# Supplementary material for: Phosphatidylserine-exposing extracellular vesicles in body fluids are an innate defence against apoptotic mimicry viral pathogens
Source: Nat Microbiol. 2024 Mar 25;9(4):905–21. doi: 10.1038/s41564-024-01637-6 (PMC10994849; doi:10.1038/s41564-024-01637-6)
Supplement: Supplementary file 4 — Lipidomics data, mean values of all replicates per source. [file 41564_2024_1637_MOESM4_ESM.xlsx]

## Sheet: Lipids (mol% of total lipid)
Lipid species	class	Structural cat.	Functional cat.	Length	Double bonds	OH groups	Semen EVs	Saliva EVs	Urine EVs	Milk EVs	Blood EVs
CE 14:0;0	CE	STE	STO	14	0	0	ND	ND	ND	ND	0.266307
CE 15:0;0	CE	STE	STO	15	0	0	ND	ND	0.0495933	ND	0.0725651
CE 16:0;0	CE	STE	STO	16	0	0	0.0314944	0.647658	0.0477636	0.2022	5.46277
CE 16:1;0	CE	STE	STO	16	1	0	ND	0.264342	0.0582372	0.0761743	1.92584
CE 17:0;0	CE	STE	STO	17	0	0	ND	ND	ND	ND	0.0985847
CE 17:1;0	CE	STE	STO	17	1	0	ND	ND	ND	ND	0.126737
CE 18:0;0	CE	STE	STO	18	0	0	ND	ND	0.0205258	ND	0.336467
CE 18:1;0	CE	STE	STO	18	1	0	0.0570241	1.19599	0.0548736	0.390751	9.95369
CE 18:2;0	CE	STE	STO	18	2	0	0.132722	2.71805	0.0313608	0.850069	35.8377
CE 18:3;0	CE	STE	STO	18	3	0	0.0180694	0.106957	ND	0.0436425	1.03586
CE 19:0;0	CE	STE	STO	19	0	0	ND	ND	0.0396883	ND	ND
CE 19:1;0	CE	STE	STO	19	1	0	ND	ND	ND	ND	0.0439028
CE 19:2;0	CE	STE	STO	19	2	0	ND	ND	ND	ND	0.0904385
CE 20:2;0	CE	STE	STO	20	2	0	ND	ND	ND	ND	0.0569059
CE 20:3;0	CE	STE	STO	20	3	0	ND	ND	ND	ND	0.360107
CE 20:4;0	CE	STE	STO	20	4	0	0.0317747	0.465383	ND	0.105579	3.26204
CE 20:5;0	CE	STE	STO	20	5	0	ND	ND	ND	ND	0.205779
CE 21:0;0	CE	STE	STO	21	0	0	ND	ND	0.0734891	ND	ND
CE 21:3;0	CE	STE	STO	21	3	0	ND	ND	ND	ND	0.0528645
CE 22:0;0	CE	STE	STO	22	0	0	ND	ND	0.0379671	ND	0.0592619
CE 22:6;0	CE	STE	STO	22	6	0	ND	ND	ND	ND	0.0948449
CE 23:2;0	CE	STE	STO	23	2	0	ND	ND	ND	ND	0.125498
CE 24:1;0	CE	STE	STO	24	1	0	ND	ND	ND	ND	0.0881264
CE 24:2;0	CE	STE	STO	24	2	0	ND	ND	ND	ND	0.288968
Cer 32:0;2	Cer	SL	MEM	32	0	2	0.00145773	0.0046955	ND	0.00277411	ND
Cer 32:1;2	Cer	SL	MEM	32	1	2	0.04899	0.0214091	0.00447457	0.00725302	0.0143218
Cer 32:1;3	Cer	SL	MEM	32	1	3	ND	0.00565031	ND	ND	ND
Cer 32:1;4	Cer	SL	MEM	32	1	4	ND	0.00590806	ND	ND	ND
Cer 32:2;2	Cer	SL	MEM	32	2	2	0.00108261	ND	ND	ND	ND
Cer 32:2;4	Cer	SL	MEM	32	2	4	ND	0.00499315	ND	ND	ND
Cer 34:0;2	Cer	SL	MEM	34	0	2	0.0164217	0.035746	0.00452715	0.00503581	0.00134371
Cer 34:0;3	Cer	SL	MEM	34	0	3	ND	0.00733474	ND	ND	ND
Cer 34:1;2	Cer	SL	MEM	34	1	2	0.599767	0.365742	0.0433215	0.0409799	0.0264925
Cer 34:1;3	Cer	SL	MEM	34	1	3	0.00400051	0.0253149	0.00209129	ND	ND
Cer 34:1;4	Cer	SL	MEM	34	1	4	ND	0.00571283	ND	ND	ND
Cer 34:2;2	Cer	SL	MEM	34	2	2	0.0240753	0.00699795	0.00199765	0.0021489	0.00131116
Cer 36:0;2	Cer	SL	MEM	36	0	2	0.00355538	0.0292839	0.0043127	0.00835032	0.00264656
Cer 36:0;3	Cer	SL	MEM	36	0	3	ND	0.0166233	0.00188469	ND	0.00125381
Cer 36:0;4	Cer	SL	MEM	36	0	4	0.0015851	0.0843681	0.00524199	0.0113046	0.00550544
Cer 36:1;2	Cer	SL	MEM	36	1	2	0.0758089	0.0986143	0.00561532	0.0329111	0.00433511
Cer 36:1;3	Cer	SL	MEM	36	1	3	0.00103758	0.057553	0.00515356	0.00783144	0.00920123
Cer 36:2;2	Cer	SL	MEM	36	2	2	0.010601	0.00698417	ND	0.00454595	0.00162512
Cer 38:0;2	Cer	SL	MEM	38	0	2	0.00680055	0.0177022	0.0030733	0.00517679	0.00181468
Cer 38:0;3	Cer	SL	MEM	38	0	3	0.00121996	0.0056402	ND	ND	ND
Cer 38:1;2	Cer	SL	MEM	38	1	2	0.170564	0.0675836	0.0106762	0.0270412	0.00446958
Cer 38:1;3	Cer	SL	MEM	38	1	3	0.00110365	0.0136244	ND	0.00410512	ND
Cer 38:1;4	Cer	SL	MEM	38	1	4	ND	0.0180542	0.00184688	0.00591951	0.0022462
Cer 38:2;2	Cer	SL	MEM	38	2	2	0.0113932	0.00663291	ND	0.00332776	ND
Cer 40:0;2	Cer	SL	MEM	40	0	2	0.00691333	0.0092502	0.0025825	0.00679567	0.00378779
Cer 40:0;3	Cer	SL	MEM	40	0	3	0.00168998	0.00702401	0.0030402	ND	ND
Cer 40:1;2	Cer	SL	MEM	40	1	2	0.205479	0.0681882	0.0163678	0.0490619	0.0214929
Cer 40:1;3	Cer	SL	MEM	40	1	3	0.00187503	0.00553617	ND	ND	ND
Cer 40:2;2	Cer	SL	MEM	40	2	2	0.0212548	0.010798	0.00188489	0.00572384	0.00415604
Cer 42:0;2	Cer	SL	MEM	42	0	2	0.00517987	0.0148371	0.0040005	0.00624707	0.00528594
Cer 42:0;3	Cer	SL	MEM	42	0	3	0.00280934	0.0105585	0.00801207	ND	0.00168462
Cer 42:0;4	Cer	SL	MEM	42	0	4	0.000681394	0.00736178	0.0023501	ND	ND
Cer 42:1;2	Cer	SL	MEM	42	1	2	0.179358	0.0797662	0.0177532	0.084924	0.0714429
Cer 42:1;3	Cer	SL	MEM	42	1	3	0.00595617	0.022127	0.00256157	0.00322787	0.00292875
Cer 42:1;4	Cer	SL	MEM	42	1	4	ND	0.00617683	ND	ND	ND
Cer 42:2;2	Cer	SL	MEM	42	2	2	0.0937258	0.0753098	0.00893707	0.0438281	0.0293828
Cer 42:2;3	Cer	SL	MEM	42	2	3	0.00131634	0.00541456	ND	ND	ND
Cer 44:0;2	Cer	SL	MEM	44	0	2	ND	0.00859462	0.00348645	ND	ND
Cer 44:0;3	Cer	SL	MEM	44	0	3	ND	0.00838076	0.0166765	0.00324201	ND
Cer 44:0;4	Cer	SL	MEM	44	0	4	ND	0.00483084	0.00419304	ND	ND
Cer 44:1;2	Cer	SL	MEM	44	1	2	0.00679017	0.0155494	0.00353976	0.00340777	0.00212759
Cer 44:1;3	Cer	SL	MEM	44	1	3	ND	0.0139411	0.00227408	ND	ND
Cer 44:1;4	Cer	SL	MEM	44	1	4	ND	0.00679081	ND	ND	ND
Cer 44:2;2	Cer	SL	MEM	44	2	2	0.00501889	0.00751242	ND	0.00275737	0.00157023
Cer 44:2;4	Cer	SL	MEM	44	2	4	0.00131059	ND	ND	ND	ND
CL 76:12;0	CL	GPL	MEM	76	12	0	0.076787	ND	ND	ND	ND
CL 76:3;0	CL	GPL	MEM	76	3	0	ND	ND	0.155124	ND	ND
CL 76:8;0	CL	GPL	MEM	76	8	0	ND	ND	0.103107	ND	ND
CL 78:3;0	CL	GPL	MEM	78	3	0	ND	ND	ND	ND	ND
DAG 12:0;0_18:0;0	DAG	GL	MEM	30	0	0	ND	ND	ND	0.0122372	ND
DAG 12:0;0_18:1;0	DAG	GL	MEM	30	1	0	ND	0.00518815	ND	0.0570571	ND
DAG 12:0;0_18:2;0	DAG	GL	MEM	30	2	0	ND	ND	ND	0.0173355	ND
DAG 14:0;0_16:0;0	DAG	GL	MEM	30	0	0	ND	0.0453408	0.0128429	0.100404	ND
DAG 14:0;0_16:1;0	DAG	GL	MEM	30	1	0	ND	0.0290421	ND	0.00944018	ND
DAG 14:0;0_17:0;0	DAG	GL	MEM	31	0	0	ND	0.00746693	0.00524141	0.00537955	ND
DAG 14:0;0_17:1;0	DAG	GL	MEM	31	1	0	ND	0.00375546	ND	ND	ND
DAG 14:0;0_18:0;0	DAG	GL	MEM	32	0	0	0.00105257	0.00906853	0.00192965	0.0364304	0.00172209
DAG 14:0;0_18:1;0	DAG	GL	MEM	32	1	0	0.00121732	0.0173564	0.00286116	0.0880911	0.0156748
DAG 14:0;0_18:2;0	DAG	GL	MEM	32	2	0	ND	0.00844214	ND	0.0305794	ND
DAG 14:0;0_18:3;0	DAG	GL	MEM	32	3	0	ND	ND	ND	0.0226522	ND
DAG 14:0;0_20:1;0	DAG	GL	MEM	34	1	0	0.000211692	ND	ND	ND	ND
DAG 14:1;0_16:0;0	DAG	GL	MEM	30	1	0	ND	0.0111033	ND	0.00490979	ND
DAG 14:1;0_18:0;0	DAG	GL	MEM	32	1	0	ND	ND	ND	ND	ND
DAG 14:1;0_18:2;0	DAG	GL	MEM	32	3	0	ND	ND	ND	0.00281242	ND
DAG 15:0;0_15:0;0	DAG	GL	MEM	30	0	0	ND	0.0129796	0.00198685	0.00106396	ND
DAG 15:0;0_15:1;0	DAG	GL	MEM	30	1	0	ND	0.00626449	ND	ND	ND
DAG 15:0;0_16:0;0	DAG	GL	MEM	31	0	0	ND	0.0502185	0.0180018	0.0190972	ND
DAG 15:0;0_16:1;0	DAG	GL	MEM	31	1	0	ND	0.0300147	ND	ND	ND
DAG 15:0;0_17:0;0	DAG	GL	MEM	32	0	0	ND	0.0104488	0.00185728	0.000920108	ND
DAG 15:0;0_17:1;0	DAG	GL	MEM	32	1	0	ND	0.00552639	ND	ND	ND
DAG 15:0;0_18:0;0	DAG	GL	MEM	33	0	0	ND	0.00809753	0.00642935	0.00440601	ND
DAG 15:0;0_18:1;0	DAG	GL	MEM	33	1	0	ND	0.0254854	0.00166014	ND	ND
DAG 15:0;0_18:2;0	DAG	GL	MEM	33	2	0	ND	0.0180701	ND	ND	ND
DAG 15:1;0_16:0;0	DAG	GL	MEM	31	1	0	ND	0.0109501	ND	ND	ND
DAG 16:0;0_16:0;0	DAG	GL	MEM	32	0	0	0.0290621	0.216604	0.0329188	0.149161	0.0390647
DAG 16:0;0_16:1;0	DAG	GL	MEM	32	1	0	0.00244089	0.0691747	0.0107911	0.0260308	0.0187582
DAG 16:0;0_17:0;0	DAG	GL	MEM	33	0	0	ND	0.0383785	0.0349167	0.0161656	ND
DAG 16:0;0_17:1;0	DAG	GL	MEM	33	1	0	ND	0.0140556	0.00224676	ND	ND
DAG 16:0;0_18:0;0	DAG	GL	MEM	34	0	0	0.0380529	0.22377	0.0460128	0.497455	0.0459628
DAG 16:0;0_18:1;0	DAG	GL	MEM	34	1	0	0.0736317	0.323596	0.037526	0.363465	0.176593
DAG 16:0;0_18:2;0	DAG	GL	MEM	34	2	0	0.00842948	0.103221	0.0167743	0.101563	0.0979072
DAG 16:0;0_18:3;0	DAG	GL	MEM	34	3	0	ND	ND	ND	0.0202885	0.00858466
DAG 16:0;0_19:1;0	DAG	GL	MEM	35	1	0	ND	ND	ND	ND	ND
DAG 16:0;0_20:1;0	DAG	GL	MEM	36	1	0	0.00844404	ND	0.00383522	0.00638775	ND
DAG 16:0;0_20:2;0	DAG	GL	MEM	36	2	0	0.00583896	ND	0.00166596	0.00232113	0.00171022
DAG 16:0;0_20:3;0	DAG	GL	MEM	36	3	0	0.0107796	0.0541019	0.00478509	0.00543859	0.00228759
DAG 16:0;0_20:4;0	DAG	GL	MEM	36	4	0	0.00968989	0.0456923	0.0177409	0.0185755	0.00529498
DAG 16:0;0_22:1;0	DAG	GL	MEM	38	1	0	0.0015924	ND	ND	ND	ND
DAG 16:0;0_22:2;0	DAG	GL	MEM	38	2	0	ND	ND	ND	ND	ND
DAG 16:0;0_22:4;0	DAG	GL	MEM	38	4	0	0.0019824	0.00794561	ND	ND	ND
DAG 16:0;0_22:5;0	DAG	GL	MEM	38	5	0	0.00257348	ND	ND	ND	ND
DAG 16:0;0_22:6;0	DAG	GL	MEM	38	6	0	0.00557232	ND	ND	ND	ND
DAG 16:0;0_24:1;0	DAG	GL	MEM	40	1	0	0.00119135	ND	ND	ND	ND
DAG 16:0;0_24:4;0	DAG	GL	MEM	40	4	0	ND	0.0714011	ND	ND	ND
DAG 16:1;0_16:1;0	DAG	GL	MEM	32	2	0	ND	0.0560282	0.00889053	0.00294675	ND
DAG 16:1;0_17:0;0	DAG	GL	MEM	33	1	0	ND	0.0364631	0.00849177	ND	ND
DAG 16:1;0_17:1;0	DAG	GL	MEM	33	2	0	ND	0.0224062	ND	ND	ND
DAG 16:1;0_18:0;0	DAG	GL	MEM	34	1	0	0.00200519	0.024939	0.00325496	0.0106523	0.00269455
DAG 16:1;0_18:1;0	DAG	GL	MEM	34	2	0	0.00125724	0.0504336	0.00409865	0.0225159	0.0206237
DAG 16:1;0_18:2;0	DAG	GL	MEM	34	3	0	ND	ND	ND	0.00966155	0.012369
DAG 16:1;0_18:3;0	DAG	GL	MEM	34	4	0	ND	ND	ND	ND	0.0262612
DAG 16:1;0_20:1;0	DAG	GL	MEM	36	2	0	ND	ND	ND	ND	ND
DAG 16:1;0_22:0;0	DAG	GL	MEM	38	1	0	ND	ND	ND	ND	ND
DAG 17:0;0_18:0;0	DAG	GL	MEM	35	0	0	ND	ND	0.0220304	ND	ND
DAG 17:0;0_18:1;0	DAG	GL	MEM	35	1	0	ND	ND	0.00955452	ND	ND
DAG 17:0;0_19:0;0	DAG	GL	MEM	36	0	0	ND	ND	0.00163108	ND	ND
DAG 17:0;0_20:1;0	DAG	GL	MEM	37	1	0	ND	ND	ND	ND	ND
DAG 17:0;0_20:2;0	DAG	GL	MEM	37	2	0	ND	ND	ND	ND	ND
DAG 17:1;0_17:1;0	DAG	GL	MEM	34	2	0	ND	0.0029161	ND	ND	ND
DAG 17:1;0_18:0;0	DAG	GL	MEM	35	1	0	ND	ND	ND	ND	ND
DAG 17:1;0_20:1;0	DAG	GL	MEM	37	2	0	ND	ND	ND	ND	ND
DAG 18:0;0_18:0;0	DAG	GL	MEM	36	0	0	0.00688757	0.10828	0.0150537	0.0480832	ND
DAG 18:0;0_18:1;0	DAG	GL	MEM	36	1	0	0.0470796	0.501139	0.074181	0.206276	0.0469672
DAG 18:0;0_18:2;0	DAG	GL	MEM	36	2	0	0.0116266	0.171214	0.0196426	0.134118	0.0183715
DAG 18:0;0_18:3;0	DAG	GL	MEM	36	3	0	ND	0.00716181	ND	0.00531372	0.00151624
DAG 18:0;0_19:1;0	DAG	GL	MEM	37	1	0	ND	ND	ND	ND	ND
DAG 18:0;0_19:2;0	DAG	GL	MEM	37	2	0	ND	ND	ND	ND	ND
DAG 18:0;0_20:1;0	DAG	GL	MEM	38	1	0	0.0131161	ND	0.0989741	0.0889497	ND
DAG 18:0;0_20:2;0	DAG	GL	MEM	38	2	0	0.0118746	0.0905063	0.0149568	0.0563923	ND
DAG 18:0;0_20:3;0	DAG	GL	MEM	38	3	0	0.028915	0.163782	ND	0.0392071	ND
DAG 18:0;0_20:4;0	DAG	GL	MEM	38	4	0	0.0361927	0.203987	0.0961041	0.0243293	ND
DAG 18:0;0_22:1;0	DAG	GL	MEM	40	1	0	0.00235464	ND	ND	0.0241953	ND
DAG 18:0;0_22:2;0	DAG	GL	MEM	40	2	0	0.00168481	ND	ND	ND	ND
DAG 18:0;0_22:3;0	DAG	GL	MEM	40	3	0	0.00344698	ND	ND	ND	ND
DAG 18:0;0_22:4;0	DAG	GL	MEM	40	4	0	0.00487299	0.0406164	ND	ND	ND
DAG 18:0;0_22:5;0	DAG	GL	MEM	40	5	0	0.0069627	ND	ND	ND	ND
DAG 18:0;0_22:6;0	DAG	GL	MEM	40	6	0	0.00897673	ND	ND	ND	ND
DAG 18:1;0_18:1;0	DAG	GL	MEM	36	2	0	0.0130573	0.118667	0.0081561	0.0981456	0.0959306
DAG 18:1;0_18:2;0	DAG	GL	MEM	36	3	0	0.0026206	0.0721716	0.00871835	0.0799072	0.096973
DAG 18:1;0_18:3;0	DAG	GL	MEM	36	4	0	ND	0.0127104	0.00173081	0.0163927	0.0118279
DAG 18:1;0_19:0;0	DAG	GL	MEM	37	1	0	ND	ND	0.01099	ND	ND
DAG 18:1;0_19:1;0	DAG	GL	MEM	37	2	0	ND	ND	ND	ND	ND
DAG 18:1;0_20:1;0	DAG	GL	MEM	38	2	0	0.00819901	ND	ND	ND	ND
DAG 18:1;0_20:2;0	DAG	GL	MEM	38	3	0	ND	ND	ND	ND	ND
DAG 18:1;0_20:3;0	DAG	GL	MEM	38	4	0	0.00268793	0.0132956	0.000962529	0.00573382	ND
DAG 18:1;0_20:4;0	DAG	GL	MEM	38	5	0	0.00396543	ND	ND	ND	ND
DAG 18:1;0_22:0;0	DAG	GL	MEM	40	1	0	0.00231933	ND	ND	ND	ND
DAG 18:1;0_22:1;0	DAG	GL	MEM	40	2	0	0.00354604	ND	ND	0.0197501	ND
DAG 18:1;0_22:2;0	DAG	GL	MEM	40	3	0	0.000562625	ND	ND	ND	ND
DAG 18:1;0_22:3;0	DAG	GL	MEM	40	4	0	0.000763687	ND	ND	ND	ND
DAG 18:2;0_18:2;0	DAG	GL	MEM	36	4	0	ND	0.0236819	0.00244221	0.0130662	0.027189
DAG 18:2;0_22:1;0	DAG	GL	MEM	40	3	0	0.000383641	ND	ND	ND	ND
DAG 20:1;0_20:1;0	DAG	GL	MEM	40	2	0	0.00067524	ND	ND	ND	ND
DAG 20:1;0_20:2;0	DAG	GL	MEM	40	3	0	0.000687965	ND	ND	ND	ND
DAG 20:1;0_20:3;0	DAG	GL	MEM	40	4	0	0.00086747	ND	ND	ND	ND
DAG 20:1;0_20:4;0	DAG	GL	MEM	40	5	0	0.00265301	ND	ND	ND	ND
HexCer 30:2;2	HexCer	SL	MEM	30	2	2	ND	ND	ND	0.0128118	ND
HexCer 32:0;2	HexCer	SL	MEM	32	0	2	ND	ND	0.00670291	ND	ND
HexCer 32:1;2	HexCer	SL	MEM	32	1	2	0.0304187	ND	ND	0.0145441	ND
HexCer 34:0;2	HexCer	SL	MEM	34	0	2	0.00887693	0.012378	0.0112413	ND	ND
HexCer 34:0;3	HexCer	SL	MEM	34	0	3	0.00506082	0.0379464	0.00949531	ND	ND
HexCer 34:0;4	HexCer	SL	MEM	34	0	4	ND	ND	0.0135577	ND	ND
HexCer 34:1;2	HexCer	SL	MEM	34	1	2	0.929347	0.189124	0.0548391	0.0662026	0.012728
HexCer 34:1;3	HexCer	SL	MEM	34	1	3	0.0289763	0.504907	0.08769	0.0244704	ND
HexCer 34:2;2	HexCer	SL	MEM	34	2	2	0.00369712	ND	ND	ND	ND
HexCer 34:2;3	HexCer	SL	MEM	34	2	3	ND	0.0136021	ND	ND	ND
HexCer 36:0;2	HexCer	SL	MEM	36	0	2	0.00381371	ND	0.0287658	ND	ND
HexCer 36:1;2	HexCer	SL	MEM	36	1	2	0.142852	0.0864708	0.0101757	0.0981402	ND
HexCer 36:1;3	HexCer	SL	MEM	36	1	3	0.00790858	0.101438	0.0257266	0.0147596	ND
HexCer 36:2;2	HexCer	SL	MEM	36	2	2	ND	ND	ND	0.0169419	ND
HexCer 38:0;2	HexCer	SL	MEM	38	0	2	0.0157737	0.0111682	0.17093	0.0142956	ND
HexCer 38:1;2	HexCer	SL	MEM	38	1	2	0.515305	0.118951	0.0453295	0.0959082	ND
HexCer 38:1;3	HexCer	SL	MEM	38	1	3	0.0154413	0.108519	0.0694178	0.0447826	ND
HexCer 38:2;2	HexCer	SL	MEM	38	2	2	0.00892558	0.0147203	ND	0.0199964	ND
HexCer 40:0;2	HexCer	SL	MEM	40	0	2	0.0165631	0.0144366	0.213068	0.0213323	ND
HexCer 40:0;3	HexCer	SL	MEM	40	0	3	0.0296664	0.0299144	0.200551	0.0143569	ND
HexCer 40:0;4	HexCer	SL	MEM	40	0	4	0.00701776	0.0263211	0.67685	0.0531239	ND
HexCer 40:1;2	HexCer	SL	MEM	40	1	2	0.641646	0.210715	0.151337	0.180758	0.0149669
HexCer 40:1;3	HexCer	SL	MEM	40	1	3	0.03166	0.427435	0.21999	0.306212	ND
HexCer 40:2;2	HexCer	SL	MEM	40	2	2	0.02727	0.0239236	0.00941792	0.0332341	ND
HexCer 40:2;3	HexCer	SL	MEM	40	2	3	0.00353488	0.0635311	0.0103674	0.033013	ND
HexCer 42:0;2	HexCer	SL	MEM	42	0	2	0.00606248	ND	0.0394019	ND	ND
HexCer 42:0;3	HexCer	SL	MEM	42	0	3	0.033598	0.0393977	0.149355	0.00775797	ND
HexCer 42:0;4	HexCer	SL	MEM	42	0	4	0.00666494	0.0354056	0.861711	0.0604475	ND
HexCer 42:1;2	HexCer	SL	MEM	42	1	2	0.391657	0.213685	0.0827499	0.224049	0.0175721
HexCer 42:1;3	HexCer	SL	MEM	42	1	3	0.0748372	0.38155	0.254652	0.407881	0.00481673
HexCer 42:1;4	HexCer	SL	MEM	42	1	4	0.00672034	0.0276173	0.170421	0.0150105	ND
HexCer 42:2;2	HexCer	SL	MEM	42	2	2	0.104438	0.131495	0.020258	0.154388	0.0146596
HexCer 42:2;3	HexCer	SL	MEM	42	2	3	0.0117497	0.170726	0.0498834	0.071121	ND
HexCer 42:2;4	HexCer	SL	MEM	42	2	4	ND	ND	0.0111205	ND	ND
HexCer 44:0;3	HexCer	SL	MEM	44	0	3	ND	0.0188363	0.0372622	ND	ND
HexCer 44:0;4	HexCer	SL	MEM	44	0	4	ND	0.0165421	0.157654	0.0171443	ND
HexCer 44:1;2	HexCer	SL	MEM	44	1	2	0.0162316	0.636842	0.0345526	0.0463939	0.025609
HexCer 44:1;3	HexCer	SL	MEM	44	1	3	ND	0.0697288	0.0194621	0.00802174	ND
HexCer 44:1;4	HexCer	SL	MEM	44	1	4	ND	ND	0.0187761	ND	ND
HexCer 44:2;2	HexCer	SL	MEM	44	2	2	0.00458655	ND	ND	ND	ND
LPA 16:0;0	LPA	GPL	LYS	16	0	0	0.0509047	ND	ND	0.00572546	ND
LPA 16:2;0	LPA	GPL	LYS	16	2	0	0.0248434	ND	ND	ND	ND
LPA 18:0;0	LPA	GPL	LYS	18	0	0	0.0480779	0.0609759	0.127361	0.00824521	ND
LPA 18:1;0	LPA	GPL	LYS	18	1	0	0.0295237	ND	ND	0.00829073	ND
LPA 18:2;0	LPA	GPL	LYS	18	2	0	ND	ND	ND	0.0127708	ND
LPA 20:0;0	LPA	GPL	LYS	20	0	0	ND	ND	0.274417	ND	ND
LPC 14:0;0	LPC	GPL	LYS	14	0	0	0.00796373	ND	ND	ND	ND
LPC 14:1;0	LPC	GPL	LYS	14	1	0	ND	ND	ND	ND	ND
LPC 16:0;0	LPC	GPL	LYS	16	0	0	1.45094	0.21364	0.28662	0.180831	0.146534
LPC 16:1;0	LPC	GPL	LYS	16	1	0	0.0135507	ND	0.0101896	0.00685845	ND
LPC 18:0;0	LPC	GPL	LYS	18	0	0	0.456562	0.0866149	0.10637	0.101466	0.353889
LPC 18:1;0	LPC	GPL	LYS	18	1	0	0.181716	0.075644	0.0899617	0.0589303	0.0152108
LPC 18:2;0	LPC	GPL	LYS	18	2	0	0.0416054	0.0257458	0.0504169	0.0461534	0.00604066
LPC 18:3;0	LPC	GPL	LYS	18	3	0	0.014297	ND	0.0155926	0.012623	ND
LPC 20:0;0	LPC	GPL	LYS	20	0	0	0.0161613	ND	0.0101222	0.00576169	ND
LPC 20:1;0	LPC	GPL	LYS	20	1	0	0.0607036	ND	ND	ND	ND
LPC 20:2;0	LPC	GPL	LYS	20	2	0	0.00766298	ND	ND	ND	ND
LPC 20:3;0	LPC	GPL	LYS	20	3	0	0.00495353	ND	0.00617006	ND	ND
LPC 20:4;0	LPC	GPL	LYS	20	4	0	0.00632328	ND	0.0068708	ND	ND
LPC 20:5;0	LPC	GPL	LYS	20	5	0	0.00351449	ND	ND	ND	ND
LPC 22:5;0	LPC	GPL	LYS	22	5	0	0.00566549	ND	0.0062134	ND	ND
LPC O-16:0;0	LPC O-	GPL	LYS	16	0	0	0.0342623	0.0188977	0.00522417	0.00615682	ND
LPC O-16:1;0	LPC O-	GPL	LYS	16	1	0	0.0168037	ND	0.00925006	0.0103204	ND
LPC O-18:0;0	LPC O-	GPL	LYS	18	0	0	0.0133863	0.0313951	0.0219528	0.0214456	0.00504958
LPC O-18:1;0	LPC O-	GPL	LYS	18	1	0	0.00994376	ND	0.00926004	0.00771074	0.00462861
LPE 14:0;0	LPE	GPL	LYS	14	0	0	0.00704505	0.232553	0.0120434	0.0305778	0.0146335
LPE 16:0;0	LPE	GPL	LYS	16	0	0	0.528979	0.103634	0.041053	0.0102496	0.00165347
LPE 18:0;0	LPE	GPL	LYS	18	0	0	1.29879	0.0943119	0.0995626	0.0356025	0.0192863
LPE 18:1;0	LPE	GPL	LYS	18	1	0	0.333766	0.303669	0.0489959	0.0422213	ND
LPE 18:2;0	LPE	GPL	LYS	18	2	0	0.00826855	0.0661953	0.0114801	0.0431268	ND
LPE 20:0;0	LPE	GPL	LYS	20	0	0	0.0419762	ND	0.004389	0.00254656	0.0074829
LPE 20:1;0	LPE	GPL	LYS	20	1	0	0.155391	0.0119018	0.00713062	0.00745474	ND
LPE 20:2;0	LPE	GPL	LYS	20	2	0	0.011802	0.00987153	0.00263534	0.00367543	0.00172998
LPE 20:3;0	LPE	GPL	LYS	20	3	0	0.011374	0.0571421	0.00338607	0.00375275	ND
LPE 20:4;0	LPE	GPL	LYS	20	4	0	0.0282301	0.249547	0.118129	0.0198113	ND
LPE 20:5;0	LPE	GPL	LYS	20	5	0	ND	0.0107518	0.00212356	ND	ND
LPE 22:0;0	LPE	GPL	LYS	22	0	0	0.00289431	ND	ND	ND	ND
LPE 22:1;0	LPE	GPL	LYS	22	1	0	0.00486685	ND	ND	ND	ND
LPE 22:4;0	LPE	GPL	LYS	22	4	0	ND	0.0345397	ND	0.00206872	ND
LPE 22:5;0	LPE	GPL	LYS	22	5	0	0.0037105	0.057294	ND	0.00307714	ND
LPE 22:6;0	LPE	GPL	LYS	22	6	0	0.00880692	0.0643784	0.00333443	0.00434668	ND
LPE 24:0;0	LPE	GPL	LYS	24	0	0	ND	ND	ND	ND	ND
LPE O-16:0;0	LPE O-	GPL	LYS	16	0	0	0.0709289	ND	0.00189028	ND	ND
LPE O-16:1;0	LPE O-	GPL	LYS	16	1	0	0.604663	0.0679532	0.0371029	0.0519312	0.00224039
LPE O-18:0;0	LPE O-	GPL	LYS	18	0	0	0.0203859	0.0176413	0.00525301	0.0086021	ND
LPE O-18:1;0	LPE O-	GPL	LYS	18	1	0	0.465736	0.0885534	0.0585251	0.150851	0.00689628
LPE O-18:2;0	LPE O-	GPL	LYS	18	2	0	0.172278	0.025262	0.00883639	0.0188475	0.00220084
LPI 18:0;0	LPI	GPL	LYS	18	0	0	0.0275868	ND	ND	0.00709819	0.00838305
LPS 16:0;0	LPS	GPL	LYS	16	0	0	ND	ND	ND	ND	ND
LPS 18:0;0	LPS	GPL	LYS	18	0	0	0.163807	0.274001	0.049071	0.0290274	ND
LPS 18:1;0	LPS	GPL	LYS	18	1	0	0.178396	0.191102	0.101568	0.0131006	ND
LPS 18:2;0	LPS	GPL	LYS	18	2	0	0.0196494	ND	ND	0.0287589	ND
LPS 20:0;0	LPS	GPL	LYS	20	0	0	0.0255055	ND	ND	ND	ND
LPS 20:1;0	LPS	GPL	LYS	20	1	0	0.0245893	ND	ND	ND	ND
LPS 22:0;0	LPS	GPL	LYS	22	0	0	0.0383448	ND	ND	ND	ND
LPS 22:1;0	LPS	GPL	LYS	22	1	0	0.0257931	ND	ND	ND	ND
LPS 22:5;0	LPS	GPL	LYS	22	5	0	0.0190729	ND	ND	ND	ND
LPS 22:6;0	LPS	GPL	LYS	22	6	0	0.0359451	ND	ND	ND	ND
LPS 24:0;0	LPS	GPL	LYS	24	0	0	0.0497179	ND	ND	ND	ND
LPS 24:1;0	LPS	GPL	LYS	24	1	0	0.0173887	ND	ND	ND	ND
PA 14:0;0_16:0;0	PA	GPL	MEM	30	0	0	ND	ND	ND	0.0214257	ND
PA 14:0;0_18:0;0	PA	GPL	MEM	32	0	0	ND	ND	ND	0.0203707	ND
PA 14:0;0_18:1;0	PA	GPL	MEM	32	1	0	ND	ND	ND	ND	ND
PA 16:0;0_16:0;0	PA	GPL	MEM	32	0	0	ND	0.141028	ND	0.0585283	ND
PA 16:0;0_16:1;0	PA	GPL	MEM	32	1	0	ND	ND	ND	ND	ND
PA 16:0;0_18:0;0	PA	GPL	MEM	34	0	0	0.0547404	0.214971	0.051685	0.070616	0.0151112
PA 16:0;0_18:1;0	PA	GPL	MEM	34	1	0	0.120248	0.230817	0.140217	0.095185	ND
PA 16:0;0_18:2;0	PA	GPL	MEM	34	2	0	ND	0.127276	ND	0.0673575	ND
PA 16:0;0_20:1;0	PA	GPL	MEM	36	1	0	0.0150227	ND	ND	ND	ND
PA 16:1;0_18:0;0	PA	GPL	MEM	34	1	0	0.0166092	ND	ND	ND	ND
PA 17:0;0_17:1;0	PA	GPL	MEM	34	1	0	ND	ND	ND	0.0134327	ND
PA 17:1;0_17:1;0	PA	GPL	MEM	34	2	0	ND	0.101595	ND	0.0306643	ND
PA 18:0;0_18:1;0	PA	GPL	MEM	36	1	0	0.233974	0.450319	0.24068	0.0671283	ND
PA 18:0;0_18:2;0	PA	GPL	MEM	36	2	0	0.085244	0.219006	ND	0.269314	ND
PA 18:0;0_18:3;0	PA	GPL	MEM	36	3	0	ND	ND	ND	0.0187977	ND
PA 18:0;0_20:2;0	PA	GPL	MEM	38	2	0	0.0986944	ND	ND	ND	ND
PA 18:0;0_20:3;0	PA	GPL	MEM	38	3	0	0.0810867	ND	ND	ND	ND
PA 18:1;0_18:1;0	PA	GPL	MEM	36	2	0	0.0378118	0.0912113	ND	0.0374512	ND
PA 18:1;0_18:2;0	PA	GPL	MEM	36	3	0	ND	0.238724	ND	0.11229	ND
PA 18:1;0_20:1;0	PA	GPL	MEM	38	2	0	0.0845925	ND	ND	ND	ND
PA 18:1;0_20:2;0	PA	GPL	MEM	38	3	0	0.00683705	ND	ND	ND	ND
PA 18:2;0_20:1;0	PA	GPL	MEM	38	3	0	0.0113927	ND	ND	ND	ND
PC 12:0;0_16:0;0	PC	GPL	MEM	28	0	0	ND	ND	ND	0.0106762	ND
PC 12:0;0_18:0;0	PC	GPL	MEM	30	0	0	0.00323754	ND	ND	0.0264642	ND
PC 12:0;0_20:0;0	PC	GPL	MEM	32	0	0	0.000382679	ND	ND	ND	ND
PC 13:0;0_15:0;0	PC	GPL	MEM	28	0	0	ND	ND	ND	ND	ND
PC 13:0;0_17:0;0	PC	GPL	MEM	30	0	0	0.00136849	ND	ND	ND	ND
PC 13:0;0_20:0;0	PC	GPL	MEM	33	0	0	0.000914609	ND	ND	ND	ND
PC 13:0;0_22:0;0	PC	GPL	MEM	35	0	0	0.00100294	ND	ND	ND	ND
PC 14:0;0_14:0;0	PC	GPL	MEM	28	0	0	ND	ND	ND	0.0190902	ND
PC 14:0;0_16:0;0	PC	GPL	MEM	30	0	0	0.0582473	0.182597	0.0252293	0.201135	0.029862
PC 14:0;0_17:0;0	PC	GPL	MEM	31	0	0	0.00075221	0.0179591	0.00156889	0.00665592	0.000733127
PC 14:0;0_17:1;0	PC	GPL	MEM	31	1	0	ND	ND	ND	ND	ND
PC 14:0;0_18:0;0	PC	GPL	MEM	32	0	0	0.0234974	0.0618445	0.00783199	0.0883165	0.00872339
PC 14:0;0_18:1;0	PC	GPL	MEM	32	1	0	0.0185208	0.069777	0.013093	0.0559184	0.0282798
PC 14:0;0_18:2;0	PC	GPL	MEM	32	2	0	0.180001	0.11562	1.48198	0.872503	0.052362
PC 14:0;0_19:0;0	PC	GPL	MEM	33	0	0	0.000337994	ND	ND	ND	ND
PC 14:0;0_19:1;0	PC	GPL	MEM	33	1	0	ND	ND	ND	ND	ND
PC 14:0;0_20:0;0	PC	GPL	MEM	34	0	0	0.00785492	ND	ND	ND	ND
PC 14:0;0_20:1;0	PC	GPL	MEM	34	1	0	0.00247634	ND	ND	ND	ND
PC 14:0;0_20:2;0	PC	GPL	MEM	34	2	0	ND	ND	ND	ND	ND
PC 14:0;0_20:3;0	PC	GPL	MEM	34	3	0	ND	ND	ND	ND	0.00387996
PC 14:0;0_20:4;0	PC	GPL	MEM	34	4	0	0.0590208	0.0640479	0.0628205	0.247023	0.0110591
PC 14:0;0_22:0;0	PC	GPL	MEM	36	0	0	ND	ND	ND	ND	ND
PC 14:0;0_22:1;0	PC	GPL	MEM	36	1	0	0.00311445	ND	ND	ND	ND
PC 14:0;0_24:0;0	PC	GPL	MEM	38	0	0	ND	ND	ND	ND	ND
PC 14:1;0_14:1;0	PC	GPL	MEM	28	2	0	ND	ND	ND	ND	ND
PC 14:1;0_17:0;0	PC	GPL	MEM	31	1	0	ND	ND	ND	ND	ND
PC 14:1;0_17:1;0	PC	GPL	MEM	31	2	0	ND	ND	ND	ND	ND
PC 14:1;0_18:0;0	PC	GPL	MEM	32	1	0	0.00809889	ND	ND	ND	ND
PC 14:1;0_20:0;0	PC	GPL	MEM	34	1	0	0.00448891	ND	ND	ND	ND
PC 14:1;0_22:0;0	PC	GPL	MEM	36	1	0	0.00277929	ND	ND	ND	ND
PC 14:1;0_24:1;0	PC	GPL	MEM	38	2	0	0.00233606	ND	ND	ND	ND
PC 15:0;0_15:0;0	PC	GPL	MEM	30	0	0	0.000553221	0.0075456	0.000467696	0.00134057	0.000578376
PC 15:0;0_16:0;0	PC	GPL	MEM	31	0	0	0.0127522	0.117473	0.0123999	0.0349817	0.0099138
PC 15:0;0_16:1;0	PC	GPL	MEM	31	1	0	ND	ND	ND	ND	ND
PC 15:0;0_17:0;0	PC	GPL	MEM	32	0	0	0.00238255	0.035528	0.00258188	0.00723405	0.00311225
PC 15:0;0_17:1;0	PC	GPL	MEM	32	1	0	0.000310911	0.00655451	ND	ND	ND
PC 15:0;0_18:0;0	PC	GPL	MEM	33	0	0	0.0122676	0.00605373	0.00206391	0.00896865	0.00515189
PC 15:0;0_18:1;0	PC	GPL	MEM	33	1	0	0.0221273	0.0857503	0.0167604	0.0201537	0.0453101
PC 15:0;0_18:2;0	PC	GPL	MEM	33	2	0	ND	0.0842133	0.0291909	0.0436819	0.123917
PC 15:0;0_20:0;0	PC	GPL	MEM	35	0	0	0.0021337	ND	ND	ND	ND
PC 15:0;0_20:1;0	PC	GPL	MEM	35	1	0	0.00190064	ND	ND	ND	ND
PC 15:0;0_20:3;0	PC	GPL	MEM	35	3	0	ND	ND	ND	ND	0.00845556
PC 15:0;0_20:4;0	PC	GPL	MEM	35	4	0	ND	ND	ND	ND	0.0337589
PC 15:1;0_15:1;0	PC	GPL	MEM	30	2	0	ND	ND	ND	ND	ND
PC 16:0;0_16:0;0	PC	GPL	MEM	32	0	0	0.307378	0.790032	0.145016	0.903079	0.230278
PC 16:0;0_16:1;0	PC	GPL	MEM	32	1	0	0.043261	0.395493	0.0171079	0.0415898	0.115568
PC 16:0;0_16:2;0	PC	GPL	MEM	32	2	0	0.0726501	0.0254041	ND	ND	0.00466278
PC 16:0;0_17:0;0	PC	GPL	MEM	33	0	0	0.0256993	0.52631	0.0289813	0.107983	0.0399544
PC 16:0;0_17:1;0	PC	GPL	MEM	33	1	0	0.0166253	0.0554407	0.0112551	0.0257875	0.0373992
PC 16:0;0_17:2;0	PC	GPL	MEM	33	2	0	ND	ND	ND	ND	ND
PC 16:0;0_18:0;0	PC	GPL	MEM	34	0	0	0.302702	0.265987	ND	0.467616	ND
PC 16:0;0_18:1;0	PC	GPL	MEM	34	1	0	1.79518	1.97795	0.908767	1.34388	2.64517
PC 16:0;0_18:2;0	PC	GPL	MEM	34	2	0	0.287736	2.21689	0.470334	1.32503	5.33794
PC 16:0;0_18:3;0	PC	GPL	MEM	34	3	0	0.0562153	0.213599	0.0307149	0.0615883	0.0434926
PC 16:0;0_19:0;0	PC	GPL	MEM	35	0	0	0.00964063	ND	ND	ND	ND
PC 16:0;0_19:1;0	PC	GPL	MEM	35	1	0	0.00794994	ND	0.00194593	ND	ND
PC 16:0;0_19:2;0	PC	GPL	MEM	35	2	0	0.00251898	ND	ND	ND	0.0134549
PC 16:0;0_20:0;0	PC	GPL	MEM	36	0	0	ND	ND	ND	ND	ND
PC 16:0;0_20:1;0	PC	GPL	MEM	36	1	0	0.0525159	0.0297529	0.00802229	0.0142597	0.0177622
PC 16:0;0_20:2;0	PC	GPL	MEM	36	2	0	0.0473434	0.0623537	0.0135545	0.0127032	0.109222
PC 16:0;0_20:3;0	PC	GPL	MEM	36	3	0	0.149838	0.403166	0.0352897	0.0368399	0.565572
PC 16:0;0_20:4;0	PC	GPL	MEM	36	4	0	0.0252755	0.479062	0.130638	0.0554946	1.21258
PC 16:0;0_20:5;0	PC	GPL	MEM	36	5	0	0.0194795	0.065659	0.0350914	ND	0.0502258
PC 16:0;0_20:6;0	PC	GPL	MEM	36	6	0	0.0320633	ND	ND	ND	ND
PC 16:0;0_21:0;0	PC	GPL	MEM	37	0	0	0.0543408	ND	ND	ND	ND
PC 16:0;0_21:1;0	PC	GPL	MEM	37	1	0	ND	ND	ND	ND	ND
PC 16:0;0_22:0;0	PC	GPL	MEM	38	0	0	ND	ND	ND	ND	ND
PC 16:0;0_22:1;0	PC	GPL	MEM	38	1	0	ND	ND	ND	ND	ND
PC 16:0;0_22:2;0	PC	GPL	MEM	38	2	0	0.00334938	ND	ND	ND	ND
PC 16:0;0_22:3;0	PC	GPL	MEM	38	3	0	0.00371454	ND	ND	ND	ND
PC 16:0;0_22:4;0	PC	GPL	MEM	38	4	0	0.00777333	0.0428682	0.00371854	ND	0.0758667
PC 16:0;0_22:5;0	PC	GPL	MEM	38	5	0	0.0143226	0.0779058	0.00715333	0.00944104	0.133325
PC 16:0;0_22:6;0	PC	GPL	MEM	38	6	0	0.111975	0.116508	ND	ND	0.215531
PC 16:0;0_24:0;0	PC	GPL	MEM	40	0	0	ND	ND	ND	ND	ND
PC 16:0;0_24:1;0	PC	GPL	MEM	40	1	0	ND	ND	ND	ND	ND
PC 16:0;0_24:2;0	PC	GPL	MEM	40	2	0	ND	ND	ND	ND	ND
PC 16:0;0_24:5;0	PC	GPL	MEM	40	5	0	ND	ND	ND	ND	0.00674543
PC 16:1;0_16:1;0	PC	GPL	MEM	32	2	0	0.0353988	0.0715871	0.103712	ND	0.00259239
PC 16:1;0_17:0;0	PC	GPL	MEM	33	1	0	0.00173779	0.00538179	0.00125416	0.00254373	0.00194223
PC 16:1;0_17:1;0	PC	GPL	MEM	33	2	0	ND	0.00949304	ND	ND	0.00180927
PC 16:1;0_18:0;0	PC	GPL	MEM	34	1	0	0.0246209	0.045094	0.00550003	0.0314821	0.0184328
PC 16:1;0_18:1;0	PC	GPL	MEM	34	2	0	0.0298502	0.107645	0.0450157	0.0282843	0.0545441
PC 16:1;0_18:2;0	PC	GPL	MEM	34	3	0	0.0103782	0.0654845	0.0340214	0.0334564	0.0534744
PC 16:1;0_19:0;0	PC	GPL	MEM	35	1	0	ND	ND	ND	ND	ND
PC 16:1;0_19:1;0	PC	GPL	MEM	35	2	0	ND	ND	ND	ND	ND
PC 16:1;0_20:0;0	PC	GPL	MEM	36	1	0	0.0053119	ND	ND	ND	ND
PC 16:1;0_20:1;0	PC	GPL	MEM	36	2	0	0.00250855	ND	ND	ND	ND
PC 16:1;0_20:2;0	PC	GPL	MEM	36	3	0	ND	ND	ND	ND	ND
PC 16:1;0_20:3;0	PC	GPL	MEM	36	4	0	ND	0.0151843	ND	ND	0.0102699
PC 16:1;0_20:4;0	PC	GPL	MEM	36	5	0	ND	ND	ND	ND	0.0154254
PC 16:1;0_22:0;0	PC	GPL	MEM	38	1	0	ND	ND	ND	ND	ND
PC 16:1;0_22:1;0	PC	GPL	MEM	38	2	0	ND	ND	ND	ND	ND
PC 16:1;0_24:0;0	PC	GPL	MEM	40	1	0	ND	ND	ND	ND	ND
PC 16:1;0_24:1;0	PC	GPL	MEM	40	2	0	ND	ND	ND	ND	ND
PC 16:2;0_17:0;0	PC	GPL	MEM	33	2	0	ND	ND	ND	ND	ND
PC 16:2;0_18:0;0	PC	GPL	MEM	34	2	0	ND	ND	ND	ND	ND
PC 16:2;0_18:1;0	PC	GPL	MEM	34	3	0	ND	ND	ND	ND	ND
PC 17:0;0_17:1;0	PC	GPL	MEM	34	1	0	ND	0.0164521	0.002469	ND	ND
PC 17:0;0_18:0;0	PC	GPL	MEM	35	0	0	0.033704	0.043984	0.0144481	0.021643	ND
PC 17:0;0_18:1;0	PC	GPL	MEM	35	1	0	0.0168481	0.0573795	0.0116476	0.0229584	0.0500075
PC 17:0;0_18:2;0	PC	GPL	MEM	35	2	0	0.00948018	0.0644213	0.0146365	0.069482	0.15184
PC 17:0;0_18:3;0	PC	GPL	MEM	35	3	0	ND	ND	ND	0.00481199	ND
PC 17:0;0_19:0;0	PC	GPL	MEM	36	0	0	ND	ND	ND	ND	ND
PC 17:0;0_19:1;0	PC	GPL	MEM	36	1	0	ND	ND	ND	ND	ND
PC 17:0;0_20:0;0	PC	GPL	MEM	37	0	0	0.027215	ND	0.013742	ND	ND
PC 17:0;0_20:1;0	PC	GPL	MEM	37	1	0	ND	ND	ND	ND	ND
PC 17:0;0_20:2;0	PC	GPL	MEM	37	2	0	ND	ND	ND	ND	ND
PC 17:0;0_20:3;0	PC	GPL	MEM	37	3	0	ND	ND	ND	ND	0.0228502
PC 17:0;0_20:4;0	PC	GPL	MEM	37	4	0	ND	0.0259768	ND	ND	0.0464177
PC 17:0;0_22:5;0	PC	GPL	MEM	39	5	0	ND	ND	ND	ND	0.00865829
PC 17:1;0_17:1;0	PC	GPL	MEM	34	2	0	ND	ND	0.00141391	ND	ND
PC 17:1;0_18:0;0	PC	GPL	MEM	35	1	0	0.00314829	0.00690672	0.00490002	0.00315154	0.00680404
PC 17:1;0_18:1;0	PC	GPL	MEM	35	2	0	0.00761039	0.0590385	0.0126362	0.010873	0.0176158
PC 17:1;0_18:2;0	PC	GPL	MEM	35	3	0	ND	0.0447417	ND	0.0193723	0.0187776
PC 17:1;0_19:1;0	PC	GPL	MEM	36	2	0	ND	ND	ND	ND	ND
PC 17:1;0_20:0;0	PC	GPL	MEM	37	1	0	ND	ND	ND	ND	ND
PC 17:1;0_20:1;0	PC	GPL	MEM	37	2	0	ND	ND	ND	ND	ND
PC 17:1;0_20:4;0	PC	GPL	MEM	37	5	0	ND	ND	ND	0.0258465	ND
PC 18:0;0_18:0;0	PC	GPL	MEM	36	0	0	ND	ND	ND	ND	ND
PC 18:0;0_18:1;0	PC	GPL	MEM	36	1	0	0.189985	0.331811	0.0944333	0.185453	0.402245
PC 18:0;0_18:2;0	PC	GPL	MEM	36	2	0	0.0944757	0.627762	0.124516	1.65731	2.90625
PC 18:0;0_18:3;0	PC	GPL	MEM	36	3	0	0.00706301	0.0314503	0.00317046	0.0380345	0.0192333
PC 18:0;0_19:1;0	PC	GPL	MEM	37	1	0	ND	ND	ND	ND	ND
PC 18:0;0_19:2;0	PC	GPL	MEM	37	2	0	ND	ND	ND	ND	ND
PC 18:0;0_20:0;0	PC	GPL	MEM	38	0	0	ND	ND	ND	ND	ND
PC 18:0;0_20:1;0	PC	GPL	MEM	38	1	0	ND	ND	ND	ND	0.00545164
PC 18:0;0_20:2;0	PC	GPL	MEM	38	2	0	0.0112081	0.0120718	0.00486355	0.012744	0.0339085
PC 18:0;0_20:3;0	PC	GPL	MEM	38	3	0	0.0577238	0.105765	0.0116894	0.0406902	0.321954
PC 18:0;0_20:4;0	PC	GPL	MEM	38	4	0	0.0154812	0.178429	0.0419909	0.0803025	0.778891
PC 18:0;0_20:5;0	PC	GPL	MEM	38	5	0	ND	ND	ND	0.0109908	0.0301735
PC 18:0;0_20:6;0	PC	GPL	MEM	38	6	0	0.0110328	ND	ND	ND	ND
PC 18:0;0_22:0;0	PC	GPL	MEM	40	0	0	ND	ND	ND	ND	ND
PC 18:0;0_22:1;0	PC	GPL	MEM	40	1	0	ND	ND	ND	ND	ND
PC 18:0;0_22:2;0	PC	GPL	MEM	40	2	0	ND	ND	ND	ND	ND
PC 18:0;0_22:4;0	PC	GPL	MEM	40	4	0	ND	ND	ND	ND	0.0357625
PC 18:0;0_22:5;0	PC	GPL	MEM	40	5	0	ND	0.0202991	ND	ND	0.0570991
PC 18:0;0_22:6;0	PC	GPL	MEM	40	6	0	0.0333434	ND	ND	ND	0.092736
PC 18:0;0_24:1;0	PC	GPL	MEM	42	1	0	ND	ND	ND	ND	ND
PC 18:1;0_18:1;0	PC	GPL	MEM	36	2	0	0.157333	0.393435	0.134665	0.180128	0.189664
PC 18:1;0_18:2;0	PC	GPL	MEM	36	3	0	0.0504596	0.453846	0.108442	0.709169	0.531025
PC 18:1;0_18:3;0	PC	GPL	MEM	36	4	0	0.00249524	0.0487145	0.00933044	0.0272347	0.0111291
PC 18:1;0_19:0;0	PC	GPL	MEM	37	1	0	ND	ND	ND	ND	ND
PC 18:1;0_19:1;0	PC	GPL	MEM	37	2	0	ND	ND	ND	ND	ND
PC 18:1;0_19:2;0	PC	GPL	MEM	37	3	0	ND	ND	ND	ND	ND
PC 18:1;0_20:0;0	PC	GPL	MEM	38	1	0	ND	ND	ND	ND	0.00432815
PC 18:1;0_20:1;0	PC	GPL	MEM	38	2	0	0.0301291	0.0337421	0.0154031	0.00796965	0.00346407
PC 18:1;0_20:2;0	PC	GPL	MEM	38	3	0	0.0166009	0.0224038	0.00342828	0.00742094	0.0134267
PC 18:1;0_20:3;0	PC	GPL	MEM	38	4	0	0.0142357	0.0640518	0.0121216	0.0247694	0.0792567
PC 18:1;0_20:4;0	PC	GPL	MEM	38	5	0	0.00619184	0.0917322	0.0345912	0.0241369	0.11167
PC 18:1;0_22:0;0	PC	GPL	MEM	40	1	0	ND	ND	ND	ND	ND
PC 18:1;0_22:1;0	PC	GPL	MEM	40	2	0	ND	ND	ND	ND	ND
PC 18:1;0_22:4;0	PC	GPL	MEM	40	5	0	ND	0.0109541	ND	ND	0.00549788
PC 18:1;0_22:5;0	PC	GPL	MEM	40	6	0	ND	ND	ND	ND	0.0124476
PC 18:1;0_24:0;0	PC	GPL	MEM	42	1	0	ND	ND	ND	ND	ND
PC 18:1;0_24:1;0	PC	GPL	MEM	42	2	0	ND	ND	ND	ND	ND
PC 18:2;0_18:2;0	PC	GPL	MEM	36	4	0	0.00118479	0.103539	0.0279651	0.137378	0.251218
PC 18:2;0_18:3;0	PC	GPL	MEM	36	5	0	ND	ND	ND	0.0613819	0.0107171
PC 18:2;0_19:0;0	PC	GPL	MEM	37	2	0	ND	ND	ND	ND	0.0169067
PC 18:2;0_20:0;0	PC	GPL	MEM	38	2	0	ND	ND	ND	ND	0.00889044
PC 18:2;0_20:1;0	PC	GPL	MEM	38	3	0	0.011564	0.0233211	0.00570456	0.0132101	0.0150023
PC 18:2;0_20:2;0	PC	GPL	MEM	38	4	0	0.00337613	ND	ND	0.0118643	0.0195392
PC 18:2;0_20:3;0	PC	GPL	MEM	38	5	0	0.00311729	0.0220723	0.0038485	0.00995466	0.0214011
PC 18:2;0_20:4;0	PC	GPL	MEM	38	6	0	0.00480837	0.0215441	0.0179854	ND	0.0577854
PC 20:1;0_20:1;0	PC	GPL	MEM	40	2	0	ND	ND	ND	ND	ND
PC 20:1;0_20:4;0	PC	GPL	MEM	40	5	0	ND	ND	ND	ND	0.00432717
PC 20:2;0_20:4;0	PC	GPL	MEM	40	6	0	ND	ND	ND	ND	0.00426389
PC O-16:0;0/16:0;0	PC O-	GPL	MEM	32	0	0	0.116928	0.0781974	0.0181754	0.018389	0.0571208
PC O-16:0;0/16:1;0	PC O-	GPL	MEM	32	1	0	0.0093773	0.0129779	0.00144185	0.00183305	0.00503804
PC O-16:0;0/16:2;0	PC O-	GPL	MEM	32	2	0	ND	ND	ND	ND	ND
PC O-16:0;0/17:0;0	PC O-	GPL	MEM	33	0	0	0.000137778	ND	ND	ND	ND
PC O-16:0;0/17:1;0	PC O-	GPL	MEM	33	1	0	0.00160687	ND	ND	ND	ND
PC O-16:0;0/18:0;0	PC O-	GPL	MEM	34	0	0	0.0120371	0.000790977	ND	ND	0.00225074
PC O-16:0;0/18:1;0	PC O-	GPL	MEM	34	1	0	0.0260308	0.128474	0.00657623	0.0122558	0.02716
PC O-16:0;0/18:2;0	PC O-	GPL	MEM	34	2	0	0.00574081	0.0595553	0.00315265	0.00809084	0.0517734
PC O-16:0;0/18:3;0	PC O-	GPL	MEM	34	3	0	ND	0.00273783	0.000253917	0.000526526	0.00114761
PC O-16:0;0/19:0;0	PC O-	GPL	MEM	35	0	0	ND	ND	ND	ND	ND
PC O-16:0;0/19:1;0	PC O-	GPL	MEM	35	1	0	ND	ND	ND	ND	ND
PC O-16:0;0/19:2;0	PC O-	GPL	MEM	35	2	0	ND	ND	ND	ND	ND
PC O-16:0;0/20:0;0	PC O-	GPL	MEM	36	0	0	ND	ND	ND	ND	ND
PC O-16:0;0/20:1;0	PC O-	GPL	MEM	36	1	0	0.00106948	0.00264881	ND	ND	ND
PC O-16:0;0/20:2;0	PC O-	GPL	MEM	36	2	0	ND	ND	ND	ND	0.000477418
PC O-16:0;0/20:3;0	PC O-	GPL	MEM	36	3	0	ND	0.017272	ND	0.000707203	0.0114862
PC O-16:0;0/20:4;0	PC O-	GPL	MEM	36	4	0	ND	0.0544956	ND	0.00121718	0.0671748
PC O-16:0;0/20:5;0	PC O-	GPL	MEM	36	5	0	ND	ND	ND	ND	0.00200459
PC O-16:0;0/21:1;0	PC O-	GPL	MEM	37	1	0	ND	ND	ND	ND	ND
PC O-16:0;0/22:0;0	PC O-	GPL	MEM	38	0	0	ND	ND	ND	ND	ND
PC O-16:0;0/22:1;0	PC O-	GPL	MEM	38	1	0	ND	ND	ND	ND	ND
PC O-16:0;0/22:2;0	PC O-	GPL	MEM	38	2	0	ND	ND	ND	ND	ND
PC O-16:0;0/22:3;0	PC O-	GPL	MEM	38	3	0	ND	ND	ND	ND	ND
PC O-16:0;0/22:4;0	PC O-	GPL	MEM	38	4	0	ND	0.0134018	ND	ND	0.00744598
PC O-16:0;0/22:5;0	PC O-	GPL	MEM	38	5	0	ND	0.0107417	ND	ND	0.00873548
PC O-16:0;0/22:6;0	PC O-	GPL	MEM	38	6	0	0.0868251	ND	ND	ND	ND
PC O-16:0;0/24:0;0	PC O-	GPL	MEM	40	0	0	ND	ND	ND	ND	ND
PC O-16:0;0/24:1;0	PC O-	GPL	MEM	40	1	0	ND	ND	ND	ND	ND
PC O-16:0;0/24:2;0	PC O-	GPL	MEM	40	2	0	ND	ND	ND	ND	ND
PC O-16:1;0/16:0;0	PC O-	GPL	MEM	32	1	0	0.0558573	0.0272744	0.0139007	0.0188986	0.0278257
PC O-16:1;0/16:1;0	PC O-	GPL	MEM	32	2	0	0.0012321	ND	ND	ND	ND
PC O-16:1;0/16:2;0	PC O-	GPL	MEM	32	3	0	ND	ND	ND	ND	ND
PC O-16:1;0/17:0;0	PC O-	GPL	MEM	33	1	0	0.00199338	ND	ND	ND	ND
PC O-16:1;0/17:1;0	PC O-	GPL	MEM	33	2	0	ND	ND	ND	ND	ND
PC O-16:1;0/18:0;0	PC O-	GPL	MEM	34	1	0	0.00738503	0.0407258	0.0016339	0.00521826	0.00129187
PC O-16:1;0/18:1;0	PC O-	GPL	MEM	34	2	0	0.0128892	0.0255666	0.00464025	0.00422729	0.00997248
PC O-16:1;0/18:2;0	PC O-	GPL	MEM	34	3	0	ND	0.0233046	0.00405788	0.0218961	0.0849209
PC O-16:1;0/19:1;0	PC O-	GPL	MEM	35	2	0	ND	ND	ND	ND	ND
PC O-16:1;0/20:0;0	PC O-	GPL	MEM	36	1	0	0.000464278	ND	ND	ND	ND
PC O-16:1;0/20:1;0	PC O-	GPL	MEM	36	2	0	ND	ND	ND	ND	ND
PC O-16:1;0/20:2;0	PC O-	GPL	MEM	36	3	0	ND	ND	ND	0.000445907	0.000698424
PC O-16:1;0/20:3;0	PC O-	GPL	MEM	36	4	0	ND	0.0072882	ND	0.00133479	0.0142576
PC O-16:1;0/20:4;0	PC O-	GPL	MEM	36	5	0	ND	0.0366469	0.0170888	ND	0.067891
PC O-16:1;0/22:0;0	PC O-	GPL	MEM	38	1	0	ND	ND	ND	ND	ND
PC O-16:1;0/22:1;0	PC O-	GPL	MEM	38	2	0	ND	ND	ND	ND	ND
PC O-16:1;0/22:2;0	PC O-	GPL	MEM	38	3	0	ND	ND	ND	ND	ND
PC O-16:1;0/22:3;0	PC O-	GPL	MEM	38	4	0	ND	ND	ND	ND	ND
PC O-16:1;0/22:4;0	PC O-	GPL	MEM	38	5	0	ND	0.00889217	ND	ND	0.00758317
PC O-16:1;0/22:5;0	PC O-	GPL	MEM	38	6	0	0.0125762	ND	ND	ND	0.00438876
PC O-16:1;0/22:6;0	PC O-	GPL	MEM	38	7	0	0.0304919	ND	ND	ND	ND
PC O-16:1;0/24:1;0	PC O-	GPL	MEM	40	2	0	ND	ND	ND	ND	ND
PC O-16:2;0/16:0;0	PC O-	GPL	MEM	32	2	0	0.00776205	ND	ND	ND	ND
PC O-16:2;0/16:1;0	PC O-	GPL	MEM	32	3	0	ND	ND	0.0290738	ND	ND
PC O-16:2;0/17:0;0	PC O-	GPL	MEM	33	2	0	ND	ND	ND	ND	ND
PC O-16:2;0/18:0;0	PC O-	GPL	MEM	34	2	0	0.00346853	0.00356932	0.00188574	0.00333119	0.000650387
PC O-16:2;0/18:1;0	PC O-	GPL	MEM	34	3	0	ND	0.0100521	0.00533772	0.0102607	0.00138033
PC O-16:2;0/19:0;0	PC O-	GPL	MEM	35	2	0	ND	ND	ND	ND	ND
PC O-16:2;0/20:0;0	PC O-	GPL	MEM	36	2	0	ND	ND	ND	ND	ND
PC O-16:2;0/20:1;0	PC O-	GPL	MEM	36	3	0	ND	ND	ND	ND	ND
PC O-16:2;0/20:2;0	PC O-	GPL	MEM	36	4	0	ND	ND	ND	ND	ND
PC O-16:2;0/20:3;0	PC O-	GPL	MEM	36	5	0	ND	ND	ND	ND	ND
PC O-16:2;0/22:0;0	PC O-	GPL	MEM	38	2	0	ND	ND	ND	ND	ND
PC O-16:2;0/22:1;0	PC O-	GPL	MEM	38	3	0	ND	ND	ND	ND	ND
PC O-16:2;0/24:0;0	PC O-	GPL	MEM	40	2	0	ND	ND	ND	ND	ND
PC O-17:0;0/15:0;0	PC O-	GPL	MEM	32	0	0	0.0199164	0.0279486	0.00475005	0.005223	0.00504261
PC O-17:0;0/15:1;0	PC O-	GPL	MEM	32	1	0	0.000863043	ND	ND	ND	ND
PC O-17:0;0/16:0;0	PC O-	GPL	MEM	33	0	0	0.022879	ND	ND	ND	ND
PC O-17:0;0/16:1;0	PC O-	GPL	MEM	33	1	0	0.0856305	ND	ND	ND	ND
PC O-17:0;0/16:2;0	PC O-	GPL	MEM	33	2	0	ND	ND	ND	ND	ND
PC O-17:0;0/17:0;0	PC O-	GPL	MEM	34	0	0	0.00891517	0.00728934	ND	ND	0.00428981
PC O-17:0;0/17:1;0	PC O-	GPL	MEM	34	1	0	0.00554229	0.014528	0.000964427	0.00230374	0.00458412
PC O-17:0;0/17:2;0	PC O-	GPL	MEM	34	2	0	ND	ND	ND	ND	ND
PC O-17:0;0/18:0;0	PC O-	GPL	MEM	35	0	0	0.0091458	ND	ND	ND	ND
PC O-17:0;0/18:1;0	PC O-	GPL	MEM	35	1	0	0.171751	ND	ND	ND	ND
PC O-17:0;0/18:2;0	PC O-	GPL	MEM	35	2	0	0.0345506	ND	ND	ND	ND
PC O-17:0;0/19:0;0	PC O-	GPL	MEM	36	0	0	ND	ND	ND	ND	ND
PC O-17:0;0/19:1;0	PC O-	GPL	MEM	36	1	0	0.00109174	ND	ND	ND	ND
PC O-17:0;0/19:2;0	PC O-	GPL	MEM	36	2	0	ND	ND	ND	ND	0.000220373
PC O-17:0;0/20:1;0	PC O-	GPL	MEM	37	1	0	0.137583	ND	ND	ND	ND
PC O-17:0;0/20:2;0	PC O-	GPL	MEM	37	2	0	0.040267	ND	ND	ND	ND
PC O-17:0;0/21:1;0	PC O-	GPL	MEM	38	1	0	ND	ND	ND	ND	ND
PC O-17:1;0/15:0;0	PC O-	GPL	MEM	32	1	0	0.000955037	0.00189156	0.000490261	0.000558571	ND
PC O-17:1;0/16:0;0	PC O-	GPL	MEM	33	1	0	0.064388	ND	ND	ND	ND
PC O-17:1;0/16:1;0	PC O-	GPL	MEM	33	2	0	ND	ND	ND	ND	ND
PC O-17:1;0/17:0;0	PC O-	GPL	MEM	34	1	0	0.000408856	0.00503949	0.000145021	0.000709202	0.000389933
PC O-17:1;0/17:1;0	PC O-	GPL	MEM	34	2	0	0.000351369	0.00214123	0.000142071	0.000758656	0.000300207
PC O-17:1;0/18:0;0	PC O-	GPL	MEM	35	1	0	0.00219966	ND	ND	ND	ND
PC O-17:1;0/18:1;0	PC O-	GPL	MEM	35	2	0	0.00352771	ND	ND	ND	ND
PC O-17:1;0/19:0;0	PC O-	GPL	MEM	36	1	0	ND	ND	ND	ND	ND
PC O-17:1;0/19:1;0	PC O-	GPL	MEM	36	2	0	ND	ND	ND	ND	ND
PC O-17:1;0/20:0;0	PC O-	GPL	MEM	37	1	0	0.00163857	ND	ND	ND	ND
PC O-17:1;0/20:1;0	PC O-	GPL	MEM	37	2	0	0.00152092	ND	ND	ND	ND
PC O-17:1;0/20:4;0	PC O-	GPL	MEM	37	5	0	ND	ND	ND	ND	ND
PC O-17:2;0/16:0;0	PC O-	GPL	MEM	33	2	0	ND	ND	ND	ND	ND
PC O-17:2;0/17:0;0	PC O-	GPL	MEM	34	2	0	0.000410767	0.012682	0.000944978	0.00106599	0.00130676
PC O-17:2;0/17:1;0	PC O-	GPL	MEM	34	3	0	ND	0.00196368	0.000947991	0.000705621	ND
PC O-17:2;0/18:0;0	PC O-	GPL	MEM	35	2	0	0.000766079	ND	ND	ND	ND
PC O-17:2;0/18:2;0	PC O-	GPL	MEM	35	4	0	ND	ND	ND	ND	ND
PC O-18:0;0/14:0;0	PC O-	GPL	MEM	32	0	0	0.00540113	0.00403467	0.00160615	0.00254637	0.00276639
PC O-18:0;0/14:1;0	PC O-	GPL	MEM	32	1	0	0.000741648	ND	ND	ND	ND
PC O-18:0;0/15:0;0	PC O-	GPL	MEM	33	0	0	3.78575e-05	ND	ND	ND	ND
PC O-18:0;0/16:0;0	PC O-	GPL	MEM	34	0	0	0.017687	0.018092	ND	ND	0.015006
PC O-18:0;0/16:1;0	PC O-	GPL	MEM	34	1	0	0.00173819	0.00691042	0.000470402	0.00116766	0.00084564
PC O-18:0;0/16:2;0	PC O-	GPL	MEM	34	2	0	ND	ND	ND	ND	ND
PC O-18:0;0/17:0;0	PC O-	GPL	MEM	35	0	0	0.0131222	ND	ND	ND	ND
PC O-18:0;0/17:1;0	PC O-	GPL	MEM	35	1	0	6.20067e-05	ND	ND	ND	ND
PC O-18:0;0/18:0;0	PC O-	GPL	MEM	36	0	0	ND	ND	ND	ND	ND
PC O-18:0;0/18:1;0	PC O-	GPL	MEM	36	1	0	0.0115205	0.0604358	ND	ND	ND
PC O-18:0;0/18:2;0	PC O-	GPL	MEM	36	2	0	ND	0.0565716	ND	ND	0.0185451
PC O-18:0;0/18:3;0	PC O-	GPL	MEM	36	3	0	ND	0.00295929	ND	0.00142409	ND
PC O-18:0;0/19:1;0	PC O-	GPL	MEM	37	1	0	ND	ND	ND	ND	ND
PC O-18:0;0/19:2;0	PC O-	GPL	MEM	37	2	0	ND	ND	ND	ND	ND
PC O-18:0;0/20:0;0	PC O-	GPL	MEM	38	0	0	ND	ND	ND	ND	ND
PC O-18:0;0/20:1;0	PC O-	GPL	MEM	38	1	0	ND	ND	ND	ND	ND
PC O-18:0;0/20:2;0	PC O-	GPL	MEM	38	2	0	ND	ND	ND	ND	ND
PC O-18:0;0/20:3;0	PC O-	GPL	MEM	38	3	0	ND	0.0268276	ND	ND	ND
PC O-18:0;0/20:4;0	PC O-	GPL	MEM	38	4	0	ND	0.0425406	ND	ND	0.0385272
PC O-18:0;0/20:5;0	PC O-	GPL	MEM	38	5	0	ND	ND	ND	ND	0.00200773
PC O-18:0;0/20:6;0	PC O-	GPL	MEM	38	6	0	ND	ND	ND	ND	ND
PC O-18:0;0/22:0;0	PC O-	GPL	MEM	40	0	0	ND	ND	ND	ND	ND
PC O-18:0;0/22:1;0	PC O-	GPL	MEM	40	1	0	ND	ND	ND	ND	ND
PC O-18:0;0/22:2;0	PC O-	GPL	MEM	40	2	0	ND	ND	ND	ND	ND
PC O-18:0;0/22:5;0	PC O-	GPL	MEM	40	5	0	ND	ND	ND	ND	0.00630711
PC O-18:0;0/22:6;0	PC O-	GPL	MEM	40	6	0	ND	ND	ND	ND	ND
PC O-18:1;0/14:0;0	PC O-	GPL	MEM	32	1	0	0.00132465	0.00114622	ND	0.00130779	0.000476786
PC O-18:1;0/14:1;0	PC O-	GPL	MEM	32	2	0	ND	ND	ND	ND	ND
PC O-18:1;0/15:0;0	PC O-	GPL	MEM	33	1	0	0.000360777	ND	ND	ND	ND
PC O-18:1;0/16:0;0	PC O-	GPL	MEM	34	1	0	0.0150527	0.0660479	0.00389167	0.016713	0.0192594
PC O-18:1;0/16:1;0	PC O-	GPL	MEM	34	2	0	0.00110685	0.00506259	0.00016599	ND	0.000494739
PC O-18:1;0/16:2;0	PC O-	GPL	MEM	34	3	0	ND	ND	ND	ND	ND
PC O-18:1;0/17:0;0	PC O-	GPL	MEM	35	1	0	ND	ND	ND	ND	ND
PC O-18:1;0/17:1;0	PC O-	GPL	MEM	35	2	0	ND	ND	ND	ND	ND
PC O-18:1;0/18:0;0	PC O-	GPL	MEM	36	1	0	0.00193683	0.00558499	ND	ND	ND
PC O-18:1;0/18:1;0	PC O-	GPL	MEM	36	2	0	ND	0.0931096	ND	ND	0.00236545
PC O-18:1;0/18:2;0	PC O-	GPL	MEM	36	3	0	ND	0.082154	ND	0.0108134	0.0256573
PC O-18:1;0/19:1;0	PC O-	GPL	MEM	37	2	0	ND	ND	ND	ND	ND
PC O-18:1;0/20:0;0	PC O-	GPL	MEM	38	1	0	ND	ND	ND	ND	ND
PC O-18:1;0/20:1;0	PC O-	GPL	MEM	38	2	0	ND	ND	ND	ND	ND
PC O-18:1;0/20:2;0	PC O-	GPL	MEM	38	3	0	ND	ND	ND	ND	ND
PC O-18:1;0/20:3;0	PC O-	GPL	MEM	38	4	0	ND	0.023318	ND	ND	0.0104391
PC O-18:1;0/20:4;0	PC O-	GPL	MEM	38	5	0	ND	0.103257	ND	ND	0.0593749
PC O-18:1;0/22:1;0	PC O-	GPL	MEM	40	2	0	ND	ND	ND	ND	ND
PC O-18:1;0/22:4;0	PC O-	GPL	MEM	40	5	0	ND	0.0386756	ND	ND	0.00811561
PC O-18:1;0/22:5;0	PC O-	GPL	MEM	40	6	0	ND	ND	ND	ND	0.012186
PC O-18:1;0/22:6;0	PC O-	GPL	MEM	40	7	0	0.0175749	ND	ND	ND	ND
PC O-18:2;0/14:0;0	PC O-	GPL	MEM	32	2	0	0.000630387	ND	ND	ND	ND
PC O-18:2;0/15:0;0	PC O-	GPL	MEM	33	2	0	ND	ND	ND	ND	ND
PC O-18:2;0/16:0;0	PC O-	GPL	MEM	34	2	0	0.0067741	0.018611	0.00219421	0.00542032	0.013
PC O-18:2;0/16:1;0	PC O-	GPL	MEM	34	3	0	ND	ND	ND	ND	0.000729796
PC O-18:2;0/17:0;0	PC O-	GPL	MEM	35	2	0	0.000161729	ND	ND	ND	ND
PC O-18:2;0/18:0;0	PC O-	GPL	MEM	36	2	0	ND	0.0104666	ND	ND	0.00258718
PC O-18:2;0/18:1;0	PC O-	GPL	MEM	36	3	0	ND	0.0180698	ND	0.00594387	0.00393982
PC O-18:2;0/18:2;0	PC O-	GPL	MEM	36	4	0	ND	0.0216082	ND	0.0134485	0.022417
PC O-18:2;0/20:1;0	PC O-	GPL	MEM	38	3	0	ND	ND	ND	ND	ND
PC O-18:2;0/20:2;0	PC O-	GPL	MEM	38	4	0	ND	ND	ND	ND	ND
PC O-18:2;0/20:3;0	PC O-	GPL	MEM	38	5	0	ND	0.00898808	ND	ND	0.00219957
PC O-18:2;0/20:4;0	PC O-	GPL	MEM	38	6	0	0.013824	0.0285189	ND	ND	0.0199618
PE 12:0;0_18:0;0	PE	GPL	MEM	30	0	0	ND	ND	ND	0.00450945	ND
PE 14:0;0_15:0;0	PE	GPL	MEM	29	0	0	ND	0.0191873	ND	ND	ND
PE 14:0;0_16:0;0	PE	GPL	MEM	30	0	0	ND	0.0125471	ND	0.011562	ND
PE 14:0;0_16:1;0	PE	GPL	MEM	30	1	0	ND	0.0127443	ND	ND	ND
PE 14:0;0_17:0;0	PE	GPL	MEM	31	0	0	ND	0.00206257	ND	ND	ND
PE 14:0;0_18:0;0	PE	GPL	MEM	32	0	0	0.00138861	0.00581781	ND	0.0148922	ND
PE 14:0;0_18:1;0	PE	GPL	MEM	32	1	0	0.00305185	0.00868216	0.00573417	0.0319025	ND
PE 14:0;0_18:2;0	PE	GPL	MEM	32	2	0	ND	0.00464127	0.00314651	0.0112027	ND
PE 14:0;0_20:1;0	PE	GPL	MEM	34	1	0	0.000478348	ND	ND	ND	ND
PE 14:0;0_20:3;0	PE	GPL	MEM	34	3	0	ND	ND	ND	ND	ND
PE 14:0;0_20:4;0	PE	GPL	MEM	34	4	0	ND	ND	0.00676409	ND	ND
PE 14:1;0_16:0;0	PE	GPL	MEM	30	1	0	ND	0.00643352	ND	ND	ND
PE 14:1;0_18:0;0	PE	GPL	MEM	32	1	0	ND	ND	ND	ND	ND
PE 14:1;0_18:1;0	PE	GPL	MEM	32	2	0	ND	ND	ND	ND	ND
PE 15:0;0_15:0;0	PE	GPL	MEM	30	0	0	ND	0.00505653	ND	ND	ND
PE 15:0;0_16:0;0	PE	GPL	MEM	31	0	0	ND	0.0101559	ND	ND	ND
PE 15:0;0_17:0;0	PE	GPL	MEM	32	0	0	ND	ND	ND	ND	ND
PE 15:0;0_17:1;0	PE	GPL	MEM	32	1	0	ND	ND	ND	ND	ND
PE 15:0;0_18:1;0	PE	GPL	MEM	33	1	0	0.00304005	ND	ND	ND	ND
PE 15:0;0_18:2;0	PE	GPL	MEM	33	2	0	ND	0.0643866	0.0436221	0.0773031	ND
PE 15:0;0_19:1;0	PE	GPL	MEM	34	1	0	ND	ND	ND	ND	ND
PE 15:0;0_20:1;0	PE	GPL	MEM	35	1	0	0.000642489	ND	0.000892973	ND	ND
PE 15:0;0_20:4;0	PE	GPL	MEM	35	4	0	0.00161686	ND	ND	ND	ND
PE 15:0;0_21:3;0	PE	GPL	MEM	36	3	0	ND	ND	ND	ND	ND
PE 15:0;0_22:2;0	PE	GPL	MEM	37	2	0	ND	ND	ND	ND	ND
PE 15:1;0_19:1;0	PE	GPL	MEM	34	2	0	0.00145641	ND	ND	ND	ND
PE 16:0;0_16:0;0	PE	GPL	MEM	32	0	0	0.00899931	0.0219266	ND	0.0446082	ND
PE 16:0;0_16:1;0	PE	GPL	MEM	32	1	0	0.00512434	0.0624594	0.0108546	0.0161361	ND
PE 16:0;0_17:1;0	PE	GPL	MEM	33	1	0	0.00187437	ND	ND	ND	ND
PE 16:0;0_18:0;0	PE	GPL	MEM	34	0	0	ND	ND	ND	0.18137	0.0142045
PE 16:0;0_18:1;0	PE	GPL	MEM	34	1	0	0.566312	0.96083	0.646379	1.05402	0.0137504
PE 16:0;0_18:2;0	PE	GPL	MEM	34	2	0	0.028046	0.413853	0.209367	0.583164	0.0280167
PE 16:0;0_18:3;0	PE	GPL	MEM	34	3	0	ND	0.0127049	0.00171489	0.00737767	ND
PE 16:0;0_19:1;0	PE	GPL	MEM	35	1	0	0.00627016	0.0252527	0.0109966	0.0195282	ND
PE 16:0;0_20:0;0	PE	GPL	MEM	36	0	0	ND	ND	ND	0.00245265	ND
PE 16:0;0_20:1;0	PE	GPL	MEM	36	1	0	0.0313868	0.0555131	0.0170036	0.0721144	ND
PE 16:0;0_20:2;0	PE	GPL	MEM	36	2	0	0.0148217	0.114132	0.011168	0.0361471	ND
PE 16:0;0_20:3;0	PE	GPL	MEM	36	3	0	0.0286449	0.224771	0.0319896	0.0358514	0.0056696
PE 16:0;0_20:4;0	PE	GPL	MEM	36	4	0	0.0210789	0.284555	0.511278	0.0630559	0.0203155
PE 16:0;0_20:5;0	PE	GPL	MEM	36	5	0	ND	0.00518516	0.0013432	0.00404066	ND
PE 16:0;0_21:1;0	PE	GPL	MEM	37	1	0	ND	ND	ND	0.00155445	ND
PE 16:0;0_22:1;0	PE	GPL	MEM	38	1	0	0.00789658	ND	ND	0.00733179	ND
PE 16:0;0_22:2;0	PE	GPL	MEM	38	2	0	0.0028703	ND	ND	0.00471577	ND
PE 16:0;0_22:3;0	PE	GPL	MEM	38	3	0	0.00673799	0.0251121	0.00407183	0.0113772	ND
PE 16:0;0_22:4;0	PE	GPL	MEM	38	4	0	0.0141386	0.128473	0.0266884	0.0293885	0.0248815
PE 16:0;0_22:5;0	PE	GPL	MEM	38	5	0	0.0286682	0.182295	0.0469101	0.128899	0.0121223
PE 16:0;0_22:6;0	PE	GPL	MEM	38	6	0	0.0350986	0.185929	0.0864502	0.045822	ND
PE 16:0;0_24:2;0	PE	GPL	MEM	40	2	0	0.00199352	ND	ND	ND	ND
PE 16:1;0_16:1;0	PE	GPL	MEM	32	2	0	ND	0.0201213	0.00248771	0.00145654	ND
PE 16:1;0_17:0;0	PE	GPL	MEM	33	1	0	ND	ND	ND	ND	ND
PE 16:1;0_17:1;0	PE	GPL	MEM	33	2	0	ND	0.249518	0.0334933	ND	ND
PE 16:1;0_18:0;0	PE	GPL	MEM	34	1	0	0.00633237	0.0351995	0.0119018	0.0267162	0.00395414
PE 16:1;0_18:1;0	PE	GPL	MEM	34	2	0	0.0197211	0.101017	0.0797347	0.081425	0.00188441
PE 16:1;0_18:2;0	PE	GPL	MEM	34	3	0	ND	0.0156282	0.00841993	0.0304737	ND
PE 16:1;0_19:1;0	PE	GPL	MEM	35	2	0	ND	ND	0.000232069	ND	ND
PE 16:1;0_19:2;0	PE	GPL	MEM	35	3	0	ND	ND	ND	ND	ND
PE 16:1;0_20:0;0	PE	GPL	MEM	36	1	0	ND	ND	0.000613451	ND	ND
PE 16:1;0_20:1;0	PE	GPL	MEM	36	2	0	0.00240976	0.00534663	0.00361493	ND	ND
PE 16:1;0_20:2;0	PE	GPL	MEM	36	3	0	0.000977742	ND	ND	ND	ND
PE 16:1;0_20:3;0	PE	GPL	MEM	36	4	0	0.00861278	0.0230556	0.0149354	ND	ND
PE 16:1;0_20:4;0	PE	GPL	MEM	36	5	0	ND	0.020975	0.0209305	0.0115464	ND
PE 16:1;0_21:1;0	PE	GPL	MEM	37	2	0	ND	ND	ND	ND	ND
PE 16:1;0_22:0;0	PE	GPL	MEM	38	1	0	ND	ND	ND	ND	ND
PE 16:1;0_22:1;0	PE	GPL	MEM	38	2	0	ND	ND	ND	0.00363776	ND
PE 16:1;0_22:2;0	PE	GPL	MEM	38	3	0	ND	ND	ND	ND	ND
PE 16:1;0_22:3;0	PE	GPL	MEM	38	4	0	ND	ND	ND	ND	ND
PE 16:1;0_22:4;0	PE	GPL	MEM	38	5	0	0.000949469	ND	ND	ND	ND
PE 16:1;0_22:5;0	PE	GPL	MEM	38	6	0	0.0182899	0.0385275	ND	0.00810562	ND
PE 16:1;0_24:0;0	PE	GPL	MEM	40	1	0	ND	ND	ND	ND	ND
PE 16:1;0_24:1;0	PE	GPL	MEM	40	2	0	ND	ND	ND	0.000605428	ND
PE 16:1;0_24:6;0	PE	GPL	MEM	40	7	0	ND	ND	ND	ND	ND
PE 16:2;0_18:0;0	PE	GPL	MEM	34	2	0	ND	ND	ND	ND	ND
PE 16:2;0_18:1;0	PE	GPL	MEM	34	3	0	ND	ND	ND	0.00121683	ND
PE 17:0;0_17:1;0	PE	GPL	MEM	34	1	0	ND	ND	ND	ND	ND
PE 17:0;0_18:1;0	PE	GPL	MEM	35	1	0	0.00657906	0.0316442	0.0163472	0.046788	ND
PE 17:0;0_18:2;0	PE	GPL	MEM	35	2	0	0.0143156	0.0188182	0.0160394	0.0339456	0.0206035
PE 17:0;0_18:3;0	PE	GPL	MEM	35	3	0	ND	ND	ND	0.0230302	ND
PE 17:0;0_19:0;0	PE	GPL	MEM	36	0	0	0.00406843	0.246194	0.0114825	0.0198894	0.0210194
PE 17:0;0_19:1;0	PE	GPL	MEM	36	1	0	ND	ND	ND	ND	ND
PE 17:0;0_20:1;0	PE	GPL	MEM	37	1	0	ND	ND	ND	0.00275632	ND
PE 17:0;0_20:2;0	PE	GPL	MEM	37	2	0	0.000223285	0.000850488	ND	0.00237635	ND
PE 17:0;0_20:3;0	PE	GPL	MEM	37	3	0	ND	0.00957272	ND	0.00341037	ND
PE 17:0;0_20:4;0	PE	GPL	MEM	37	4	0	ND	0.019728	0.0308821	0.0144263	ND
PE 17:0;0_21:1;0	PE	GPL	MEM	38	1	0	ND	ND	ND	ND	ND
PE 17:0;0_21:2;0	PE	GPL	MEM	38	2	0	ND	ND	ND	ND	ND
PE 17:0;0_21:3;0	PE	GPL	MEM	38	3	0	ND	ND	ND	ND	ND
PE 17:0;0_22:2;0	PE	GPL	MEM	39	2	0	ND	ND	ND	0.000187355	ND
PE 17:0;0_22:4;0	PE	GPL	MEM	39	4	0	ND	ND	0.00191335	0.00365783	ND
PE 17:1;0_17:1;0	PE	GPL	MEM	34	2	0	0.00041516	0.00544356	0.00157492	0.0010576	ND
PE 17:1;0_17:2;0	PE	GPL	MEM	34	3	0	ND	ND	ND	ND	ND
PE 17:1;0_18:0;0	PE	GPL	MEM	35	1	0	ND	0.0196808	ND	ND	ND
PE 17:1;0_18:1;0	PE	GPL	MEM	35	2	0	ND	0.230849	0.0435387	0.110078	0.0352654
PE 17:1;0_18:2;0	PE	GPL	MEM	35	3	0	0.0097864	ND	0.00940217	ND	ND
PE 17:1;0_18:3;0	PE	GPL	MEM	35	4	0	0.000640582	ND	ND	ND	ND
PE 17:1;0_19:1;0	PE	GPL	MEM	36	2	0	0.00120498	ND	0.00377176	0.00696039	ND
PE 17:1;0_19:2;0	PE	GPL	MEM	36	3	0	ND	ND	ND	ND	ND
PE 17:1;0_20:0;0	PE	GPL	MEM	37	1	0	ND	ND	ND	0.00213191	ND
PE 17:1;0_20:1;0	PE	GPL	MEM	37	2	0	0.00209868	ND	ND	ND	ND
PE 17:1;0_20:2;0	PE	GPL	MEM	37	3	0	ND	0.00326728	ND	0.00647968	ND
PE 17:1;0_21:1;0	PE	GPL	MEM	38	2	0	ND	ND	ND	0.00508651	ND
PE 17:1;0_21:2;0	PE	GPL	MEM	38	3	0	ND	ND	ND	ND	ND
PE 17:1;0_21:3;0	PE	GPL	MEM	38	4	0	ND	ND	ND	ND	ND
PE 17:1;0_23:1;0	PE	GPL	MEM	40	2	0	ND	ND	ND	0.000479522	ND
PE 18:0;0_18:0;0	PE	GPL	MEM	36	0	0	0.00117362	ND	ND	0.0074531	0.000961732
PE 18:0;0_18:1;0	PE	GPL	MEM	36	1	0	0.322298	0.734831	0.280337	1.53004	0.0442178
PE 18:0;0_18:2;0	PE	GPL	MEM	36	2	0	0.0658122	0.650962	0.296818	4.95997	0.13304
PE 18:0;0_18:3;0	PE	GPL	MEM	36	3	0	0.00101617	0.042248	0.00477236	0.130416	0.00264665
PE 18:0;0_19:1;0	PE	GPL	MEM	37	1	0	ND	ND	ND	0.00836312	ND
PE 18:0;0_19:2;0	PE	GPL	MEM	37	2	0	ND	ND	ND	ND	ND
PE 18:0;0_20:1;0	PE	GPL	MEM	38	1	0	ND	0.0201152	0.00285819	0.151429	ND
PE 18:0;0_20:2;0	PE	GPL	MEM	38	2	0	0.0163792	0.0503679	0.00458785	0.0510427	0.0338918
PE 18:0;0_20:3;0	PE	GPL	MEM	38	3	0	0.0635329	0.369001	0.0476993	0.261676	0.0180621
PE 18:0;0_20:4;0	PE	GPL	MEM	38	4	0	0.0651174	0.414236	0.794193	0.621734	0.0560336
PE 18:0;0_20:5;0	PE	GPL	MEM	38	5	0	0.00288146	0.0165494	0.0122312	0.0396603	0.00174738
PE 18:0;0_22:1;0	PE	GPL	MEM	40	1	0	ND	ND	ND	0.0195956	ND
PE 18:0;0_22:2;0	PE	GPL	MEM	40	2	0	0.000752134	ND	ND	0.0054387	ND
PE 18:0;0_22:3;0	PE	GPL	MEM	40	3	0	0.00178654	ND	ND	0.00483947	ND
PE 18:0;0_22:4;0	PE	GPL	MEM	40	4	0	0.00564921	0.0680483	0.00974348	0.0482474	0.00890667
PE 18:0;0_22:5;0	PE	GPL	MEM	40	5	0	0.0168325	0.103471	0.00813527	0.095427	0.00735888
PE 18:0;0_22:6;0	PE	GPL	MEM	40	6	0	0.0186429	0.0916449	0.0122036	0.198434	0.0133103
PE 18:1;0_18:1;0	PE	GPL	MEM	36	2	0	0.269233	0.634277	0.583187	2.29169	0.00595179
PE 18:1;0_18:2;0	PE	GPL	MEM	36	3	0	0.041021	0.298618	0.311719	3.50831	0.0107174
PE 18:1;0_18:3;0	PE	GPL	MEM	36	4	0	0.0013802	0.0189449	0.00975114	0.121852	ND
PE 18:1;0_19:0;0	PE	GPL	MEM	37	1	0	ND	ND	ND	0.00163156	ND
PE 18:1;0_19:1;0	PE	GPL	MEM	37	2	0	0.0044617	0.00855031	0.00566344	0.0178055	ND
PE 18:1;0_20:0;0	PE	GPL	MEM	38	1	0	0.0236642	ND	0.0076342	0.0481202	ND
PE 18:1;0_20:1;0	PE	GPL	MEM	38	2	0	0.0672066	0.0306217	0.0224498	0.215675	ND
PE 18:1;0_20:2;0	PE	GPL	MEM	38	3	0	0.0183893	0.0469553	0.00947923	0.0658611	ND
PE 18:1;0_20:3;0	PE	GPL	MEM	38	4	0	0.0346976	0.191639	0.0605627	0.219345	0.00250129
PE 18:1;0_20:4;0	PE	GPL	MEM	38	5	0	0.0166229	0.132772	0.517896	0.347347	0.00288405
PE 18:1;0_20:5;0	PE	GPL	MEM	38	6	0	ND	ND	0.0143295	0.0255407	ND
PE 18:1;0_21:1;0	PE	GPL	MEM	39	2	0	ND	ND	ND	0.00650243	ND
PE 18:1;0_21:3;0	PE	GPL	MEM	39	4	0	ND	ND	ND	0.00335631	ND
PE 18:1;0_22:0;0	PE	GPL	MEM	40	1	0	ND	ND	ND	0.0112739	ND
PE 18:1;0_22:1;0	PE	GPL	MEM	40	2	0	0.00516815	ND	ND	0.035438	ND
PE 18:1;0_22:2;0	PE	GPL	MEM	40	3	0	0.00307306	ND	ND	0.00760458	ND
PE 18:1;0_22:3;0	PE	GPL	MEM	40	4	0	0.0088886	ND	ND	0.0117154	ND
PE 18:1;0_22:4;0	PE	GPL	MEM	40	5	0	0.00421214	0.0341971	0.00601187	0.0441749	ND
PE 18:1;0_22:5;0	PE	GPL	MEM	40	6	0	0.0208782	0.0886525	0.00557587	0.108979	ND
PE 18:1;0_22:6;0	PE	GPL	MEM	40	7	0	0.00910823	0.110732	ND	0.145832	ND
PE 18:1;0_24:0;0	PE	GPL	MEM	42	1	0	ND	ND	ND	ND	ND
PE 18:2;0_18:2;0	PE	GPL	MEM	36	4	0	0.000863319	0.057832	0.0352203	0.17108	0.00548749
PE 18:2;0_18:3;0	PE	GPL	MEM	36	5	0	ND	ND	0.000273185	0.0106579	ND
PE 18:2;0_19:0;0	PE	GPL	MEM	37	2	0	0.000310611	0.00191943	0.00150065	0.0134403	ND
PE 18:2;0_19:1;0	PE	GPL	MEM	37	3	0	ND	0.00652745	ND	0.00854376	ND
PE 18:2;0_20:0;0	PE	GPL	MEM	38	2	0	0.00263428	ND	0.00781543	0.0572299	ND
PE 18:2;0_20:1;0	PE	GPL	MEM	38	3	0	0.0102358	0.0228206	0.0125182	0.0628062	ND
PE 18:2;0_20:2;0	PE	GPL	MEM	38	4	0	0.00239704	0.0148121	0.00760327	0.0321639	ND
PE 18:2;0_20:3;0	PE	GPL	MEM	38	5	0	0.00135235	0.00749267	0.00426857	0.0183235	ND
PE 18:2;0_20:4;0	PE	GPL	MEM	38	6	0	ND	ND	0.0274268	0.0230132	ND
PE 18:2;0_21:0;0	PE	GPL	MEM	39	2	0	ND	ND	ND	0.00242758	ND
PE 18:2;0_21:1;0	PE	GPL	MEM	39	3	0	ND	ND	ND	0.00942279	ND
PE 18:2;0_22:0;0	PE	GPL	MEM	40	2	0	ND	ND	ND	0.00951385	ND
PE 18:2;0_22:1;0	PE	GPL	MEM	40	3	0	ND	ND	ND	0.0131028	ND
PE 18:2;0_22:2;0	PE	GPL	MEM	40	4	0	ND	ND	ND	0.00738209	ND
PE 18:2;0_22:4;0	PE	GPL	MEM	40	6	0	ND	ND	ND	0.00937016	ND
PE 18:2;0_22:5;0	PE	GPL	MEM	40	7	0	ND	ND	ND	0.0270137	ND
PE 18:3;0_19:1;0	PE	GPL	MEM	37	4	0	ND	ND	0.000503648	ND	ND
PE 18:3;0_20:1;0	PE	GPL	MEM	38	4	0	ND	ND	ND	0.00361985	ND
PE 19:0;0_20:4;0	PE	GPL	MEM	39	4	0	ND	ND	0.00553987	0.00151794	ND
PE 19:1;0_19:1;0	PE	GPL	MEM	38	2	0	0.000148994	ND	0.000450812	ND	ND
PE 20:0;0_20:3;0	PE	GPL	MEM	40	3	0	0.000682183	ND	ND	ND	ND
PE 20:0;0_20:4;0	PE	GPL	MEM	40	4	0	0.000889882	ND	0.00700718	0.00278276	ND
PE 20:1;0_20:1;0	PE	GPL	MEM	40	2	0	0.00172302	ND	ND	0.00115957	ND
PE 20:1;0_20:2;0	PE	GPL	MEM	40	3	0	0.00120832	ND	ND	0.000645428	ND
PE 20:1;0_20:3;0	PE	GPL	MEM	40	4	0	0.0028917	ND	0.00135665	0.00153159	ND
PE 20:1;0_20:4;0	PE	GPL	MEM	40	5	0	0.00583014	0.00592199	0.0143419	0.00352903	ND
PE 20:2;0_20:2;0	PE	GPL	MEM	40	4	0	0.000207085	ND	ND	ND	ND
PE 20:2;0_20:3;0	PE	GPL	MEM	40	5	0	0.000791074	ND	ND	ND	ND
PE 20:2;0_20:4;0	PE	GPL	MEM	40	6	0	0.00140647	ND	0.00144069	ND	ND
PE 20:3;0_20:3;0	PE	GPL	MEM	40	6	0	0.000589349	ND	ND	ND	ND
PE 20:3;0_20:4;0	PE	GPL	MEM	40	7	0	0.000743921	ND	ND	ND	ND
PE 21:0;0_21:0;0	PE	GPL	MEM	42	0	0	ND	ND	0.0124157	ND	ND
PE O-16:0;0/14:1;0	PE O-	GPL	MEM	30	1	0	ND	ND	ND	ND	ND
PE O-16:0;0/16:0;0	PE O-	GPL	MEM	32	0	0	ND	ND	ND	ND	ND
PE O-16:0;0/16:1;0	PE O-	GPL	MEM	32	1	0	0.00101083	0.00363202	0.00166268	0.000739495	ND
PE O-16:0;0/17:1;0	PE O-	GPL	MEM	33	1	0	ND	ND	ND	ND	ND
PE O-16:0;0/18:1;0	PE O-	GPL	MEM	34	1	0	0.0109857	0.0157558	0.0154264	0.0224099	ND
PE O-16:0;0/18:2;0	PE O-	GPL	MEM	34	2	0	0.00317613	0.0145111	0.0144382	0.0359223	0.00143728
PE O-16:0;0/18:3;0	PE O-	GPL	MEM	34	3	0	ND	ND	ND	ND	ND
PE O-16:0;0/19:1;0	PE O-	GPL	MEM	35	1	0	ND	ND	ND	ND	ND
PE O-16:0;0/19:2;0	PE O-	GPL	MEM	35	2	0	ND	ND	ND	ND	ND
PE O-16:0;0/19:3;0	PE O-	GPL	MEM	35	3	0	ND	ND	ND	ND	ND
PE O-16:0;0/20:1;0	PE O-	GPL	MEM	36	1	0	ND	0.000283761	0.00103907	0.00725622	ND
PE O-16:0;0/20:2;0	PE O-	GPL	MEM	36	2	0	0.000881509	ND	0.000479429	0.00274095	ND
PE O-16:0;0/20:3;0	PE O-	GPL	MEM	36	3	0	0.00696579	0.00553673	0.00399401	0.00489205	ND
PE O-16:0;0/20:4;0	PE O-	GPL	MEM	36	4	0	0.00966477	0.02144	0.0842477	0.0125524	0.00252839
PE O-16:0;0/20:5;0	PE O-	GPL	MEM	36	5	0	0.00479031	0.00976951	0.0376455	0.00917127	ND
PE O-16:0;0/21:1;0	PE O-	GPL	MEM	37	1	0	ND	ND	ND	ND	ND
PE O-16:0;0/21:2;0	PE O-	GPL	MEM	37	2	0	ND	ND	ND	ND	ND
PE O-16:0;0/21:3;0	PE O-	GPL	MEM	37	3	0	ND	ND	ND	ND	ND
PE O-16:0;0/22:1;0	PE O-	GPL	MEM	38	1	0	ND	ND	ND	0.00191276	ND
PE O-16:0;0/22:2;0	PE O-	GPL	MEM	38	2	0	0.000213617	ND	ND	0.00116884	ND
PE O-16:0;0/22:3;0	PE O-	GPL	MEM	38	3	0	0.000564368	ND	0.000895569	ND	ND
PE O-16:0;0/22:4;0	PE O-	GPL	MEM	38	4	0	0.00264754	0.00926071	0.00455041	0.0068313	0.000728183
PE O-16:0;0/22:5;0	PE O-	GPL	MEM	38	5	0	0.00732532	0.019236	0.00700524	0.00819486	0.00157549
PE O-16:0;0/22:6;0	PE O-	GPL	MEM	38	6	0	0.0321047	ND	0.00151817	0.0084332	ND
PE O-16:0;0/24:2;0	PE O-	GPL	MEM	40	2	0	ND	ND	ND	ND	ND
PE O-16:0;0/24:3;0	PE O-	GPL	MEM	40	3	0	ND	ND	ND	ND	ND
PE O-16:0;0/24:4;0	PE O-	GPL	MEM	40	4	0	0.000555898	ND	ND	ND	ND
PE O-16:0;0/24:5;0	PE O-	GPL	MEM	40	5	0	ND	ND	ND	ND	ND
PE O-16:0;0/24:6;0	PE O-	GPL	MEM	40	6	0	ND	ND	ND	ND	ND
PE O-16:1;0/12:1;0	PE O-	GPL	MEM	28	2	0	0.00237629	ND	ND	ND	ND
PE O-16:1;0/14:0;0	PE O-	GPL	MEM	30	1	0	0.00434871	0.0207899	0.0108937	0.0172554	ND
PE O-16:1;0/14:1;0	PE O-	GPL	MEM	30	2	0	ND	ND	ND	ND	ND
PE O-16:1;0/16:0;0	PE O-	GPL	MEM	32	1	0	0.0274422	0.066387	0.0180362	0.0577904	0.00817711
PE O-16:1;0/16:1;0	PE O-	GPL	MEM	32	2	0	0.0143427	0.0587935	0.0311396	0.0165755	0.00121078
PE O-16:1;0/16:2;0	PE O-	GPL	MEM	32	3	0	ND	ND	ND	ND	ND
PE O-16:1;0/17:0;0	PE O-	GPL	MEM	33	1	0	ND	ND	ND	ND	ND
PE O-16:1;0/17:1;0	PE O-	GPL	MEM	33	2	0	0.00222023	0.00204248	0.00235308	ND	ND
PE O-16:1;0/18:1;0	PE O-	GPL	MEM	34	2	0	0.875758	0.966031	0.963576	0.432236	0.00533535
PE O-16:1;0/18:2;0	PE O-	GPL	MEM	34	3	0	0.0737434	0.239949	0.269846	0.921595	0.020054
PE O-16:1;0/18:3;0	PE O-	GPL	MEM	34	4	0	ND	0.0109307	0.00917962	0.0395332	ND
PE O-16:1;0/19:1;0	PE O-	GPL	MEM	35	2	0	0.000668219	0.000323012	0.000306537	0.000537508	ND
PE O-16:1;0/19:2;0	PE O-	GPL	MEM	35	3	0	0.000166092	ND	ND	0.00063617	ND
PE O-16:1;0/19:3;0	PE O-	GPL	MEM	35	4	0	ND	ND	ND	ND	ND
PE O-16:1;0/20:0;0	PE O-	GPL	MEM	36	1	0	ND	ND	ND	0.00879212	ND
PE O-16:1;0/20:1;0	PE O-	GPL	MEM	36	2	0	0.0289438	0.0153161	0.0253973	0.170437	0.000246478
PE O-16:1;0/20:2;0	PE O-	GPL	MEM	36	3	0	0.0183713	0.0147909	0.00629431	0.0434723	ND
PE O-16:1;0/20:3;0	PE O-	GPL	MEM	36	4	0	0.218154	0.0994845	0.0906231	0.127141	0.00323518
PE O-16:1;0/20:4;0	PE O-	GPL	MEM	36	5	0	0.586452	1.27406	4.15086	0.857024	0.050492
PE O-16:1;0/20:5;0	PE O-	GPL	MEM	36	6	0	0.0065389	0.0526665	0.0566853	0.0814496	ND
PE O-16:1;0/21:1;0	PE O-	GPL	MEM	37	2	0	ND	ND	ND	ND	ND
PE O-16:1;0/21:2;0	PE O-	GPL	MEM	37	3	0	ND	ND	ND	ND	ND
PE O-16:1;0/21:3;0	PE O-	GPL	MEM	37	4	0	ND	ND	ND	0.000272924	ND
PE O-16:1;0/21:4;0	PE O-	GPL	MEM	37	5	0	ND	ND	ND	ND	ND
PE O-16:1;0/21:5;0	PE O-	GPL	MEM	37	6	0	ND	ND	ND	ND	ND
PE O-16:1;0/22:0;0	PE O-	GPL	MEM	38	1	0	ND	ND	ND	0.00280679	ND
PE O-16:1;0/22:1;0	PE O-	GPL	MEM	38	2	0	0.000483576	0.00314137	0.00380142	0.0338072	ND
PE O-16:1;0/22:2;0	PE O-	GPL	MEM	38	3	0	0.00163771	0.0034402	0.00192596	0.0121614	ND
PE O-16:1;0/22:3;0	PE O-	GPL	MEM	38	4	0	0.0044463	0.0099887	0.00435124	0.0149096	ND
PE O-16:1;0/22:4;0	PE O-	GPL	MEM	38	5	0	0.0618282	0.203724	0.0988314	0.163537	0.00532898
PE O-16:1;0/22:5;0	PE O-	GPL	MEM	38	6	0	0.119716	0.334131	0.036598	0.163211	0.00984933
PE O-16:1;0/22:6;0	PE O-	GPL	MEM	38	7	0	0.315152	0.36055	0.13134	0.200564	0.0169965
PE O-16:1;0/23:2;0	PE O-	GPL	MEM	39	3	0	ND	ND	ND	ND	ND
PE O-16:1;0/23:3;0	PE O-	GPL	MEM	39	4	0	ND	ND	ND	ND	ND
PE O-16:1;0/24:1;0	PE O-	GPL	MEM	40	2	0	ND	ND	ND	0.00060358	ND
PE O-16:1;0/24:2;0	PE O-	GPL	MEM	40	3	0	0.000871663	ND	ND	ND	ND
PE O-16:1;0/24:3;0	PE O-	GPL	MEM	40	4	0	ND	ND	ND	ND	ND
PE O-16:1;0/24:4;0	PE O-	GPL	MEM	40	5	0	0.000946878	ND	0.00215444	0.00276738	ND
PE O-16:1;0/24:5;0	PE O-	GPL	MEM	40	6	0	0.00202886	ND	ND	0.00307939	ND
PE O-16:1;0/24:6;0	PE O-	GPL	MEM	40	7	0	0.00482316	ND	ND	ND	ND
PE O-16:2;0/16:0;0	PE O-	GPL	MEM	32	2	0	0.00177494	0.0359496	0.00377366	0.0104635	0.0140039
PE O-16:2;0/16:1;0	PE O-	GPL	MEM	32	3	0	ND	0.0116751	ND	ND	ND
PE O-16:2;0/18:0;0	PE O-	GPL	MEM	34	2	0	0.000447619	0.00861109	0.00169217	0.0120234	0.00100743
PE O-16:2;0/18:1;0	PE O-	GPL	MEM	34	3	0	0.00564458	0.00901264	0.00772177	0.00750246	0.00026789
PE O-16:2;0/18:2;0	PE O-	GPL	MEM	34	4	0	ND	ND	0.00247908	0.00926742	ND
PE O-16:2;0/20:1;0	PE O-	GPL	MEM	36	3	0	0.000275753	ND	0.00035705	0.0014257	ND
PE O-16:2;0/20:2;0	PE O-	GPL	MEM	36	4	0	ND	ND	ND	ND	ND
PE O-16:2;0/20:3;0	PE O-	GPL	MEM	36	5	0	0.00494606	ND	ND	ND	ND
PE O-16:2;0/20:4;0	PE O-	GPL	MEM	36	6	0	0.00526795	ND	0.041001	0.0126999	ND
PE O-17:0;0/15:0;0	PE O-	GPL	MEM	32	0	0	ND	ND	ND	ND	ND
PE O-17:0;0/16:1;0	PE O-	GPL	MEM	33	1	0	ND	ND	ND	ND	ND
PE O-17:0;0/17:0;0	PE O-	GPL	MEM	34	0	0	ND	ND	ND	ND	ND
PE O-17:0;0/17:1;0	PE O-	GPL	MEM	34	1	0	0.0002049	0.0015691	0.000545769	0.00123948	ND
PE O-17:0;0/18:1;0	PE O-	GPL	MEM	35	1	0	ND	0.0131842	ND	ND	ND
PE O-17:0;0/18:2;0	PE O-	GPL	MEM	35	2	0	0.0119067	0.0598098	0.0518113	0.0461978	ND
PE O-17:0;0/18:3;0	PE O-	GPL	MEM	35	3	0	ND	0.00525817	0.00181646	0.00898641	ND
PE O-17:0;0/19:1;0	PE O-	GPL	MEM	36	1	0	ND	0.000511743	0.000240751	0.000614472	ND
PE O-17:0;0/19:5;0	PE O-	GPL	MEM	36	5	0	0.000946718	ND	ND	ND	ND
PE O-17:0;0/20:1;0	PE O-	GPL	MEM	37	1	0	ND	ND	ND	ND	ND
PE O-17:0;0/20:2;0	PE O-	GPL	MEM	37	2	0	ND	ND	ND	ND	ND
PE O-17:0;0/20:3;0	PE O-	GPL	MEM	37	3	0	0.00391557	ND	ND	ND	ND
PE O-17:0;0/20:4;0	PE O-	GPL	MEM	37	4	0	ND	0.00903592	0.0102892	0.011112	ND
PE O-17:0;0/20:5;0	PE O-	GPL	MEM	37	5	0	ND	0.00558721	0.0063573	0.00228241	ND
PE O-17:0;0/21:1;0	PE O-	GPL	MEM	38	1	0	ND	ND	ND	0.000312666	ND
PE O-17:0;0/22:2;0	PE O-	GPL	MEM	39	2	0	ND	ND	ND	ND	ND
PE O-17:0;0/22:3;0	PE O-	GPL	MEM	39	3	0	ND	ND	ND	ND	ND
PE O-17:0;0/22:4;0	PE O-	GPL	MEM	39	4	0	ND	ND	ND	ND	ND
PE O-17:0;0/22:5;0	PE O-	GPL	MEM	39	5	0	0.0043333	0.0120267	0.0157364	0.00585024	ND
PE O-17:0;0/22:6;0	PE O-	GPL	MEM	39	6	0	ND	0.0168012	0.0117865	0.00596087	ND
PE O-17:1;0/15:0;0	PE O-	GPL	MEM	32	1	0	ND	0.00145705	ND	ND	ND
PE O-17:1;0/16:0;0	PE O-	GPL	MEM	33	1	0	ND	ND	ND	ND	ND
PE O-17:1;0/16:1;0	PE O-	GPL	MEM	33	2	0	0.000531865	0.00707033	0.00167743	ND	ND
PE O-17:1;0/17:0;0	PE O-	GPL	MEM	34	1	0	5.72181e-05	0.000565328	0.000170865	0.00112517	ND
PE O-17:1;0/17:1;0	PE O-	GPL	MEM	34	2	0	ND	0.00357423	0.000340626	ND	ND
PE O-17:1;0/18:0;0	PE O-	GPL	MEM	35	1	0	ND	0.000183573	ND	ND	ND
PE O-17:1;0/18:1;0	PE O-	GPL	MEM	35	2	0	0.0106494	0.0181038	0.0239975	0.00716165	ND
PE O-17:1;0/18:2;0	PE O-	GPL	MEM	35	3	0	0.00214664	0.0167639	0.023547	0.080993	ND
PE O-17:1;0/18:3;0	PE O-	GPL	MEM	35	4	0	ND	ND	ND	0.00482782	ND
PE O-17:1;0/19:1;0	PE O-	GPL	MEM	36	2	0	ND	ND	0.000462212	ND	ND
PE O-17:1;0/19:2;0	PE O-	GPL	MEM	36	3	0	ND	ND	ND	ND	ND
PE O-17:1;0/19:3;0	PE O-	GPL	MEM	36	4	0	ND	ND	ND	ND	ND
PE O-17:1;0/20:1;0	PE O-	GPL	MEM	37	2	0	ND	ND	ND	ND	ND
PE O-17:1;0/20:2;0	PE O-	GPL	MEM	37	3	0	0.000150975	ND	ND	ND	ND
PE O-17:1;0/20:3;0	PE O-	GPL	MEM	37	4	0	ND	0.0015928	0.000732739	0.00483912	ND
PE O-17:1;0/20:4;0	PE O-	GPL	MEM	37	5	0	0.0273061	0.140086	0.422139	0.0779704	0.00603286
PE O-17:1;0/20:5;0	PE O-	GPL	MEM	37	6	0	ND	ND	0.0041771	0.00689312	ND
PE O-17:1;0/21:1;0	PE O-	GPL	MEM	38	2	0	ND	ND	ND	ND	ND
PE O-17:1;0/21:2;0	PE O-	GPL	MEM	38	3	0	ND	ND	ND	ND	ND
PE O-17:1;0/21:3;0	PE O-	GPL	MEM	38	4	0	ND	ND	ND	ND	ND
PE O-17:1;0/22:1;0	PE O-	GPL	MEM	39	2	0	ND	ND	ND	ND	ND
PE O-17:1;0/22:2;0	PE O-	GPL	MEM	39	3	0	ND	ND	ND	ND	ND
PE O-17:1;0/22:3;0	PE O-	GPL	MEM	39	4	0	ND	ND	ND	ND	ND
PE O-17:1;0/22:4;0	PE O-	GPL	MEM	39	5	0	0.0022321	0.00412635	0.0129039	0.0106587	ND
PE O-17:1;0/22:5;0	PE O-	GPL	MEM	39	6	0	ND	0.0208274	0.00216793	0.0123193	ND
PE O-17:1;0/22:6;0	PE O-	GPL	MEM	39	7	0	0.0138044	ND	0.00715716	0.0249018	ND
PE O-17:1;0/24:6;0	PE O-	GPL	MEM	41	7	0	ND	ND	ND	ND	ND
PE O-17:2;0/15:0;0	PE O-	GPL	MEM	32	2	0	0.00015523	ND	0.000494708	ND	ND
PE O-17:2;0/16:0;0	PE O-	GPL	MEM	33	2	0	0.00387544	0.0101241	0.00766134	ND	ND
PE O-17:2;0/17:1;0	PE O-	GPL	MEM	34	3	0	0.000957303	0.00922759	0.00122179	0.00152259	0.000591044
PE O-17:2;0/18:0;0	PE O-	GPL	MEM	35	2	0	0.000661305	0.00421276	0.00204917	0.000442303	ND
PE O-17:2;0/18:1;0	PE O-	GPL	MEM	35	3	0	0.00146659	0.00199628	0.00267952	0.00242613	ND
PE O-17:2;0/18:2;0	PE O-	GPL	MEM	35	4	0	ND	ND	ND	0.00411198	ND
PE O-17:2;0/19:1;0	PE O-	GPL	MEM	36	3	0	ND	ND	0.000962668	ND	ND
PE O-17:2;0/20:1;0	PE O-	GPL	MEM	37	3	0	ND	ND	ND	ND	ND
PE O-17:2;0/20:3;0	PE O-	GPL	MEM	37	5	0	0.00122608	ND	ND	ND	ND
PE O-17:2;0/20:4;0	PE O-	GPL	MEM	37	6	0	ND	ND	0.00961892	0.00563977	ND
PE O-17:2;0/21:5;0	PE O-	GPL	MEM	38	7	0	ND	ND	ND	ND	ND
PE O-18:0;0/14:0;0	PE O-	GPL	MEM	32	0	0	ND	ND	ND	ND	ND
PE O-18:0;0/14:1;0	PE O-	GPL	MEM	32	1	0	ND	ND	ND	ND	ND
PE O-18:0;0/16:0;0	PE O-	GPL	MEM	34	0	0	ND	ND	ND	ND	ND
PE O-18:0;0/16:1;0	PE O-	GPL	MEM	34	1	0	0.000199823	0.00138959	0.000470174	0.000612186	ND
PE O-18:0;0/17:1;0	PE O-	GPL	MEM	35	1	0	ND	ND	ND	ND	ND
PE O-18:0;0/18:1;0	PE O-	GPL	MEM	36	1	0	ND	0.0149602	0.0108713	0.0225945	ND
PE O-18:0;0/18:2;0	PE O-	GPL	MEM	36	2	0	0.00322339	0.0257745	0.0185124	0.0701043	0.00383108
PE O-18:0;0/18:3;0	PE O-	GPL	MEM	36	3	0	ND	ND	ND	0.0019963	ND
PE O-18:0;0/19:1;0	PE O-	GPL	MEM	37	1	0	ND	ND	ND	ND	ND
PE O-18:0;0/19:2;0	PE O-	GPL	MEM	37	2	0	ND	ND	ND	ND	ND
PE O-18:0;0/19:3;0	PE O-	GPL	MEM	37	3	0	ND	ND	ND	ND	ND
PE O-18:0;0/20:1;0	PE O-	GPL	MEM	38	1	0	ND	ND	ND	0.00900899	ND
PE O-18:0;0/20:2;0	PE O-	GPL	MEM	38	2	0	0.000910131	0.00443026	0.000901961	0.00217722	ND
PE O-18:0;0/20:3;0	PE O-	GPL	MEM	38	3	0	0.00573772	0.0161801	0.0054664	0.00619198	ND
PE O-18:0;0/20:4;0	PE O-	GPL	MEM	38	4	0	0.00729452	0.0253248	0.0780928	0.0149102	0.00470641
PE O-18:0;0/20:5;0	PE O-	GPL	MEM	38	5	0	0.00216232	0.00698904	0.0183716	0.00360226	ND
PE O-18:0;0/21:2;0	PE O-	GPL	MEM	39	2	0	ND	ND	ND	ND	ND
PE O-18:0;0/21:3;0	PE O-	GPL	MEM	39	3	0	ND	ND	ND	ND	ND
PE O-18:0;0/22:1;0	PE O-	GPL	MEM	40	1	0	ND	ND	ND	0.00341862	ND
PE O-18:0;0/22:2;0	PE O-	GPL	MEM	40	2	0	ND	ND	ND	0.00101505	ND
PE O-18:0;0/22:3;0	PE O-	GPL	MEM	40	3	0	0.000399224	ND	ND	0.000838812	ND
PE O-18:0;0/22:4;0	PE O-	GPL	MEM	40	4	0	0.00297021	0.0119606	0.00842346	0.003603	ND
PE O-18:0;0/22:5;0	PE O-	GPL	MEM	40	5	0	0.0036482	0.00946219	0.00487502	0.00466216	ND
PE O-18:0;0/22:6;0	PE O-	GPL	MEM	40	6	0	0.00670391	ND	0.0020878	0.00296674	ND
PE O-18:0;0/24:6;0	PE O-	GPL	MEM	42	6	0	ND	ND	ND	ND	ND
PE O-18:1;0/12:0;0	PE O-	GPL	MEM	30	1	0	ND	ND	ND	0.00172461	ND
PE O-18:1;0/12:1;0	PE O-	GPL	MEM	30	2	0	ND	0.106406	0.0167267	0.0187715	0.0152559
PE O-18:1;0/14:0;0	PE O-	GPL	MEM	32	1	0	0.000787902	0.00124865	0.000412191	0.00603571	ND
PE O-18:1;0/14:1;0	PE O-	GPL	MEM	32	2	0	ND	ND	ND	ND	ND
PE O-18:1;0/15:0;0	PE O-	GPL	MEM	33	1	0	ND	ND	ND	ND	ND
PE O-18:1;0/15:1;0	PE O-	GPL	MEM	33	2	0	ND	ND	ND	ND	ND
PE O-18:1;0/16:0;0	PE O-	GPL	MEM	34	1	0	0.00648113	0.00849074	0.00291974	0.0371416	ND
PE O-18:1;0/16:1;0	PE O-	GPL	MEM	34	2	0	0.00473266	0.0144187	0.0105416	0.00679585	0.000392032
PE O-18:1;0/16:2;0	PE O-	GPL	MEM	34	3	0	ND	ND	ND	ND	ND
PE O-18:1;0/17:0;0	PE O-	GPL	MEM	35	1	0	ND	ND	ND	ND	ND
PE O-18:1;0/17:1;0	PE O-	GPL	MEM	35	2	0	0.000252147	0.00105711	0.000543669	0.000136026	ND
PE O-18:1;0/17:2;0	PE O-	GPL	MEM	35	3	0	ND	ND	ND	ND	ND
PE O-18:1;0/18:1;0	PE O-	GPL	MEM	36	2	0	0.179747	0.282694	0.243755	0.277547	0.00680866
PE O-18:1;0/18:2;0	PE O-	GPL	MEM	36	3	0	0.0438285	0.142713	0.127568	0.696479	0.0337961
PE O-18:1;0/18:3;0	PE O-	GPL	MEM	36	4	0	0.000629787	0.00388171	0.00379889	0.027879	0.000505411
PE O-18:1;0/19:1;0	PE O-	GPL	MEM	37	2	0	ND	ND	ND	ND	ND
PE O-18:1;0/19:2;0	PE O-	GPL	MEM	37	3	0	ND	ND	ND	ND	ND
PE O-18:1;0/19:3;0	PE O-	GPL	MEM	37	4	0	ND	ND	ND	ND	ND
PE O-18:1;0/20:0;0	PE O-	GPL	MEM	38	1	0	ND	ND	ND	0.0082968	ND
PE O-18:1;0/20:1;0	PE O-	GPL	MEM	38	2	0	0.0159141	0.0240967	0.0113136	0.0958096	ND
PE O-18:1;0/20:2;0	PE O-	GPL	MEM	38	3	0	0.00955248	0.012615	0.00346636	0.0189402	ND
PE O-18:1;0/20:3;0	PE O-	GPL	MEM	38	4	0	0.119009	0.0637986	0.0627403	0.0935916	0.00498972
PE O-18:1;0/20:4;0	PE O-	GPL	MEM	38	5	0	0.303733	0.692157	2.17629	0.41529	0.0377739
PE O-18:1;0/20:5;0	PE O-	GPL	MEM	38	6	0	0.00649798	0.0213696	0.0203615	0.0336817	0.00187581
PE O-18:1;0/21:1;0	PE O-	GPL	MEM	39	2	0	ND	ND	ND	ND	ND
PE O-18:1;0/21:2;0	PE O-	GPL	MEM	39	3	0	ND	ND	ND	ND	ND
PE O-18:1;0/21:3;0	PE O-	GPL	MEM	39	4	0	ND	ND	ND	ND	ND
PE O-18:1;0/22:0;0	PE O-	GPL	MEM	40	1	0	ND	ND	ND	0.00497815	ND
PE O-18:1;0/22:1;0	PE O-	GPL	MEM	40	2	0	ND	ND	ND	0.0269049	ND
PE O-18:1;0/22:2;0	PE O-	GPL	MEM	40	3	0	0.00202317	0.0208843	ND	0.00995675	ND
PE O-18:1;0/22:3;0	PE O-	GPL	MEM	40	4	0	0.00418351	0.00685022	ND	0.00726972	ND
PE O-18:1;0/22:4;0	PE O-	GPL	MEM	40	5	0	0.0465752	0.077755	0.0716552	0.0794692	ND
PE O-18:1;0/22:5;0	PE O-	GPL	MEM	40	6	0	0.100541	0.146616	0.0389744	0.0867149	0.00947003
PE O-18:1;0/22:6;0	PE O-	GPL	MEM	40	7	0	0.194495	0.101068	0.0538735	0.0777171	0.0158375
PE O-18:1;0/24:5;0	PE O-	GPL	MEM	42	6	0	0.00451202	ND	ND	ND	ND
PE O-18:1;0/24:6;0	PE O-	GPL	MEM	42	7	0	ND	ND	ND	ND	ND
PE O-18:2;0/14:0;0	PE O-	GPL	MEM	32	2	0	0.00178481	0.00365007	0.000607882	0.0106859	ND
PE O-18:2;0/14:1;0	PE O-	GPL	MEM	32	3	0	ND	ND	ND	ND	ND
PE O-18:2;0/15:0;0	PE O-	GPL	MEM	33	2	0	0.000607123	ND	0.000263431	ND	ND
PE O-18:2;0/16:0;0	PE O-	GPL	MEM	34	2	0	0.0498949	0.0976339	0.0169523	0.123217	0.00332765
PE O-18:2;0/16:1;0	PE O-	GPL	MEM	34	3	0	0.00348896	0.0150601	0.00383495	0.00798623	ND
PE O-18:2;0/16:2;0	PE O-	GPL	MEM	34	4	0	ND	ND	ND	ND	ND
PE O-18:2;0/17:0;0	PE O-	GPL	MEM	35	2	0	0.000421834	0.000405616	0.000114257	0.000162528	ND
PE O-18:2;0/17:1;0	PE O-	GPL	MEM	35	3	0	0.000404109	0.00186546	0.00104073	0.00193912	ND
PE O-18:2;0/17:2;0	PE O-	GPL	MEM	35	4	0	ND	ND	ND	ND	ND
PE O-18:2;0/18:0;0	PE O-	GPL	MEM	36	2	0	ND	0.0328423	ND	ND	0.00140203
PE O-18:2;0/18:1;0	PE O-	GPL	MEM	36	3	0	0.220152	0.302756	0.134799	0.321251	0.00407786
PE O-18:2;0/18:2;0	PE O-	GPL	MEM	36	4	0	0.0274557	0.0765243	0.0367711	0.564603	0.0119017
PE O-18:2;0/18:3;0	PE O-	GPL	MEM	36	5	0	0.00163752	0.0127929	ND	0.0685593	ND
PE O-18:2;0/19:1;0	PE O-	GPL	MEM	37	3	0	0.00011139	ND	ND	ND	ND
PE O-18:2;0/19:2;0	PE O-	GPL	MEM	37	4	0	ND	ND	ND	ND	ND
PE O-18:2;0/19:3;0	PE O-	GPL	MEM	37	5	0	ND	ND	ND	ND	ND
PE O-18:2;0/20:0;0	PE O-	GPL	MEM	38	2	0	ND	ND	0.000531329	0.0131769	ND
PE O-18:2;0/20:1;0	PE O-	GPL	MEM	38	3	0	0.0195959	0.00895548	0.00609588	0.0631207	ND
PE O-18:2;0/20:2;0	PE O-	GPL	MEM	38	4	0	0.00837036	0.00805432	0.00153908	0.0167575	ND
PE O-18:2;0/20:3;0	PE O-	GPL	MEM	38	5	0	0.131881	0.0823344	0.0425391	0.123253	0.00213057
PE O-18:2;0/20:4;0	PE O-	GPL	MEM	38	6	0	0.298735	0.559394	0.667386	0.544335	0.0278456
PE O-18:2;0/20:5;0	PE O-	GPL	MEM	38	7	0	0.0106874	0.0734816	0.0368928	0.112261	ND
PE O-18:2;0/21:1;0	PE O-	GPL	MEM	39	3	0	ND	ND	ND	ND	ND
PE O-18:2;0/21:2;0	PE O-	GPL	MEM	39	4	0	ND	ND	ND	ND	ND
PE O-18:2;0/21:3;0	PE O-	GPL	MEM	39	5	0	ND	ND	ND	ND	ND
PE O-18:2;0/22:0;0	PE O-	GPL	MEM	40	2	0	ND	ND	ND	0.00373654	ND
PE O-18:2;0/22:1;0	PE O-	GPL	MEM	40	3	0	0.00140332	ND	ND	0.0198977	ND
PE O-18:2;0/22:2;0	PE O-	GPL	MEM	40	4	0	0.00084912	0.00276463	ND	0.00561912	ND
PE O-18:2;0/22:3;0	PE O-	GPL	MEM	40	5	0	0.00187064	0.00592755	ND	0.0094076	ND
PE O-18:2;0/22:4;0	PE O-	GPL	MEM	40	6	0	0.0161083	0.0518122	0.0216909	0.0719741	0.00256985
PE O-18:2;0/22:5;0	PE O-	GPL	MEM	40	7	0	0.0784411	0.170453	0.0278771	0.163781	ND
PE O-18:2;0/22:6;0	PE O-	GPL	MEM	40	8	0	0.0762983	0.114178	0.0179493	0.152801	ND
PE O-18:2;0/24:4;0	PE O-	GPL	MEM	42	6	0	ND	ND	ND	ND	ND
PE O-18:2;0/24:5;0	PE O-	GPL	MEM	42	7	0	ND	ND	ND	ND	ND
PE O-18:2;0/24:6;0	PE O-	GPL	MEM	42	8	0	ND	ND	ND	ND	ND
PG 14:0;0_18:1;0	PG	GPL	MEM	32	1	0	ND	ND	ND	ND	ND
PG 14:0;0_20:0;0	PG	GPL	MEM	34	0	0	0.00131698	ND	ND	ND	ND
PG 16:0;0_16:1;0	PG	GPL	MEM	32	1	0	ND	ND	ND	ND	ND
PG 16:0;0_17:0;0	PG	GPL	MEM	33	0	0	ND	ND	ND	ND	0.00307555
PG 16:0;0_18:0;0	PG	GPL	MEM	34	0	0	ND	0.494605	0.00780317	0.00900747	0.00445253
PG 16:0;0_18:1;0	PG	GPL	MEM	34	1	0	ND	ND	0.00789614	ND	ND
PG 16:0;0_18:2;0	PG	GPL	MEM	34	2	0	ND	ND	0.00108692	ND	ND
PG 16:0;0_20:1;0	PG	GPL	MEM	36	1	0	ND	ND	ND	ND	ND
PG 16:0;0_20:2;0	PG	GPL	MEM	36	2	0	0.00216565	ND	ND	ND	ND
PG 16:0;0_20:3;0	PG	GPL	MEM	36	3	0	ND	ND	0.00235482	0.000740913	ND
PG 16:0;0_20:4;0	PG	GPL	MEM	36	4	0	ND	ND	0.00361358	ND	ND
PG 16:1;0_18:0;0	PG	GPL	MEM	34	1	0	ND	ND	ND	ND	ND
PG 16:1;0_18:1;0	PG	GPL	MEM	34	2	0	ND	ND	0.00619011	ND	ND
PG 16:1;0_19:1;0	PG	GPL	MEM	35	2	0	ND	ND	ND	ND	ND
PG 16:1;0_20:1;0	PG	GPL	MEM	36	2	0	0.00487413	ND	ND	ND	ND
PG 16:1;0_20:2;0	PG	GPL	MEM	36	3	0	ND	ND	0.000792567	ND	ND
PG 16:1;0_22:1;0	PG	GPL	MEM	38	2	0	ND	ND	ND	ND	ND
PG 16:1;0_22:3;0	PG	GPL	MEM	38	4	0	0.00544178	ND	ND	ND	ND
PG 17:0;0_17:1;0	PG	GPL	MEM	34	1	0	ND	ND	ND	ND	ND
PG 17:0;0_18:2;0	PG	GPL	MEM	35	2	0	ND	ND	ND	ND	ND
PG 17:1;0_17:1;0	PG	GPL	MEM	34	2	0	ND	ND	ND	ND	ND
PG 17:1;0_18:1;0	PG	GPL	MEM	35	2	0	ND	ND	ND	ND	ND
PG 18:0;0_18:1;0	PG	GPL	MEM	36	1	0	ND	ND	ND	0.0112296	ND
PG 18:0;0_18:2;0	PG	GPL	MEM	36	2	0	0.00340743	0.122035	0.00516167	0.0039536	ND
PG 18:0;0_20:2;0	PG	GPL	MEM	38	2	0	ND	ND	ND	ND	ND
PG 18:0;0_20:4;0	PG	GPL	MEM	38	4	0	ND	ND	0.00142889	ND	ND
PG 18:1;0_18:1;0	PG	GPL	MEM	36	2	0	0.00950405	0.538037	0.0306617	0.00425473	ND
PG 18:1;0_18:2;0	PG	GPL	MEM	36	3	0	ND	0.260687	0.0479246	0.0146525	ND
PG 18:1;0_18:3;0	PG	GPL	MEM	36	4	0	ND	ND	0.0044806	ND	ND
PG 18:1;0_20:1;0	PG	GPL	MEM	38	2	0	ND	ND	ND	ND	ND
PG 18:1;0_20:3;0	PG	GPL	MEM	38	4	0	0.0158591	ND	0.00464706	ND	ND
PG 18:1;0_20:4;0	PG	GPL	MEM	38	5	0	ND	ND	0.00752616	ND	ND
PG 18:1;0_22:5;0	PG	GPL	MEM	40	6	0	ND	ND	0.00825545	ND	ND
PG 18:1;0_22:6;0	PG	GPL	MEM	40	7	0	ND	ND	0.0794601	ND	ND
PG 18:2;0_18:2;0	PG	GPL	MEM	36	4	0	ND	ND	0.0148686	ND	ND
PG 18:2;0_20:2;0	PG	GPL	MEM	38	4	0	0.00655516	ND	0.00220852	ND	ND
PG 18:2;0_20:3;0	PG	GPL	MEM	38	5	0	ND	ND	0.00423305	ND	ND
PG 18:2;0_20:4;0	PG	GPL	MEM	38	6	0	ND	ND	0.0159774	ND	ND
PG 18:2;0_22:4;0	PG	GPL	MEM	40	6	0	ND	ND	0.00160429	ND	ND
PG 18:2;0_22:5;0	PG	GPL	MEM	40	7	0	ND	ND	0.00364528	ND	ND
PG 18:2;0_22:6;0	PG	GPL	MEM	40	8	0	ND	ND	0.0545593	ND	ND
PG 18:3;0_20:1;0	PG	GPL	MEM	38	4	0	ND	ND	ND	ND	ND
PG 19:1;0_19:1;0	PG	GPL	MEM	38	2	0	ND	ND	ND	ND	ND
PG 20:3;0_20:3;0	PG	GPL	MEM	40	6	0	ND	ND	0.000439451	ND	ND
PG 20:3;0_20:4;0	PG	GPL	MEM	40	7	0	ND	ND	0.00168497	ND	ND
PG 20:4;0_20:4;0	PG	GPL	MEM	40	8	0	ND	ND	0.000594847	ND	ND
PG 20:4;0_22:6;0	PG	GPL	MEM	42	10	0	ND	ND	0.0128524	ND	ND
PG 22:5;0_22:6;0	PG	GPL	MEM	44	11	0	ND	ND	0.0142482	ND	ND
PG 22:6;0_22:6;0	PG	GPL	MEM	44	12	0	ND	ND	0.0808824	ND	ND
PI 14:0;0_18:0;0	PI	GPL	MEM	32	0	0	0.00691467	ND	ND	0.148739	ND
PI 14:0;0_18:1;0	PI	GPL	MEM	32	1	0	ND	ND	ND	0.0441229	ND
PI 16:0;0_16:1;0	PI	GPL	MEM	32	1	0	ND	ND	ND	ND	ND
PI 16:0;0_18:0;0	PI	GPL	MEM	34	0	0	0.0662956	ND	0.24072	0.453115	ND
PI 16:0;0_18:1;0	PI	GPL	MEM	34	1	0	0.216124	0.211485	0.215763	0.20696	0.0257659
PI 16:0;0_18:2;0	PI	GPL	MEM	34	2	0	0.0175438	ND	ND	0.0369159	ND
PI 16:0;0_20:0;0	PI	GPL	MEM	36	0	0	0.00608546	ND	ND	ND	ND
PI 16:0;0_20:1;0	PI	GPL	MEM	36	1	0	0.0326213	ND	ND	ND	ND
PI 16:0;0_20:2;0	PI	GPL	MEM	36	2	0	0.026198	ND	ND	ND	ND
PI 16:0;0_20:3;0	PI	GPL	MEM	36	3	0	0.0619977	0.144495	ND	ND	0.00836884
PI 16:0;0_20:4;0	PI	GPL	MEM	36	4	0	0.0440051	ND	0.206729	ND	0.0202625
PI 16:0;0_22:1;0	PI	GPL	MEM	38	1	0	0.00453476	ND	ND	ND	ND
PI 16:0;0_22:4;0	PI	GPL	MEM	38	4	0	0.0177451	ND	ND	ND	ND
PI 16:0;0_22:5;0	PI	GPL	MEM	38	5	0	0.0208834	ND	ND	ND	ND
PI 16:0;0_22:6;0	PI	GPL	MEM	38	6	0	0.0386542	ND	ND	ND	ND
PI 16:1;0_18:0;0	PI	GPL	MEM	34	1	0	0.120974	ND	ND	0.174601	0.0133647
PI 16:1;0_18:1;0	PI	GPL	MEM	34	2	0	0.0127195	ND	ND	ND	ND
PI 17:0;0_17:0;0	PI	GPL	MEM	34	0	0	0.00103412	ND	ND	0.0263345	ND
PI 18:0;0_18:0;0	PI	GPL	MEM	36	0	0	0.00760582	ND	ND	ND	ND
PI 18:0;0_18:1;0	PI	GPL	MEM	36	1	0	0.193459	0.270894	0.195642	0.832354	0.0279102
PI 18:0;0_18:2;0	PI	GPL	MEM	36	2	0	0.062163	0.239926	0.0937283	0.835519	0.0766244
PI 18:0;0_18:3;0	PI	GPL	MEM	36	3	0	ND	ND	ND	0.0692384	ND
PI 18:0;0_20:1;0	PI	GPL	MEM	38	1	0	0.0225356	ND	ND	0.0548139	ND
PI 18:0;0_20:2;0	PI	GPL	MEM	38	2	0	0.0639551	ND	ND	0.0422333	ND
PI 18:0;0_20:3;0	PI	GPL	MEM	38	3	0	0.162187	0.164879	ND	0.207017	0.0213662
PI 18:0;0_20:4;0	PI	GPL	MEM	38	4	0	0.376582	0.519938	0.976084	0.242941	0.164089
PI 18:0;0_22:3;0	PI	GPL	MEM	40	3	0	0.352929	ND	ND	ND	ND
PI 18:0;0_22:4;0	PI	GPL	MEM	40	4	0	0.105178	ND	ND	ND	ND
PI 18:0;0_22:5;0	PI	GPL	MEM	40	5	0	0.041327	ND	ND	ND	ND
PI 18:0;0_22:6;0	PI	GPL	MEM	40	6	0	0.0617462	ND	ND	ND	ND
PI 18:1;0_18:1;0	PI	GPL	MEM	36	2	0	0.0817453	0.203442	0.0941024	0.17505	0.00931954
PI 18:1;0_18:2;0	PI	GPL	MEM	36	3	0	0.0222262	0.178799	0.127274	0.164722	0.0250195
PI 18:1;0_20:0;0	PI	GPL	MEM	38	1	0	0.00262847	ND	ND	ND	ND
PI 18:1;0_20:1;0	PI	GPL	MEM	38	2	0	0.0236781	ND	ND	ND	ND
PI 18:1;0_20:2;0	PI	GPL	MEM	38	3	0	0.0177625	ND	ND	ND	ND
PI 18:1;0_20:3;0	PI	GPL	MEM	38	4	0	0.0379793	ND	ND	0.0711663	ND
PI 18:1;0_20:4;0	PI	GPL	MEM	38	5	0	0.0524037	ND	ND	0.0894629	ND
PI 18:1;0_22:4;0	PI	GPL	MEM	40	5	0	0.0062013	ND	ND	ND	ND
PI 18:2;0_18:2;0	PI	GPL	MEM	36	4	0	0.00155138	ND	ND	ND	0.00586427
PI 18:2;0_20:1;0	PI	GPL	MEM	38	3	0	0.00322751	ND	ND	ND	ND
PI 20:0;0_20:4;0	PI	GPL	MEM	40	4	0	0.00857737	ND	ND	ND	ND
PI 20:1;0_20:3;0	PI	GPL	MEM	40	4	0	0.0182948	ND	ND	ND	ND
PI 20:1;0_20:4;0	PI	GPL	MEM	40	5	0	0.0328755	ND	ND	ND	ND
PI 20:3;0_20:3;0	PI	GPL	MEM	40	6	0	0.00281993	ND	ND	ND	ND
PS 16:0;0_16:1;0	PS	GPL	MEM	32	1	0	ND	ND	ND	ND	ND
PS 16:0;0_18:0;0	PS	GPL	MEM	34	0	0	0.0806026	ND	ND	0.151972	0.00852365
PS 16:0;0_18:1;0	PS	GPL	MEM	34	1	0	0.515962	0.240215	8.46374	0.106793	ND
PS 16:0;0_20:1;0	PS	GPL	MEM	36	1	0	0.0350962	ND	ND	ND	ND
PS 16:0;0_20:2;0	PS	GPL	MEM	36	2	0	0.053803	ND	ND	ND	ND
PS 16:0;0_20:3;0	PS	GPL	MEM	36	3	0	0.102028	ND	ND	ND	ND
PS 16:0;0_20:4;0	PS	GPL	MEM	36	4	0	ND	ND	2.74296	ND	ND
PS 16:0;0_22:1;0	PS	GPL	MEM	38	1	0	ND	ND	0.147404	ND	ND
PS 16:0;0_22:4;0	PS	GPL	MEM	38	4	0	0.204176	ND	ND	ND	ND
PS 16:0;0_22:5;0	PS	GPL	MEM	38	5	0	0.0932993	ND	ND	ND	ND
PS 16:0;0_22:6;0	PS	GPL	MEM	38	6	0	0.177727	ND	ND	ND	ND
PS 16:1;0_17:0;0	PS	GPL	MEM	33	1	0	ND	ND	ND	ND	ND
PS 16:1;0_18:0;0	PS	GPL	MEM	34	1	0	0.114223	0.0937997	0.404429	0.0497589	ND
PS 16:1;0_18:1;0	PS	GPL	MEM	34	2	0	ND	ND	ND	ND	ND
PS 16:1;0_20:0;0	PS	GPL	MEM	36	1	0	ND	ND	ND	ND	ND
PS 16:1;0_20:1;0	PS	GPL	MEM	36	2	0	ND	ND	ND	ND	ND
PS 16:1;0_22:0;0	PS	GPL	MEM	38	1	0	0.0184783	ND	ND	ND	ND
PS 16:1;0_22:1;0	PS	GPL	MEM	38	2	0	0.0267658	ND	ND	ND	ND
PS 16:1;0_22:4;0	PS	GPL	MEM	38	5	0	0.0101783	ND	ND	ND	ND
PS 16:1;0_22:5;0	PS	GPL	MEM	38	6	0	0.0299838	ND	ND	ND	ND
PS 16:1;0_24:0;0	PS	GPL	MEM	40	1	0	ND	ND	ND	ND	ND
PS 16:1;0_24:1;0	PS	GPL	MEM	40	2	0	ND	ND	ND	ND	ND
PS 17:0;0_17:1;0	PS	GPL	MEM	34	1	0	ND	0.140304	ND	ND	ND
PS 17:0;0_18:1;0	PS	GPL	MEM	35	1	0	0.105431	0.121836	0.644611	0.0356445	ND
PS 17:0;0_18:2;0	PS	GPL	MEM	35	2	0	ND	ND	ND	0.0617763	ND
PS 17:0;0_20:3;0	PS	GPL	MEM	37	3	0	0.200476	0.243498	ND	ND	ND
PS 17:0;0_20:4;0	PS	GPL	MEM	37	4	0	ND	ND	0.320951	ND	ND
PS 17:1;0_18:0;0	PS	GPL	MEM	35	1	0	0.00737241	0.0412506	ND	ND	ND
PS 18:0;0_18:1;0	PS	GPL	MEM	36	1	0	19.3907	7.83368	20.9946	2.38066	0.0314835
PS 18:0;0_18:2;0	PS	GPL	MEM	36	2	0	2.88675	4.01216	4.02994	8.97288	ND
PS 18:0;0_18:3;0	PS	GPL	MEM	36	3	0	0.0278617	1.23163	ND	0.304681	ND
PS 18:0;0_19:1;0	PS	GPL	MEM	37	1	0	0.0952537	ND	ND	ND	ND
PS 18:0;0_20:1;0	PS	GPL	MEM	38	1	0	0.651683	0.0654075	0.117643	0.134254	ND
PS 18:0;0_20:2;0	PS	GPL	MEM	38	2	0	0.797967	0.280313	ND	0.0513592	ND
PS 18:0;0_20:3;0	PS	GPL	MEM	38	3	0	4.87525	7.06975	1.79998	1.35018	ND
PS 18:0;0_20:4;0	PS	GPL	MEM	38	4	0	1.38154	0.30557	10.7472	0.224416	ND
PS 18:0;0_22:0;0	PS	GPL	MEM	40	0	0	ND	ND	ND	ND	ND
PS 18:0;0_22:1;0	PS	GPL	MEM	40	1	0	0.144726	ND	ND	ND	ND
PS 18:0;0_22:2;0	PS	GPL	MEM	40	2	0	0.0690662	ND	ND	ND	ND
PS 18:0;0_22:3;0	PS	GPL	MEM	40	3	0	0.275751	ND	ND	ND	ND
PS 18:0;0_22:4;0	PS	GPL	MEM	40	4	0	1.13425	0.943468	0.125124	0.034874	ND
PS 18:0;0_22:5;0	PS	GPL	MEM	40	5	0	2.335	1.60749	ND	0.207903	ND
PS 18:0;0_22:6;0	PS	GPL	MEM	40	6	0	4.67433	3.60812	ND	0.987159	ND
PS 18:1;0_18:1;0	PS	GPL	MEM	36	2	0	1.23981	0.64854	2.02565	0.37521	ND
PS 18:1;0_18:2;0	PS	GPL	MEM	36	3	0	0.167796	1.21743	ND	0.696215	0.0794516
PS 18:1;0_19:0;0	PS	GPL	MEM	37	1	0	0.205649	ND	0.286305	ND	ND
PS 18:1;0_19:1;0	PS	GPL	MEM	37	2	0	0.0941705	ND	ND	ND	ND
PS 18:1;0_20:0;0	PS	GPL	MEM	38	1	0	2.00692	0.393522	1.12032	0.0313046	ND
PS 18:1;0_20:1;0	PS	GPL	MEM	38	2	0	3.5969	0.409901	0.454868	0.0289736	ND
PS 18:1;0_20:2;0	PS	GPL	MEM	38	3	0	0.260631	0.16762	ND	ND	ND
PS 18:1;0_20:3;0	PS	GPL	MEM	38	4	0	0.425618	0.116826	0.74803	0.0521711	ND
PS 18:1;0_20:4;0	PS	GPL	MEM	38	5	0	0.140932	0.60144	0.976272	0.799139	ND
PS 18:1;0_21:0;0	PS	GPL	MEM	39	1	0	ND	ND	0.290141	ND	ND
PS 18:1;0_21:1;0	PS	GPL	MEM	39	2	0	0.101761	ND	ND	ND	ND
PS 18:1;0_22:0;0	PS	GPL	MEM	40	1	0	1.28297	0.296784	0.843608	0.0348903	ND
PS 18:1;0_22:1;0	PS	GPL	MEM	40	2	0	2.37656	0.422897	0.327456	0.0287974	ND
PS 18:1;0_22:2;0	PS	GPL	MEM	40	3	0	0.311505	ND	ND	ND	ND
PS 18:1;0_22:3;0	PS	GPL	MEM	40	4	0	0.113155	ND	ND	ND	ND
PS 18:1;0_22:4;0	PS	GPL	MEM	40	5	0	0.31358	ND	ND	0.0419983	ND
PS 18:1;0_22:5;0	PS	GPL	MEM	40	6	0	0.742483	ND	ND	ND	ND
PS 18:1;0_22:6;0	PS	GPL	MEM	40	7	0	0.212104	ND	ND	ND	ND
PS 18:1;0_24:0;0	PS	GPL	MEM	42	1	0	0.424838	ND	ND	ND	ND
PS 18:1;0_24:1;0	PS	GPL	MEM	42	2	0	0.625912	0.199595	ND	ND	ND
PS 18:1;0_24:2;0	PS	GPL	MEM	42	3	0	0.206797	ND	ND	ND	ND
PS 18:1;0_24:3;0	PS	GPL	MEM	42	4	0	0.136418	ND	ND	ND	ND
PS 18:2;0_18:2;0	PS	GPL	MEM	36	4	0	ND	ND	0.0531944	0.0492929	ND
PS 18:2;0_19:0;0	PS	GPL	MEM	37	2	0	0.0202043	ND	ND	0.0606995	ND
PS 18:2;0_20:0;0	PS	GPL	MEM	38	2	0	0.210676	0.195536	0.115589	0.0358737	ND
PS 18:2;0_20:1;0	PS	GPL	MEM	38	3	0	0.382991	0.35546	0.140999	0.0762166	ND
PS 18:2;0_20:2;0	PS	GPL	MEM	38	4	0	0.0172092	ND	ND	ND	ND
PS 18:2;0_20:3;0	PS	GPL	MEM	38	5	0	0.0560064	ND	ND	ND	ND
PS 18:2;0_20:4;0	PS	GPL	MEM	38	6	0	0.0493071	0.414793	ND	0.0887439	ND
PS 18:2;0_22:0;0	PS	GPL	MEM	40	2	0	0.155288	0.123258	ND	0.0410137	ND
PS 18:2;0_22:1;0	PS	GPL	MEM	40	3	0	0.226046	0.369621	ND	0.0392604	ND
PS 18:2;0_22:2;0	PS	GPL	MEM	40	4	0	0.0281527	ND	ND	ND	ND
PS 18:2;0_24:0;0	PS	GPL	MEM	42	2	0	0.0750665	ND	ND	ND	ND
PS 18:2;0_24:1;0	PS	GPL	MEM	42	3	0	0.0549524	ND	ND	ND	ND
PS 18:2;0_24:2;0	PS	GPL	MEM	42	4	0	0.027246	ND	ND	ND	ND
PS 19:0;0_20:2;0	PS	GPL	MEM	39	2	0	0.0156279	ND	ND	ND	ND
PS 20:0;0_20:1;0	PS	GPL	MEM	40	1	0	0.0237798	ND	ND	ND	ND
PS 20:0;0_20:3;0	PS	GPL	MEM	40	3	0	0.20722	ND	ND	ND	ND
PS 20:0;0_20:4;0	PS	GPL	MEM	40	4	0	0.141409	ND	0.352322	ND	ND
PS 20:0;0_22:4;0	PS	GPL	MEM	42	4	0	0.065782	ND	ND	ND	ND
PS 20:0;0_22:5;0	PS	GPL	MEM	42	5	0	0.123639	ND	ND	ND	ND
PS 20:0;0_22:6;0	PS	GPL	MEM	42	6	0	0.266024	ND	ND	ND	ND
PS 20:1;0_20:1;0	PS	GPL	MEM	40	2	0	0.0523325	ND	ND	ND	ND
PS 20:1;0_20:3;0	PS	GPL	MEM	40	4	0	0.192325	ND	ND	ND	ND
PS 20:1;0_20:4;0	PS	GPL	MEM	40	5	0	0.166999	ND	ND	ND	ND
PS 20:1;0_22:0;0	PS	GPL	MEM	42	1	0	0.0584098	ND	ND	ND	ND
PS 20:1;0_22:1;0	PS	GPL	MEM	42	2	0	0.024484	ND	ND	ND	ND
PS 20:1;0_22:5;0	PS	GPL	MEM	42	6	0	0.205074	ND	ND	ND	ND
PS 20:1;0_22:6;0	PS	GPL	MEM	42	7	0	0.540504	ND	ND	ND	ND
PS 20:2;0_20:3;0	PS	GPL	MEM	40	5	0	0.0314282	ND	ND	ND	ND
PS 20:2;0_20:4;0	PS	GPL	MEM	40	6	0	0.0186715	ND	ND	ND	ND
PS 20:3;0_20:3;0	PS	GPL	MEM	40	6	0	0.0821214	ND	ND	0.00780591	ND
PS 20:3;0_20:4;0	PS	GPL	MEM	40	7	0	0.0349077	ND	ND	ND	ND
PS 20:3;0_22:0;0	PS	GPL	MEM	42	3	0	0.0877371	ND	ND	ND	ND
PS 20:3;0_22:1;0	PS	GPL	MEM	42	4	0	0.155024	ND	ND	ND	ND
PS 20:3;0_22:4;0	PS	GPL	MEM	42	7	0	0.0514779	ND	ND	ND	ND
PS 20:3;0_22:6;0	PS	GPL	MEM	42	9	0	0.333663	ND	ND	ND	ND
PS 20:3;0_24:1;0	PS	GPL	MEM	44	4	0	0.290448	ND	ND	ND	ND
PS 20:4;0_22:0;0	PS	GPL	MEM	42	4	0	0.107746	ND	ND	ND	ND
PS 20:4;0_22:2;0	PS	GPL	MEM	42	6	0	0.0122811	ND	ND	ND	ND
PS 22:0;0_22:5;0	PS	GPL	MEM	44	5	0	0.095246	ND	ND	ND	ND
PS 22:0;0_22:6;0	PS	GPL	MEM	44	6	0	0.193008	ND	ND	ND	ND
SM 30:0;2	SM	SL	MEM	30	0	2	ND	ND	ND	0.0144326	ND
SM 30:1;3	SM	SL	MEM	30	1	3	ND	0.0721948	ND	0.0167896	ND
SM 32:0;2	SM	SL	MEM	32	0	2	0.00870023	0.0157438	0.0138304	0.0633052	ND
SM 32:1;2	SM	SL	MEM	32	1	2	0.413008	0.380164	0.392872	0.630455	0.126856
SM 32:2;2	SM	SL	MEM	32	2	2	ND	ND	0.00790355	0.0142849	ND
SM 34:0;2	SM	SL	MEM	34	0	2	0.13921	0.27414	0.129899	0.143977	0.0644276
SM 34:0;3	SM	SL	MEM	34	0	3	ND	0.017552	0.0179364	ND	ND
SM 34:1;2	SM	SL	MEM	34	1	2	6.00597	3.45098	3.2824	1.96895	1.95241
SM 34:1;3	SM	SL	MEM	34	1	3	0.0773171	0.162013	0.0417923	0.0244308	0.0175598
SM 34:2;2	SM	SL	MEM	34	2	2	0.108301	0.132682	0.141908	0.087789	0.200685
SM 36:0;2	SM	SL	MEM	36	0	2	0.0350097	0.0603948	0.016537	0.194654	0.021484
SM 36:0;3	SM	SL	MEM	36	0	3	ND	ND	0.0171307	ND	ND
SM 36:1;2	SM	SL	MEM	36	1	2	0.771785	1.27843	0.435891	2.68314	0.37329
SM 36:1;3	SM	SL	MEM	36	1	3	0.0121949	0.033379	0.00765911	0.0201227	ND
SM 36:2;2	SM	SL	MEM	36	2	2	0.0653572	0.0924801	0.0448013	0.137007	0.155224
SM 38:0;2	SM	SL	MEM	38	0	2	0.0447754	0.0790774	0.0215628	0.132285	0.00611
SM 38:0;3	SM	SL	MEM	38	0	3	ND	0.0308	0.0540049	0.00998041	ND
SM 38:1;2	SM	SL	MEM	38	1	2	1.51841	2.0337	1.09065	3.01079	0.227757
SM 38:1;3	SM	SL	MEM	38	1	3	0.0149606	0.0791637	0.013233	0.036728	ND
SM 38:2;2	SM	SL	MEM	38	2	2	0.0909967	0.142885	0.0911145	0.175624	0.0806526
SM 40:0;2	SM	SL	MEM	40	0	2	0.0369471	0.106306	0.057679	0.166842	0.00836302
SM 40:0;3	SM	SL	MEM	40	0	3	0.00824663	0.133718	0.402026	0.0599889	ND
SM 40:1;2	SM	SL	MEM	40	1	2	1.81807	3.16947	2.60278	5.68102	0.511407
SM 40:1;3	SM	SL	MEM	40	1	3	0.0284694	0.323433	0.0348195	0.0810237	0.00581628
SM 40:2;2	SM	SL	MEM	40	2	2	0.179109	0.453745	0.269873	0.571429	0.288722
SM 40:2;3	SM	SL	MEM	40	2	3	0.00757188	ND	ND	ND	ND
SM 42:0;2	SM	SL	MEM	42	0	2	0.0100621	0.0436932	0.0352742	ND	ND
SM 42:0;3	SM	SL	MEM	42	0	3	0.0142062	0.16465	0.343984	0.0578039	ND
SM 42:0;4	SM	SL	MEM	42	0	4	ND	0.0244557	ND	ND	ND
SM 42:1;2	SM	SL	MEM	42	1	2	1.35449	2.95504	1.99971	4.01288	0.326855
SM 42:1;3	SM	SL	MEM	42	1	3	0.0609947	0.626498	0.214958	0.13038	0.0121359
SM 42:1;4	SM	SL	MEM	42	1	4	ND	0.0161581	ND	ND	ND
SM 42:2;2	SM	SL	MEM	42	2	2	0.746075	2.90785	1.38489	4.04257	0.823752
SM 42:2;3	SM	SL	MEM	42	2	3	0.0203307	0.169532	0.0274204	0.0477146	0.0101604
SM 44:0;3	SM	SL	MEM	44	0	3	ND	0.0490401	0.0168442	ND	ND
SM 44:1;2	SM	SL	MEM	44	1	2	0.0487324	0.882565	0.0710572	0.0967869	0.0252565
SM 44:1;3	SM	SL	MEM	44	1	3	ND	0.195322	0.00857003	ND	ND
SM 44:2;2	SM	SL	MEM	44	2	2	0.0316741	0.182609	0.0219222	0.0635342	0.00577067
SM 44:2;3	SM	SL	MEM	44	2	3	ND	0.0275209	ND	ND	ND
TAG 34:0;0	TAG	GL	STO	34	0	0	ND	ND	ND	0.0132343	ND
TAG 36:0;0	TAG	GL	STO	36	0	0	ND	0.055504	0.00572489	0.0273473	ND
TAG 36:1;0	TAG	GL	STO	36	1	0	ND	ND	ND	0.00979628	ND
TAG 38:0;0	TAG	GL	STO	38	0	0	ND	0.0298785	ND	0.0500446	ND
TAG 38:1;0	TAG	GL	STO	38	1	0	ND	ND	ND	0.032699	ND
TAG 40:0;0	TAG	GL	STO	40	0	0	ND	ND	ND	0.0857346	ND
TAG 40:1;0	TAG	GL	STO	40	1	0	ND	0.079685	ND	0.0599151	ND
TAG 40:2;0	TAG	GL	STO	40	2	0	ND	ND	ND	0.0202205	ND
TAG 42:0;0	TAG	GL	STO	42	0	0	ND	ND	0.00544504	0.118112	ND
TAG 42:1;0	TAG	GL	STO	42	1	0	ND	ND	ND	0.131271	ND
TAG 42:2;0	TAG	GL	STO	42	2	0	ND	ND	ND	0.0331107	ND
TAG 43:0;0	TAG	GL	STO	43	0	0	ND	ND	ND	0.0123942	ND
TAG 43:1;0	TAG	GL	STO	43	1	0	ND	ND	ND	0.00903434	ND
TAG 44:0;0	TAG	GL	STO	44	0	0	ND	0.0367053	0.00867608	0.147158	0.0132108
TAG 44:1;0	TAG	GL	STO	44	1	0	ND	ND	0.00718589	0.274409	0.0128534
TAG 44:2;0	TAG	GL	STO	44	2	0	ND	ND	ND	0.107567	ND
TAG 45:0;0	TAG	GL	STO	45	0	0	ND	0.0387802	0.00928706	0.0240738	ND
TAG 45:1;0	TAG	GL	STO	45	1	0	ND	ND	ND	0.0238179	ND
TAG 46:0;0	TAG	GL	STO	46	0	0	ND	0.0488313	0.0178388	0.152425	0.0384814
TAG 46:1;0	TAG	GL	STO	46	1	0	ND	ND	ND	0.427023	0.0596879
TAG 46:2;0	TAG	GL	STO	46	2	0	ND	0.0340648	0.0083793	0.184682	0.0326168
TAG 46:3;0	TAG	GL	STO	46	3	0	ND	ND	ND	ND	0.00971221
TAG 47:0;0	TAG	GL	STO	47	0	0	ND	0.0393872	0.0108584	0.0290202	0.00969979
TAG 47:1;0	TAG	GL	STO	47	1	0	ND	0.0510155	0.0100292	0.0345053	0.0162658
TAG 47:2;0	TAG	GL	STO	47	2	0	ND	0.0358512	ND	0.0213932	ND
TAG 48:0;0	TAG	GL	STO	48	0	0	0.00374503	0.0497721	0.0339703	0.139452	0.103275
TAG 48:1;0	TAG	GL	STO	48	1	0	0.00162237	0.0818548	0.0152741	0.387225	0.259658
TAG 48:2;0	TAG	GL	STO	48	2	0	ND	0.0668795	0.0109712	0.369739	0.196221
TAG 48:3;0	TAG	GL	STO	48	3	0	ND	ND	ND	0.142174	0.0588784
TAG 49:0;0	TAG	GL	STO	49	0	0	ND	ND	0.00833792	0.0149792	0.00861337
TAG 49:1;0	TAG	GL	STO	49	1	0	ND	0.0370984	0.0108029	0.0473501	0.0389146
TAG 49:2;0	TAG	GL	STO	49	2	0	ND	0.0320027	0.00996271	0.0286082	0.0322969
TAG 49:3;0	TAG	GL	STO	49	3	0	ND	ND	ND	0.00827113	0.0108234
TAG 50:0;0	TAG	GL	STO	50	0	0	0.00304963	0.0319533	0.0127962	0.0987936	ND
TAG 50:1;0	TAG	GL	STO	50	1	0	0.00482144	0.112059	0.0170082	0.447607	0.851926
TAG 50:2;0	TAG	GL	STO	50	2	0	0.00193621	0.10972	0.0135566	0.549189	1.12157
TAG 50:3;0	TAG	GL	STO	50	3	0	ND	0.04757	ND	0.233398	0.468061
TAG 50:4;0	TAG	GL	STO	50	4	0	ND	ND	ND	0.071739	0.098976
TAG 50:5;0	TAG	GL	STO	50	5	0	ND	ND	ND	ND	0.0124345
TAG 51:1;0	TAG	GL	STO	51	1	0	ND	ND	ND	0.0437219	0.0391169
TAG 51:2;0	TAG	GL	STO	51	2	0	ND	ND	0.00494813	0.0521337	0.0921396
TAG 51:3;0	TAG	GL	STO	51	3	0	ND	ND	ND	0.0272194	0.0636079
TAG 51:4;0	TAG	GL	STO	51	4	0	ND	ND	ND	ND	0.0176143
TAG 52:0;0	TAG	GL	STO	52	0	0	ND	ND	0.00701286	0.0524452	ND
TAG 52:1;0	TAG	GL	STO	52	1	0	0.00475879	ND	0.0120126	0.314902	ND
TAG 52:2;0	TAG	GL	STO	52	2	0	0.00532103	0.171032	0.0247661	1.25691	2.54292
TAG 52:3;0	TAG	GL	STO	52	3	0	0.00221777	0.125893	0.0154514	0.728665	2.97008
TAG 52:4;0	TAG	GL	STO	52	4	0	ND	0.0392283	ND	0.220204	1.25734
TAG 52:5;0	TAG	GL	STO	52	5	0	ND	ND	ND	0.0583899	0.192487
TAG 52:6;0	TAG	GL	STO	52	6	0	ND	ND	ND	0.0253091	0.0189165
TAG 53:0;0	TAG	GL	STO	53	0	0	ND	0.2859	0.0098573	0.0144532	ND
TAG 53:1;0	TAG	GL	STO	53	1	0	ND	ND	ND	0.0123769	0.00873615
TAG 53:2;0	TAG	GL	STO	53	2	0	ND	ND	ND	0.0385267	0.0551171
TAG 53:3;0	TAG	GL	STO	53	3	0	ND	ND	ND	0.0276511	0.0670996
TAG 53:4;0	TAG	GL	STO	53	4	0	ND	ND	ND	0.012864	0.033897
TAG 54:0;0	TAG	GL	STO	54	0	0	ND	ND	ND	0.00910819	ND
TAG 54:1;0	TAG	GL	STO	54	1	0	0.00212188	ND	ND	0.0451118	0.0282891
TAG 54:2;0	TAG	GL	STO	54	2	0	0.00298026	ND	ND	0.206776	0.212836
TAG 54:3;0	TAG	GL	STO	54	3	0	0.00193832	0.0971449	0.0183556	0.476835	0.742278
TAG 54:4;0	TAG	GL	STO	54	4	0	ND	0.0664353	0.0114896	0.379739	0.674688
TAG 54:5;0	TAG	GL	STO	54	5	0	ND	0.0398457	0.0107821	0.200122	0.408276
TAG 54:6;0	TAG	GL	STO	54	6	0	ND	ND	0.00688723	0.0692389	0.155357
TAG 54:7;0	TAG	GL	STO	54	7	0	ND	ND	ND	0.0275506	0.0323067
TAG 55:3;0	TAG	GL	STO	55	3	0	ND	ND	ND	ND	0.0122583
TAG 55:4;0	TAG	GL	STO	55	4	0	ND	ND	ND	ND	0.0100751
TAG 56:1;0	TAG	GL	STO	56	1	0	ND	ND	ND	0.0456998	0.0302442
TAG 56:2;0	TAG	GL	STO	56	2	0	ND	ND	ND	0.0308556	0.031711
TAG 56:3;0	TAG	GL	STO	56	3	0	ND	ND	ND	0.0317722	0.0310341
TAG 56:4;0	TAG	GL	STO	56	4	0	ND	ND	ND	0.0269151	0.0318673
TAG 56:5;0	TAG	GL	STO	56	5	0	ND	ND	ND	0.0330495	0.0650786
TAG 56:6;0	TAG	GL	STO	56	6	0	ND	ND	ND	0.0314199	0.090263
TAG 56:7;0	TAG	GL	STO	56	7	0	ND	ND	ND	0.0415576	0.058006
TAG 56:8;0	TAG	GL	STO	56	8	0	ND	ND	ND	0.0146571	0.0203582
TAG 57:3;0	TAG	GL	STO	57	3	0	ND	ND	ND	ND	0.0133509
TAG 58:2;0	TAG	GL	STO	58	2	0	ND	ND	ND	0.0135599	0.0329784
TAG 58:3;0	TAG	GL	STO	58	3	0	ND	ND	ND	0.0140803	0.0414172
TAG 58:4;0	TAG	GL	STO	58	4	0	ND	ND	ND	0.00794326	0.0168843
TAG 58:6;0	TAG	GL	STO	58	6	0	ND	ND	ND	0.00923022	ND
TAG 58:7;0	TAG	GL	STO	58	7	0	ND	ND	ND	0.0133098	ND
TAG 58:8;0	TAG	GL	STO	58	8	0	ND	ND	ND	0.0197677	ND

## Sheet: PE (mol% of total PE)
Lipid species	class	Structural cat.	Functional cat.	Length	Double bonds	OH groups	Semen EVs	Saliva EVs	Urine EVs	Milk EVs	Blood EVs
PE 12:0;0_18:0;0	PE	GPL	MEM	30	0	0	ND	ND	ND	0.0239732	ND
PE 14:0;0_15:0;0	PE	GPL	MEM	29	0	0	ND	0.233283	ND	ND	ND
PE 14:0;0_16:0;0	PE	GPL	MEM	30	0	0	ND	0.15255	ND	0.0614664	ND
PE 14:0;0_16:1;0	PE	GPL	MEM	30	1	0	ND	0.154948	ND	ND	ND
PE 14:0;0_17:0;0	PE	GPL	MEM	31	0	0	ND	0.0250771	ND	ND	ND
PE 14:0;0_18:0;0	PE	GPL	MEM	32	0	0	0.0673088	0.0707341	ND	0.0791701	ND
PE 14:0;0_18:1;0	PE	GPL	MEM	32	1	0	0.147929	0.105559	0.111231	0.169601	ND
PE 14:0;0_18:2;0	PE	GPL	MEM	32	2	0	ND	0.0564295	0.0610356	0.0595559	ND
PE 14:0;0_20:1;0	PE	GPL	MEM	34	1	0	0.0231865	ND	ND	ND	ND
PE 14:0;0_20:3;0	PE	GPL	MEM	34	3	0	ND	ND	ND	ND	ND
PE 14:0;0_20:4;0	PE	GPL	MEM	34	4	0	ND	ND	0.131209	ND	ND
PE 14:1;0_16:0;0	PE	GPL	MEM	30	1	0	ND	0.07822	ND	ND	ND
PE 14:1;0_18:0;0	PE	GPL	MEM	32	1	0	ND	ND	ND	ND	ND
PE 14:1;0_18:1;0	PE	GPL	MEM	32	2	0	ND	ND	ND	ND	ND
PE 15:0;0_15:0;0	PE	GPL	MEM	30	0	0	ND	0.0614783	ND	ND	ND
PE 15:0;0_16:0;0	PE	GPL	MEM	31	0	0	ND	0.123477	ND	ND	ND
PE 15:0;0_17:0;0	PE	GPL	MEM	32	0	0	ND	ND	ND	ND	ND
PE 15:0;0_17:1;0	PE	GPL	MEM	32	1	0	ND	ND	ND	ND	ND
PE 15:0;0_18:1;0	PE	GPL	MEM	33	1	0	0.147357	ND	ND	ND	ND
PE 15:0;0_18:2;0	PE	GPL	MEM	33	2	0	ND	0.782825	0.846174	0.41096	ND
PE 15:0;0_19:1;0	PE	GPL	MEM	34	1	0	ND	ND	ND	ND	ND
PE 15:0;0_20:1;0	PE	GPL	MEM	35	1	0	0.0311427	ND	0.0173218	ND	ND
PE 15:0;0_20:4;0	PE	GPL	MEM	35	4	0	0.0783725	ND	ND	ND	ND
PE 15:0;0_21:3;0	PE	GPL	MEM	36	3	0	ND	ND	ND	ND	ND
PE 15:0;0_22:2;0	PE	GPL	MEM	37	2	0	ND	ND	ND	ND	ND
PE 15:1;0_19:1;0	PE	GPL	MEM	34	2	0	0.0705952	ND	ND	ND	ND
PE 16:0;0_16:0;0	PE	GPL	MEM	32	0	0	0.436215	0.266588	ND	0.237147	ND
PE 16:0;0_16:1;0	PE	GPL	MEM	32	1	0	0.248387	0.759394	0.210556	0.0857832	ND
PE 16:0;0_17:1;0	PE	GPL	MEM	33	1	0	0.0908545	ND	ND	ND	ND
PE 16:0;0_18:0;0	PE	GPL	MEM	34	0	0	ND	ND	ND	0.964203	2.58542
PE 16:0;0_18:1;0	PE	GPL	MEM	34	1	0	27.4503	11.682	12.5384	5.60342	2.50277
PE 16:0;0_18:2;0	PE	GPL	MEM	34	2	0	1.35944	5.03171	4.06126	3.10023	5.09946
PE 16:0;0_18:3;0	PE	GPL	MEM	34	3	0	ND	0.154469	0.0332651	0.0392213	ND
PE 16:0;0_19:1;0	PE	GPL	MEM	35	1	0	0.303927	0.307028	0.213311	0.103816	ND
PE 16:0;0_20:0;0	PE	GPL	MEM	36	0	0	ND	ND	ND	0.0130388	ND
PE 16:0;0_20:1;0	PE	GPL	MEM	36	1	0	1.52138	0.67494	0.329834	0.383376	ND
PE 16:0;0_20:2;0	PE	GPL	MEM	36	2	0	0.718439	1.38764	0.216634	0.192166	ND
PE 16:0;0_20:3;0	PE	GPL	MEM	36	3	0	1.38848	2.73281	0.62053	0.190594	1.03195
PE 16:0;0_20:4;0	PE	GPL	MEM	36	4	0	1.02174	3.45967	9.91769	0.335219	3.69772
PE 16:0;0_20:5;0	PE	GPL	MEM	36	5	0	ND	0.0630422	0.0260552	0.021481	ND
PE 16:0;0_21:1;0	PE	GPL	MEM	37	1	0	ND	ND	ND	0.00826383	ND
PE 16:0;0_22:1;0	PE	GPL	MEM	38	1	0	0.382763	ND	ND	0.0389774	ND
PE 16:0;0_22:2;0	PE	GPL	MEM	38	2	0	0.139129	ND	ND	0.0250701	ND
PE 16:0;0_22:3;0	PE	GPL	MEM	38	3	0	0.326604	0.305318	0.0789847	0.0604835	ND
PE 16:0;0_22:4;0	PE	GPL	MEM	38	4	0	0.685326	1.562	0.517698	0.156236	4.5288
PE 16:0;0_22:5;0	PE	GPL	MEM	38	5	0	1.38961	2.21638	0.909955	0.685253	2.20644
PE 16:0;0_22:6;0	PE	GPL	MEM	38	6	0	1.7013	2.26056	1.67695	0.2436	ND
PE 16:0;0_24:2;0	PE	GPL	MEM	40	2	0	0.0966299	ND	ND	ND	ND
PE 16:1;0_16:1;0	PE	GPL	MEM	32	2	0	ND	0.244639	0.0482562	0.00774328	ND
PE 16:1;0_17:0;0	PE	GPL	MEM	33	1	0	ND	ND	ND	ND	ND
PE 16:1;0_17:1;0	PE	GPL	MEM	33	2	0	ND	3.03369	0.649697	ND	ND
PE 16:1;0_18:0;0	PE	GPL	MEM	34	1	0	0.306942	0.427962	0.23087	0.142029	0.719712
PE 16:1;0_18:1;0	PE	GPL	MEM	34	2	0	0.955923	1.22819	1.54668	0.432874	0.342989
PE 16:1;0_18:2;0	PE	GPL	MEM	34	3	0	ND	0.190011	0.163329	0.162005	ND
PE 16:1;0_19:1;0	PE	GPL	MEM	35	2	0	ND	ND	0.00450164	ND	ND
PE 16:1;0_19:2;0	PE	GPL	MEM	35	3	0	ND	ND	ND	ND	ND
PE 16:1;0_20:0;0	PE	GPL	MEM	36	1	0	ND	ND	0.0118996	ND	ND
PE 16:1;0_20:1;0	PE	GPL	MEM	36	2	0	0.116806	0.0650055	0.0701219	ND	ND
PE 16:1;0_20:2;0	PE	GPL	MEM	36	3	0	0.0473931	ND	ND	ND	ND
PE 16:1;0_20:3;0	PE	GPL	MEM	36	4	0	0.417479	0.280314	0.289714	ND	ND
PE 16:1;0_20:4;0	PE	GPL	MEM	36	5	0	ND	0.255019	0.406006	0.0613831	ND
PE 16:1;0_21:1;0	PE	GPL	MEM	37	2	0	ND	ND	ND	ND	ND
PE 16:1;0_22:0;0	PE	GPL	MEM	38	1	0	ND	ND	ND	ND	ND
PE 16:1;0_22:1;0	PE	GPL	MEM	38	2	0	ND	ND	ND	0.0193391	ND
PE 16:1;0_22:2;0	PE	GPL	MEM	38	3	0	ND	ND	ND	ND	ND
PE 16:1;0_22:3;0	PE	GPL	MEM	38	4	0	ND	ND	ND	ND	ND
PE 16:1;0_22:4;0	PE	GPL	MEM	38	5	0	0.0460226	ND	ND	ND	ND
PE 16:1;0_22:5;0	PE	GPL	MEM	38	6	0	0.88655	0.468425	ND	0.0430913	ND
PE 16:1;0_24:0;0	PE	GPL	MEM	40	1	0	ND	ND	ND	ND	ND
PE 16:1;0_24:1;0	PE	GPL	MEM	40	2	0	ND	ND	ND	0.00321859	ND
PE 16:1;0_24:6;0	PE	GPL	MEM	40	7	0	ND	ND	ND	ND	ND
PE 16:2;0_18:0;0	PE	GPL	MEM	34	2	0	ND	ND	ND	ND	ND
PE 16:2;0_18:1;0	PE	GPL	MEM	34	3	0	ND	ND	ND	0.00646893	ND
PE 17:0;0_17:1;0	PE	GPL	MEM	34	1	0	ND	ND	ND	ND	ND
PE 17:0;0_18:1;0	PE	GPL	MEM	35	1	0	0.3189	0.384736	0.3171	0.248735	ND
PE 17:0;0_18:2;0	PE	GPL	MEM	35	2	0	0.693905	0.228796	0.311129	0.180463	3.75014
PE 17:0;0_18:3;0	PE	GPL	MEM	35	3	0	ND	ND	ND	0.122434	ND
PE 17:0;0_19:0;0	PE	GPL	MEM	36	0	0	0.197205	2.99328	0.222735	0.105736	3.82583
PE 17:0;0_19:1;0	PE	GPL	MEM	36	1	0	ND	ND	ND	ND	ND
PE 17:0;0_20:1;0	PE	GPL	MEM	37	1	0	ND	ND	ND	0.0146532	ND
PE 17:0;0_20:2;0	PE	GPL	MEM	37	2	0	0.0108231	0.0103404	ND	0.0126332	ND
PE 17:0;0_20:3;0	PE	GPL	MEM	37	3	0	ND	0.116387	ND	0.0181303	ND
PE 17:0;0_20:4;0	PE	GPL	MEM	37	4	0	ND	0.239857	0.599047	0.0766936	ND
PE 17:0;0_21:1;0	PE	GPL	MEM	38	1	0	ND	ND	ND	ND	ND
PE 17:0;0_21:2;0	PE	GPL	MEM	38	2	0	ND	ND	ND	ND	ND
PE 17:0;0_21:3;0	PE	GPL	MEM	38	3	0	ND	ND	ND	ND	ND
PE 17:0;0_22:2;0	PE	GPL	MEM	39	2	0	ND	ND	ND	0.000996019	ND
PE 17:0;0_22:4;0	PE	GPL	MEM	39	4	0	ND	ND	0.0371149	0.0194459	ND
PE 17:1;0_17:1;0	PE	GPL	MEM	34	2	0	0.0201236	0.0661839	0.0305501	0.00562242	ND
PE 17:1;0_17:2;0	PE	GPL	MEM	34	3	0	ND	ND	ND	ND	ND
PE 17:1;0_18:0;0	PE	GPL	MEM	35	1	0	ND	0.239283	ND	ND	ND
PE 17:1;0_18:1;0	PE	GPL	MEM	35	2	0	ND	2.8067	0.844557	0.585199	6.41882
PE 17:1;0_18:2;0	PE	GPL	MEM	35	3	0	0.474366	ND	0.182382	ND	ND
PE 17:1;0_18:3;0	PE	GPL	MEM	35	4	0	0.0310503	ND	ND	ND	ND
PE 17:1;0_19:1;0	PE	GPL	MEM	36	2	0	0.0584079	ND	0.073164	0.037003	ND
PE 17:1;0_19:2;0	PE	GPL	MEM	36	3	0	ND	ND	ND	ND	ND
PE 17:1;0_20:0;0	PE	GPL	MEM	37	1	0	ND	ND	ND	0.0113337	ND
PE 17:1;0_20:1;0	PE	GPL	MEM	37	2	0	0.101727	ND	ND	ND	ND
PE 17:1;0_20:2;0	PE	GPL	MEM	37	3	0	ND	0.0397242	ND	0.0344474	ND
PE 17:1;0_21:1;0	PE	GPL	MEM	38	2	0	ND	ND	ND	0.027041	ND
PE 17:1;0_21:2;0	PE	GPL	MEM	38	3	0	ND	ND	ND	ND	ND
PE 17:1;0_21:3;0	PE	GPL	MEM	38	4	0	ND	ND	ND	ND	ND
PE 17:1;0_23:1;0	PE	GPL	MEM	40	2	0	ND	ND	ND	0.00254925	ND
PE 18:0;0_18:0;0	PE	GPL	MEM	36	0	0	0.0568875	ND	ND	0.0396223	0.175049
PE 18:0;0_18:1;0	PE	GPL	MEM	36	1	0	15.6224	8.93422	5.43793	8.13402	8.04829
PE 18:0;0_18:2;0	PE	GPL	MEM	36	2	0	3.19005	7.91453	5.75762	26.3683	24.2153
PE 18:0;0_18:3;0	PE	GPL	MEM	36	3	0	0.0492559	0.513659	0.0925736	0.693322	0.48173
PE 18:0;0_19:1;0	PE	GPL	MEM	37	1	0	ND	ND	ND	0.0444602	ND
PE 18:0;0_19:2;0	PE	GPL	MEM	37	2	0	ND	ND	ND	ND	ND
PE 18:0;0_20:1;0	PE	GPL	MEM	38	1	0	ND	0.244564	0.0554427	0.805029	ND
PE 18:0;0_20:2;0	PE	GPL	MEM	38	2	0	0.79393	0.612383	0.0889943	0.271354	6.1688
PE 18:0;0_20:3;0	PE	GPL	MEM	38	3	0	3.07956	4.48639	0.925264	1.39113	3.28756
PE 18:0;0_20:4;0	PE	GPL	MEM	38	4	0	3.15637	5.03636	15.4056	3.30528	10.1989
PE 18:0;0_20:5;0	PE	GPL	MEM	38	5	0	0.13967	0.201211	0.237259	0.210843	0.318048
PE 18:0;0_22:1;0	PE	GPL	MEM	40	1	0	ND	ND	ND	0.104174	ND
PE 18:0;0_22:2;0	PE	GPL	MEM	40	2	0	0.0364575	ND	ND	0.0289133	ND
PE 18:0;0_22:3;0	PE	GPL	MEM	40	3	0	0.0865971	ND	ND	0.0257277	ND
PE 18:0;0_22:4;0	PE	GPL	MEM	40	4	0	0.273828	0.827345	0.189002	0.256494	1.62114
PE 18:0;0_22:5;0	PE	GPL	MEM	40	5	0	0.815903	1.25802	0.157807	0.507311	1.33942
PE 18:0;0_22:6;0	PE	GPL	MEM	40	6	0	0.903658	1.11424	0.236724	1.05492	2.42267
PE 18:1;0_18:1;0	PE	GPL	MEM	36	2	0	13.0503	7.71166	11.3126	12.1831	1.08331
PE 18:1;0_18:2;0	PE	GPL	MEM	36	3	0	1.98837	3.63066	6.04668	18.651	1.95071
PE 18:1;0_18:3;0	PE	GPL	MEM	36	4	0	0.0669011	0.230336	0.189151	0.647791	ND
PE 18:1;0_19:0;0	PE	GPL	MEM	37	1	0	ND	ND	ND	0.00867376	ND
PE 18:1;0_19:1;0	PE	GPL	MEM	37	2	0	0.216267	0.103956	0.109858	0.094658	ND
PE 18:1;0_20:0;0	PE	GPL	MEM	38	1	0	1.14705	ND	0.148087	0.255818	ND
PE 18:1;0_20:1;0	PE	GPL	MEM	38	2	0	3.25764	0.372304	0.435477	1.14658	ND
PE 18:1;0_20:2;0	PE	GPL	MEM	38	3	0	0.891367	0.570892	0.183877	0.350132	ND
PE 18:1;0_20:3;0	PE	GPL	MEM	38	4	0	1.68186	2.32999	1.17479	1.16608	0.455272
PE 18:1;0_20:4;0	PE	GPL	MEM	38	5	0	0.805744	1.61427	10.0461	1.84657	0.52494
PE 18:1;0_20:5;0	PE	GPL	MEM	38	6	0	ND	ND	0.277961	0.13578	ND
PE 18:1;0_21:1;0	PE	GPL	MEM	39	2	0	ND	ND	ND	0.0345684	ND
PE 18:1;0_21:3;0	PE	GPL	MEM	39	4	0	ND	ND	ND	0.0178429	ND
PE 18:1;0_22:0;0	PE	GPL	MEM	40	1	0	ND	ND	ND	0.0599344	ND
PE 18:1;0_22:1;0	PE	GPL	MEM	40	2	0	0.250511	ND	ND	0.188396	ND
PE 18:1;0_22:2;0	PE	GPL	MEM	40	3	0	0.148957	ND	ND	0.0404276	ND
PE 18:1;0_22:3;0	PE	GPL	MEM	40	4	0	0.430848	ND	ND	0.0622816	ND
PE 18:1;0_22:4;0	PE	GPL	MEM	40	5	0	0.204171	0.415775	0.116617	0.234843	ND
PE 18:1;0_22:5;0	PE	GPL	MEM	40	6	0	1.01201	1.07785	0.10816	0.579357	ND
PE 18:1;0_22:6;0	PE	GPL	MEM	40	7	0	0.441494	1.3463	ND	0.775275	ND
PE 18:1;0_24:0;0	PE	GPL	MEM	42	1	0	ND	ND	ND	ND	ND
PE 18:2;0_18:2;0	PE	GPL	MEM	36	4	0	0.0418468	0.703133	0.683197	0.909498	0.998804
PE 18:2;0_18:3;0	PE	GPL	MEM	36	5	0	ND	ND	0.0052992	0.0566597	ND
PE 18:2;0_19:0;0	PE	GPL	MEM	37	2	0	0.0150559	0.0233368	0.0291093	0.0714517	ND
PE 18:2;0_19:1;0	PE	GPL	MEM	37	3	0	ND	0.0793621	ND	0.0454205	ND
PE 18:2;0_20:0;0	PE	GPL	MEM	38	2	0	0.127689	ND	0.151602	0.304247	ND
PE 18:2;0_20:1;0	PE	GPL	MEM	38	3	0	0.49615	0.277457	0.242827	0.333891	ND
PE 18:2;0_20:2;0	PE	GPL	MEM	38	4	0	0.116189	0.180089	0.147487	0.17099	ND
PE 18:2;0_20:3;0	PE	GPL	MEM	38	5	0	0.0655509	0.0910974	0.0828011	0.0974115	ND
PE 18:2;0_20:4;0	PE	GPL	MEM	38	6	0	ND	ND	0.532022	0.122343	ND
PE 18:2;0_21:0;0	PE	GPL	MEM	39	2	0	ND	ND	ND	0.0129055	ND
PE 18:2;0_21:1;0	PE	GPL	MEM	39	3	0	ND	ND	ND	0.0500936	ND
PE 18:2;0_22:0;0	PE	GPL	MEM	40	2	0	ND	ND	ND	0.0505777	ND
PE 18:2;0_22:1;0	PE	GPL	MEM	40	3	0	ND	ND	ND	0.0696574	ND
PE 18:2;0_22:2;0	PE	GPL	MEM	40	4	0	ND	ND	ND	0.0392448	ND
PE 18:2;0_22:4;0	PE	GPL	MEM	40	6	0	ND	ND	ND	0.0498138	ND
PE 18:2;0_22:5;0	PE	GPL	MEM	40	7	0	ND	ND	ND	0.143611	ND
PE 18:3;0_19:1;0	PE	GPL	MEM	37	4	0	ND	ND	0.00976969	ND	ND
PE 18:3;0_20:1;0	PE	GPL	MEM	38	4	0	ND	ND	ND	0.0192439	ND
PE 19:0;0_20:4;0	PE	GPL	MEM	39	4	0	ND	ND	0.107461	0.00806971	ND
PE 19:1;0_19:1;0	PE	GPL	MEM	38	2	0	0.00722202	ND	0.00874478	ND	ND
PE 20:0;0_20:3;0	PE	GPL	MEM	40	3	0	0.0330668	ND	ND	ND	ND
PE 20:0;0_20:4;0	PE	GPL	MEM	40	4	0	0.0431343	ND	0.135924	0.0147937	ND
PE 20:1;0_20:1;0	PE	GPL	MEM	40	2	0	0.0835183	ND	ND	0.00616453	ND
PE 20:1;0_20:2;0	PE	GPL	MEM	40	3	0	0.0585698	ND	ND	0.00343124	ND
PE 20:1;0_20:3;0	PE	GPL	MEM	40	4	0	0.140166	ND	0.0263162	0.00814226	ND
PE 20:1;0_20:4;0	PE	GPL	MEM	40	5	0	0.282598	0.0720008	0.278202	0.0187611	ND
PE 20:2;0_20:2;0	PE	GPL	MEM	40	4	0	0.0100378	ND	ND	ND	ND
PE 20:2;0_20:3;0	PE	GPL	MEM	40	5	0	0.0383449	ND	ND	ND	ND
PE 20:2;0_20:4;0	PE	GPL	MEM	40	6	0	0.0681743	ND	0.0279463	ND	ND
PE 20:3;0_20:3;0	PE	GPL	MEM	40	6	0	0.0285669	ND	ND	ND	ND
PE 20:3;0_20:4;0	PE	GPL	MEM	40	7	0	0.0360593	ND	ND	ND	ND
PE 21:0;0_21:0;0	PE	GPL	MEM	42	0	0	ND	ND	0.240838	ND	ND

## Sheet: PS (mol% of total PS)
Lipid species	class	Structural cat.	Functional cat.	Length	Double bonds	OH groups	Semen EVs	Saliva EVs	Urine EVs	Milk EVs	Blood EVs
PS 16:0;0_16:1;0	PS	GPL	MEM	32	1	0	ND	ND	ND	ND	ND
PS 16:0;0_18:0;0	PS	GPL	MEM	34	0	0	0.133486	ND	ND	0.866334	7.13523
PS 16:0;0_18:1;0	PS	GPL	MEM	34	1	0	0.854484	0.711289	14.5242	0.608786	ND
PS 16:0;0_20:1;0	PS	GPL	MEM	36	1	0	0.0581229	ND	ND	ND	ND
PS 16:0;0_20:2;0	PS	GPL	MEM	36	2	0	0.0891033	ND	ND	ND	ND
PS 16:0;0_20:3;0	PS	GPL	MEM	36	3	0	0.168968	ND	ND	ND	ND
PS 16:0;0_20:4;0	PS	GPL	MEM	36	4	0	ND	ND	4.70707	ND	ND
PS 16:0;0_22:1;0	PS	GPL	MEM	38	1	0	ND	ND	0.252954	ND	ND
PS 16:0;0_22:4;0	PS	GPL	MEM	38	4	0	0.338136	ND	ND	ND	ND
PS 16:0;0_22:5;0	PS	GPL	MEM	38	5	0	0.154513	ND	ND	ND	ND
PS 16:0;0_22:6;0	PS	GPL	MEM	38	6	0	0.294333	ND	ND	ND	ND
PS 16:1;0_17:0;0	PS	GPL	MEM	33	1	0	ND	ND	ND	ND	ND
PS 16:1;0_18:0;0	PS	GPL	MEM	34	1	0	0.189165	0.277746	0.694021	0.283657	ND
PS 16:1;0_18:1;0	PS	GPL	MEM	34	2	0	ND	ND	ND	ND	ND
PS 16:1;0_20:0;0	PS	GPL	MEM	36	1	0	ND	ND	ND	ND	ND
PS 16:1;0_20:1;0	PS	GPL	MEM	36	2	0	ND	ND	ND	ND	ND
PS 16:1;0_22:0;0	PS	GPL	MEM	38	1	0	0.030602	ND	ND	ND	ND
PS 16:1;0_22:1;0	PS	GPL	MEM	38	2	0	0.0443269	ND	ND	ND	ND
PS 16:1;0_22:4;0	PS	GPL	MEM	38	5	0	0.0168564	ND	ND	ND	ND
PS 16:1;0_22:5;0	PS	GPL	MEM	38	6	0	0.0496562	ND	ND	ND	ND
PS 16:1;0_24:0;0	PS	GPL	MEM	40	1	0	ND	ND	ND	ND	ND
PS 16:1;0_24:1;0	PS	GPL	MEM	40	2	0	ND	ND	ND	ND	ND
PS 17:0;0_17:1;0	PS	GPL	MEM	34	1	0	ND	0.415448	ND	ND	ND
PS 17:0;0_18:1;0	PS	GPL	MEM	35	1	0	0.174604	0.360763	1.10619	0.203196	ND
PS 17:0;0_18:2;0	PS	GPL	MEM	35	2	0	ND	ND	ND	0.352164	ND
PS 17:0;0_20:3;0	PS	GPL	MEM	37	3	0	0.332009	0.721011	ND	ND	ND
PS 17:0;0_20:4;0	PS	GPL	MEM	37	4	0	ND	ND	0.550769	ND	ND
PS 17:1;0_18:0;0	PS	GPL	MEM	35	1	0	0.0122095	0.122145	ND	ND	ND
PS 18:0;0_18:1;0	PS	GPL	MEM	36	1	0	32.113	23.196	36.0278	13.5713	26.3551
PS 18:0;0_18:2;0	PS	GPL	MEM	36	2	0	4.78074	11.8802	6.91559	51.1511	ND
PS 18:0;0_18:3;0	PS	GPL	MEM	36	3	0	0.0461417	3.64692	ND	1.73687	ND
PS 18:0;0_19:1;0	PS	GPL	MEM	37	1	0	0.15775	ND	ND	ND	ND
PS 18:0;0_20:1;0	PS	GPL	MEM	38	1	0	1.07925	0.193675	0.201882	0.765333	ND
PS 18:0;0_20:2;0	PS	GPL	MEM	38	2	0	1.32151	0.830023	ND	0.29278	ND
PS 18:0;0_20:3;0	PS	GPL	MEM	38	3	0	8.07391	20.9339	3.08885	7.69686	ND
PS 18:0;0_20:4;0	PS	GPL	MEM	38	4	0	2.28797	0.90481	18.4427	1.27931	ND
PS 18:0;0_22:0;0	PS	GPL	MEM	40	0	0	ND	ND	ND	ND	ND
PS 18:0;0_22:1;0	PS	GPL	MEM	40	1	0	0.239682	ND	ND	ND	ND
PS 18:0;0_22:2;0	PS	GPL	MEM	40	2	0	0.114381	ND	ND	ND	ND
PS 18:0;0_22:3;0	PS	GPL	MEM	40	3	0	0.456672	ND	ND	ND	ND
PS 18:0;0_22:4;0	PS	GPL	MEM	40	4	0	1.87844	2.79366	0.21472	0.198804	ND
PS 18:0;0_22:5;0	PS	GPL	MEM	40	5	0	3.86699	4.75987	ND	1.18518	ND
PS 18:0;0_22:6;0	PS	GPL	MEM	40	6	0	7.74116	10.6839	ND	5.62743	ND
PS 18:1;0_18:1;0	PS	GPL	MEM	36	2	0	2.05325	1.92036	3.47613	2.13893	ND
PS 18:1;0_18:2;0	PS	GPL	MEM	36	3	0	0.277887	3.60487	ND	3.96887	66.5097
PS 18:1;0_19:0;0	PS	GPL	MEM	37	1	0	0.340576	ND	0.491315	ND	ND
PS 18:1;0_19:1;0	PS	GPL	MEM	37	2	0	0.155956	ND	ND	ND	ND
PS 18:1;0_20:0;0	PS	GPL	MEM	38	1	0	3.32365	1.16524	1.92253	0.178456	ND
PS 18:1;0_20:1;0	PS	GPL	MEM	38	2	0	5.95683	1.21374	0.780577	0.165168	ND
PS 18:1;0_20:2;0	PS	GPL	MEM	38	3	0	0.431632	0.496333	ND	ND	ND
PS 18:1;0_20:3;0	PS	GPL	MEM	38	4	0	0.704866	0.345929	1.28366	0.297408	ND
PS 18:1;0_20:4;0	PS	GPL	MEM	38	5	0	0.233398	1.7809	1.67533	4.5556	ND
PS 18:1;0_21:0;0	PS	GPL	MEM	39	1	0	ND	ND	0.497897	ND	ND
PS 18:1;0_21:1;0	PS	GPL	MEM	39	2	0	0.168526	ND	ND	ND	ND
PS 18:1;0_22:0;0	PS	GPL	MEM	40	1	0	2.12473	0.878796	1.44768	0.198897	ND
PS 18:1;0_22:1;0	PS	GPL	MEM	40	2	0	3.93582	1.25222	0.561932	0.164163	ND
PS 18:1;0_22:2;0	PS	GPL	MEM	40	3	0	0.515883	ND	ND	ND	ND
PS 18:1;0_22:3;0	PS	GPL	MEM	40	4	0	0.187397	ND	ND	ND	ND
PS 18:1;0_22:4;0	PS	GPL	MEM	40	5	0	0.51932	ND	ND	0.239417	ND
PS 18:1;0_22:5;0	PS	GPL	MEM	40	6	0	1.22963	ND	ND	ND	ND
PS 18:1;0_22:6;0	PS	GPL	MEM	40	7	0	0.351266	ND	ND	ND	ND
PS 18:1;0_24:0;0	PS	GPL	MEM	42	1	0	0.703574	ND	ND	ND	ND
PS 18:1;0_24:1;0	PS	GPL	MEM	42	2	0	1.03657	0.591012	ND	ND	ND
PS 18:1;0_24:2;0	PS	GPL	MEM	42	3	0	0.342477	ND	ND	ND	ND
PS 18:1;0_24:3;0	PS	GPL	MEM	42	4	0	0.225923	ND	ND	ND	ND
PS 18:2;0_18:2;0	PS	GPL	MEM	36	4	0	ND	ND	0.0912844	0.281	ND
PS 18:2;0_19:0;0	PS	GPL	MEM	37	2	0	0.0334604	ND	ND	0.346025	ND
PS 18:2;0_20:0;0	PS	GPL	MEM	38	2	0	0.348901	0.578994	0.198357	0.204503	ND
PS 18:2;0_20:1;0	PS	GPL	MEM	38	3	0	0.634272	1.05254	0.241962	0.434483	ND
PS 18:2;0_20:2;0	PS	GPL	MEM	38	4	0	0.0285001	ND	ND	ND	ND
PS 18:2;0_20:3;0	PS	GPL	MEM	38	5	0	0.0927523	ND	ND	ND	ND
PS 18:2;0_20:4;0	PS	GPL	MEM	38	6	0	0.0816576	1.22822	ND	0.505896	ND
PS 18:2;0_22:0;0	PS	GPL	MEM	40	2	0	0.257173	0.364974	ND	0.233804	ND
PS 18:2;0_22:1;0	PS	GPL	MEM	40	3	0	0.374354	1.09447	ND	0.223809	ND
PS 18:2;0_22:2;0	PS	GPL	MEM	40	4	0	0.0466237	ND	ND	ND	ND
PS 18:2;0_24:0;0	PS	GPL	MEM	42	2	0	0.124318	ND	ND	ND	ND
PS 18:2;0_24:1;0	PS	GPL	MEM	42	3	0	0.0910067	ND	ND	ND	ND
PS 18:2;0_24:2;0	PS	GPL	MEM	42	4	0	0.0451221	ND	ND	ND	ND
PS 19:0;0_20:2;0	PS	GPL	MEM	39	2	0	0.0258814	ND	ND	ND	ND
PS 20:0;0_20:1;0	PS	GPL	MEM	40	1	0	0.0393817	ND	ND	ND	ND
PS 20:0;0_20:3;0	PS	GPL	MEM	40	3	0	0.343178	ND	ND	ND	ND
PS 20:0;0_20:4;0	PS	GPL	MEM	40	4	0	0.234187	ND	0.604602	ND	ND
PS 20:0;0_22:4;0	PS	GPL	MEM	42	4	0	0.108942	ND	ND	ND	ND
PS 20:0;0_22:5;0	PS	GPL	MEM	42	5	0	0.204759	ND	ND	ND	ND
PS 20:0;0_22:6;0	PS	GPL	MEM	42	6	0	0.440563	ND	ND	ND	ND
PS 20:1;0_20:1;0	PS	GPL	MEM	40	2	0	0.086668	ND	ND	ND	ND
PS 20:1;0_20:3;0	PS	GPL	MEM	40	4	0	0.318509	ND	ND	ND	ND
PS 20:1;0_20:4;0	PS	GPL	MEM	40	5	0	0.276567	ND	ND	ND	ND
PS 20:1;0_22:0;0	PS	GPL	MEM	42	1	0	0.0967325	ND	ND	ND	ND
PS 20:1;0_22:1;0	PS	GPL	MEM	42	2	0	0.0405481	ND	ND	ND	ND
PS 20:1;0_22:5;0	PS	GPL	MEM	42	6	0	0.339623	ND	ND	ND	ND
PS 20:1;0_22:6;0	PS	GPL	MEM	42	7	0	0.89513	ND	ND	ND	ND
PS 20:2;0_20:3;0	PS	GPL	MEM	40	5	0	0.0520483	ND	ND	ND	ND
PS 20:2;0_20:4;0	PS	GPL	MEM	40	6	0	0.0309219	ND	ND	ND	ND
PS 20:3;0_20:3;0	PS	GPL	MEM	40	6	0	0.136001	ND	ND	0.0444986	ND
PS 20:3;0_20:4;0	PS	GPL	MEM	40	7	0	0.0578107	ND	ND	ND	ND
PS 20:3;0_22:0;0	PS	GPL	MEM	42	3	0	0.145302	ND	ND	ND	ND
PS 20:3;0_22:1;0	PS	GPL	MEM	42	4	0	0.256736	ND	ND	ND	ND
PS 20:3;0_22:4;0	PS	GPL	MEM	42	7	0	0.0852526	ND	ND	ND	ND
PS 20:3;0_22:6;0	PS	GPL	MEM	42	9	0	0.55258	ND	ND	ND	ND
PS 20:3;0_24:1;0	PS	GPL	MEM	44	4	0	0.481011	ND	ND	ND	ND
PS 20:4;0_22:0;0	PS	GPL	MEM	42	4	0	0.178439	ND	ND	ND	ND
PS 20:4;0_22:2;0	PS	GPL	MEM	42	6	0	0.0203387	ND	ND	ND	ND
PS 22:0;0_22:5;0	PS	GPL	MEM	44	5	0	0.157737	ND	ND	ND	ND
PS 22:0;0_22:6;0	PS	GPL	MEM	44	6	0	0.31964	ND	ND	ND	ND

## Sheet: PC (mol% of total PC)
Lipid species	class	Structural cat.	Functional cat.	Length	Double bonds	OH groups	Semen EVs	Saliva EVs	Urine EVs	Milk EVs	Blood EVs
PC 12:0;0_16:0;0	PC	GPL	MEM	28	0	0	ND	ND	ND	0.111636	ND
PC 12:0;0_18:0;0	PC	GPL	MEM	30	0	0	0.0672801	ND	ND	0.276721	ND
PC 12:0;0_20:0;0	PC	GPL	MEM	32	0	0	0.00795255	ND	ND	ND	ND
PC 13:0;0_15:0;0	PC	GPL	MEM	28	0	0	ND	ND	ND	ND	ND
PC 13:0;0_17:0;0	PC	GPL	MEM	30	0	0	0.0284388	ND	ND	ND	ND
PC 13:0;0_20:0;0	PC	GPL	MEM	33	0	0	0.0190067	ND	ND	ND	ND
PC 13:0;0_22:0;0	PC	GPL	MEM	35	0	0	0.0208423	ND	ND	ND	ND
PC 14:0;0_14:0;0	PC	GPL	MEM	28	0	0	ND	ND	ND	0.199616	ND
PC 14:0;0_16:0;0	PC	GPL	MEM	30	0	0	1.21045	1.54285	0.570396	2.10316	0.168171
PC 14:0;0_17:0;0	PC	GPL	MEM	31	0	0	0.0156319	0.151745	0.0354701	0.0695973	0.00412867
PC 14:0;0_17:1;0	PC	GPL	MEM	31	1	0	ND	ND	ND	ND	ND
PC 14:0;0_18:0;0	PC	GPL	MEM	32	0	0	0.488307	0.522553	0.177069	0.923476	0.0491266
PC 14:0;0_18:1;0	PC	GPL	MEM	32	1	0	0.384886	0.589579	0.296013	0.584707	0.15926
PC 14:0;0_18:2;0	PC	GPL	MEM	32	2	0	3.74064	0.976925	33.5052	9.12328	0.294882
PC 14:0;0_19:0;0	PC	GPL	MEM	33	0	0	0.00702395	ND	ND	ND	ND
PC 14:0;0_19:1;0	PC	GPL	MEM	33	1	0	ND	ND	ND	ND	ND
PC 14:0;0_20:0;0	PC	GPL	MEM	34	0	0	0.163235	ND	ND	ND	ND
PC 14:0;0_20:1;0	PC	GPL	MEM	34	1	0	0.0514614	ND	ND	ND	ND
PC 14:0;0_20:2;0	PC	GPL	MEM	34	2	0	ND	ND	ND	ND	ND
PC 14:0;0_20:3;0	PC	GPL	MEM	34	3	0	ND	ND	ND	ND	0.0218504
PC 14:0;0_20:4;0	PC	GPL	MEM	34	4	0	1.22653	0.54117	1.42028	2.58298	0.0622803
PC 14:0;0_22:0;0	PC	GPL	MEM	36	0	0	ND	ND	ND	ND	ND
PC 14:0;0_22:1;0	PC	GPL	MEM	36	1	0	0.0647222	ND	ND	ND	ND
PC 14:0;0_24:0;0	PC	GPL	MEM	38	0	0	ND	ND	ND	ND	ND
PC 14:1;0_14:1;0	PC	GPL	MEM	28	2	0	ND	ND	ND	ND	ND
PC 14:1;0_17:0;0	PC	GPL	MEM	31	1	0	ND	ND	ND	ND	ND
PC 14:1;0_17:1;0	PC	GPL	MEM	31	2	0	ND	ND	ND	ND	ND
PC 14:1;0_18:0;0	PC	GPL	MEM	32	1	0	0.168305	ND	ND	ND	ND
PC 14:1;0_20:0;0	PC	GPL	MEM	34	1	0	0.0932852	ND	ND	ND	ND
PC 14:1;0_22:0;0	PC	GPL	MEM	36	1	0	0.0577572	ND	ND	ND	ND
PC 14:1;0_24:1;0	PC	GPL	MEM	38	2	0	0.0485463	ND	ND	ND	ND
PC 15:0;0_15:0;0	PC	GPL	MEM	30	0	0	0.0114966	0.0637563	0.0105739	0.0140176	0.00325718
PC 15:0;0_16:0;0	PC	GPL	MEM	31	0	0	0.265007	0.992581	0.280343	0.365784	0.0558305
PC 15:0;0_16:1;0	PC	GPL	MEM	31	1	0	ND	ND	ND	ND	ND
PC 15:0;0_17:0;0	PC	GPL	MEM	32	0	0	0.0495123	0.300193	0.0583724	0.0756425	0.0175269
PC 15:0;0_17:1;0	PC	GPL	MEM	32	1	0	0.00646112	0.0553821	ND	ND	ND
PC 15:0;0_18:0;0	PC	GPL	MEM	33	0	0	0.254936	0.0511508	0.0466619	0.0937802	0.0290133
PC 15:0;0_18:1;0	PC	GPL	MEM	33	1	0	0.459834	0.724544	0.378928	0.210736	0.255168
PC 15:0;0_18:2;0	PC	GPL	MEM	33	2	0	ND	0.711557	0.659962	0.456757	0.697851
PC 15:0;0_20:0;0	PC	GPL	MEM	35	0	0	0.0443411	ND	ND	ND	ND
PC 15:0;0_20:1;0	PC	GPL	MEM	35	1	0	0.0394977	ND	ND	ND	ND
PC 15:0;0_20:3;0	PC	GPL	MEM	35	3	0	ND	ND	ND	ND	0.0476183
PC 15:0;0_20:4;0	PC	GPL	MEM	35	4	0	ND	ND	ND	ND	0.190117
PC 15:1;0_15:1;0	PC	GPL	MEM	30	2	0	ND	ND	ND	ND	ND
PC 16:0;0_16:0;0	PC	GPL	MEM	32	0	0	6.3877	6.67535	3.27858	9.443	1.29683
PC 16:0;0_16:1;0	PC	GPL	MEM	32	1	0	0.899018	3.34171	0.386783	0.434882	0.650831
PC 16:0;0_16:2;0	PC	GPL	MEM	32	2	0	1.50976	0.214651	ND	ND	0.0262589
PC 16:0;0_17:0;0	PC	GPL	MEM	33	0	0	0.534063	4.44704	0.655223	1.12911	0.225007
PC 16:0;0_17:1;0	PC	GPL	MEM	33	1	0	0.345495	0.468444	0.254461	0.269645	0.210617
PC 16:0;0_17:2;0	PC	GPL	MEM	33	2	0	ND	ND	ND	ND	ND
PC 16:0;0_18:0;0	PC	GPL	MEM	34	0	0	6.29053	2.24745	ND	4.8896	ND
PC 16:0;0_18:1;0	PC	GPL	MEM	34	1	0	37.3061	16.7127	20.5458	14.0522	14.8965
PC 16:0;0_18:2;0	PC	GPL	MEM	34	2	0	5.97951	18.7316	10.6335	13.8551	30.0611
PC 16:0;0_18:3;0	PC	GPL	MEM	34	3	0	1.16822	1.8048	0.694416	0.643995	0.244933
PC 16:0;0_19:0;0	PC	GPL	MEM	35	0	0	0.200344	ND	ND	ND	ND
PC 16:0;0_19:1;0	PC	GPL	MEM	35	1	0	0.16521	ND	0.0439945	ND	ND
PC 16:0;0_19:2;0	PC	GPL	MEM	35	2	0	0.0523476	ND	ND	ND	0.0757724
PC 16:0;0_20:0;0	PC	GPL	MEM	36	0	0	ND	ND	ND	ND	ND
PC 16:0;0_20:1;0	PC	GPL	MEM	36	1	0	1.09135	0.251397	0.181372	0.149105	0.100029
PC 16:0;0_20:2;0	PC	GPL	MEM	36	2	0	0.983856	0.526856	0.306446	0.13283	0.615094
PC 16:0;0_20:3;0	PC	GPL	MEM	36	3	0	3.11383	3.40654	0.797845	0.385215	3.18507
PC 16:0;0_20:4;0	PC	GPL	MEM	36	4	0	0.525257	4.04782	2.95354	0.580276	6.82876
PC 16:0;0_20:5;0	PC	GPL	MEM	36	5	0	0.404808	0.554783	0.793363	ND	0.282851
PC 16:0;0_20:6;0	PC	GPL	MEM	36	6	0	0.666317	ND	ND	ND	ND
PC 16:0;0_21:0;0	PC	GPL	MEM	37	0	0	1.12927	ND	ND	ND	ND
PC 16:0;0_21:1;0	PC	GPL	MEM	37	1	0	ND	ND	ND	ND	ND
PC 16:0;0_22:0;0	PC	GPL	MEM	38	0	0	ND	ND	ND	ND	ND
PC 16:0;0_22:1;0	PC	GPL	MEM	38	1	0	ND	ND	ND	ND	ND
PC 16:0;0_22:2;0	PC	GPL	MEM	38	2	0	0.0696043	ND	ND	ND	ND
PC 16:0;0_22:3;0	PC	GPL	MEM	38	3	0	0.0771929	ND	ND	ND	ND
PC 16:0;0_22:4;0	PC	GPL	MEM	38	4	0	0.16154	0.362213	0.0840706	ND	0.427251
PC 16:0;0_22:5;0	PC	GPL	MEM	38	5	0	0.297641	0.658263	0.161726	0.0987197	0.750835
PC 16:0;0_22:6;0	PC	GPL	MEM	38	6	0	2.32697	0.984428	ND	ND	1.21378
PC 16:0;0_24:0;0	PC	GPL	MEM	40	0	0	ND	ND	ND	ND	ND
PC 16:0;0_24:1;0	PC	GPL	MEM	40	1	0	ND	ND	ND	ND	ND
PC 16:0;0_24:2;0	PC	GPL	MEM	40	2	0	ND	ND	ND	ND	ND
PC 16:0;0_24:5;0	PC	GPL	MEM	40	5	0	ND	ND	ND	ND	0.0379875
PC 16:1;0_16:1;0	PC	GPL	MEM	32	2	0	0.735632	0.604873	2.34477	ND	0.0145993
PC 16:1;0_17:0;0	PC	GPL	MEM	33	1	0	0.0361135	0.0454733	0.0283546	0.0265983	0.0109379
PC 16:1;0_17:1;0	PC	GPL	MEM	33	2	0	ND	0.0802111	ND	ND	0.0101891
PC 16:1;0_18:0;0	PC	GPL	MEM	34	1	0	0.511654	0.38102	0.124347	0.329191	0.103806
PC 16:1;0_18:1;0	PC	GPL	MEM	34	2	0	0.620324	0.909545	1.01774	0.295753	0.30717
PC 16:1;0_18:2;0	PC	GPL	MEM	34	3	0	0.215671	0.553309	0.769172	0.349835	0.301146
PC 16:1;0_19:0;0	PC	GPL	MEM	35	1	0	ND	ND	ND	ND	ND
PC 16:1;0_19:1;0	PC	GPL	MEM	35	2	0	ND	ND	ND	ND	ND
PC 16:1;0_20:0;0	PC	GPL	MEM	36	1	0	0.110388	ND	ND	ND	ND
PC 16:1;0_20:1;0	PC	GPL	MEM	36	2	0	0.0521308	ND	ND	ND	ND
PC 16:1;0_20:2;0	PC	GPL	MEM	36	3	0	ND	ND	ND	ND	ND
PC 16:1;0_20:3;0	PC	GPL	MEM	36	4	0	ND	0.128299	ND	ND	0.0578359
PC 16:1;0_20:4;0	PC	GPL	MEM	36	5	0	ND	ND	ND	ND	0.0868695
PC 16:1;0_22:0;0	PC	GPL	MEM	38	1	0	ND	ND	ND	ND	ND
PC 16:1;0_22:1;0	PC	GPL	MEM	38	2	0	ND	ND	ND	ND	ND
PC 16:1;0_24:0;0	PC	GPL	MEM	40	1	0	ND	ND	ND	ND	ND
PC 16:1;0_24:1;0	PC	GPL	MEM	40	2	0	ND	ND	ND	ND	ND
PC 16:2;0_17:0;0	PC	GPL	MEM	33	2	0	ND	ND	ND	ND	ND
PC 16:2;0_18:0;0	PC	GPL	MEM	34	2	0	ND	ND	ND	ND	ND
PC 16:2;0_18:1;0	PC	GPL	MEM	34	3	0	ND	ND	ND	ND	ND
PC 17:0;0_17:1;0	PC	GPL	MEM	34	1	0	ND	0.139012	0.0558204	ND	ND
PC 17:0;0_18:0;0	PC	GPL	MEM	35	0	0	0.700411	0.371642	0.326649	0.226308	ND
PC 17:0;0_18:1;0	PC	GPL	MEM	35	1	0	0.350126	0.484826	0.263334	0.240064	0.281622
PC 17:0;0_18:2;0	PC	GPL	MEM	35	2	0	0.19701	0.544326	0.330908	0.726535	0.855101
PC 17:0;0_18:3;0	PC	GPL	MEM	35	3	0	ND	ND	ND	0.0503163	ND
PC 17:0;0_19:0;0	PC	GPL	MEM	36	0	0	ND	ND	ND	ND	ND
PC 17:0;0_19:1;0	PC	GPL	MEM	36	1	0	ND	ND	ND	ND	ND
PC 17:0;0_20:0;0	PC	GPL	MEM	37	0	0	0.565562	ND	0.310685	ND	ND
PC 17:0;0_20:1;0	PC	GPL	MEM	37	1	0	ND	ND	ND	ND	ND
PC 17:0;0_20:2;0	PC	GPL	MEM	37	2	0	ND	ND	ND	ND	ND
PC 17:0;0_20:3;0	PC	GPL	MEM	37	3	0	ND	ND	ND	ND	0.128683
PC 17:0;0_20:4;0	PC	GPL	MEM	37	4	0	ND	0.21949	ND	ND	0.261406
PC 17:0;0_22:5;0	PC	GPL	MEM	39	5	0	ND	ND	ND	ND	0.04876
PC 17:1;0_17:1;0	PC	GPL	MEM	34	2	0	ND	ND	0.0319663	ND	ND
PC 17:1;0_18:0;0	PC	GPL	MEM	35	1	0	0.0654255	0.0583581	0.110782	0.0329539	0.0383176
PC 17:1;0_18:1;0	PC	GPL	MEM	35	2	0	0.158153	0.498844	0.285686	0.113693	0.099205
PC 17:1;0_18:2;0	PC	GPL	MEM	35	3	0	ND	0.378044	ND	0.202566	0.105748
PC 17:1;0_19:1;0	PC	GPL	MEM	36	2	0	ND	ND	ND	ND	ND
PC 17:1;0_20:0;0	PC	GPL	MEM	37	1	0	ND	ND	ND	ND	ND
PC 17:1;0_20:1;0	PC	GPL	MEM	37	2	0	ND	ND	ND	ND	ND
PC 17:1;0_20:4;0	PC	GPL	MEM	37	5	0	ND	ND	ND	0.270263	ND
PC 18:0;0_18:0;0	PC	GPL	MEM	36	0	0	ND	ND	ND	ND	ND
PC 18:0;0_18:1;0	PC	GPL	MEM	36	1	0	3.94813	2.80363	2.13499	1.93918	2.26528
PC 18:0;0_18:2;0	PC	GPL	MEM	36	2	0	1.96332	5.30425	2.81511	17.3295	16.3668
PC 18:0;0_18:3;0	PC	GPL	MEM	36	3	0	0.146778	0.265738	0.0716794	0.397705	0.108314
PC 18:0;0_19:1;0	PC	GPL	MEM	37	1	0	ND	ND	ND	ND	ND
PC 18:0;0_19:2;0	PC	GPL	MEM	37	2	0	ND	ND	ND	ND	ND
PC 18:0;0_20:0;0	PC	GPL	MEM	38	0	0	ND	ND	ND	ND	ND
PC 18:0;0_20:1;0	PC	GPL	MEM	38	1	0	ND	ND	ND	ND	0.0307015
PC 18:0;0_20:2;0	PC	GPL	MEM	38	2	0	0.232918	0.102	0.109958	0.133257	0.190959
PC 18:0;0_20:3;0	PC	GPL	MEM	38	3	0	1.19957	0.893655	0.264279	0.425475	1.81311
PC 18:0;0_20:4;0	PC	GPL	MEM	38	4	0	0.321719	1.50763	0.94935	0.839679	4.3864
PC 18:0;0_20:5;0	PC	GPL	MEM	38	5	0	ND	ND	ND	0.114924	0.169925
PC 18:0;0_20:6;0	PC	GPL	MEM	38	6	0	0.229275	ND	ND	ND	ND
PC 18:0;0_22:0;0	PC	GPL	MEM	40	0	0	ND	ND	ND	ND	ND
PC 18:0;0_22:1;0	PC	GPL	MEM	40	1	0	ND	ND	ND	ND	ND
PC 18:0;0_22:2;0	PC	GPL	MEM	40	2	0	ND	ND	ND	ND	ND
PC 18:0;0_22:4;0	PC	GPL	MEM	40	4	0	ND	ND	ND	ND	0.2014
PC 18:0;0_22:5;0	PC	GPL	MEM	40	5	0	ND	0.171516	ND	ND	0.321559
PC 18:0;0_22:6;0	PC	GPL	MEM	40	6	0	0.692918	ND	ND	ND	0.522251
PC 18:0;0_24:1;0	PC	GPL	MEM	42	1	0	ND	ND	ND	ND	ND
PC 18:1;0_18:1;0	PC	GPL	MEM	36	2	0	3.26957	3.32432	3.04456	1.8835	1.06811
PC 18:1;0_18:2;0	PC	GPL	MEM	36	3	0	1.04861	3.83476	2.4517	7.41538	2.99052
PC 18:1;0_18:3;0	PC	GPL	MEM	36	4	0	0.0518542	0.411612	0.210947	0.284778	0.0626748
PC 18:1;0_19:0;0	PC	GPL	MEM	37	1	0	ND	ND	ND	ND	ND
PC 18:1;0_19:1;0	PC	GPL	MEM	37	2	0	ND	ND	ND	ND	ND
PC 18:1;0_19:2;0	PC	GPL	MEM	37	3	0	ND	ND	ND	ND	ND
PC 18:1;0_20:0;0	PC	GPL	MEM	38	1	0	ND	ND	ND	ND	0.0243744
PC 18:1;0_20:1;0	PC	GPL	MEM	38	2	0	0.62612	0.285103	0.348242	0.0833342	0.0195082
PC 18:1;0_20:2;0	PC	GPL	MEM	38	3	0	0.344987	0.1893	0.0775083	0.0775967	0.075614
PC 18:1;0_20:3;0	PC	GPL	MEM	38	4	0	0.295836	0.541203	0.27405	0.259	0.446342
PC 18:1;0_20:4;0	PC	GPL	MEM	38	5	0	0.128674	0.775088	0.782053	0.252387	0.628879
PC 18:1;0_22:0;0	PC	GPL	MEM	40	1	0	ND	ND	ND	ND	ND
PC 18:1;0_22:1;0	PC	GPL	MEM	40	2	0	ND	ND	ND	ND	ND
PC 18:1;0_22:4;0	PC	GPL	MEM	40	5	0	ND	0.0925563	ND	ND	0.0309619
PC 18:1;0_22:5;0	PC	GPL	MEM	40	6	0	ND	ND	ND	ND	0.0700996
PC 18:1;0_24:0;0	PC	GPL	MEM	42	1	0	ND	ND	ND	ND	ND
PC 18:1;0_24:1;0	PC	GPL	MEM	42	2	0	ND	ND	ND	ND	ND
PC 18:2;0_18:2;0	PC	GPL	MEM	36	4	0	0.0246214	0.874846	0.632249	1.43649	1.41476
PC 18:2;0_18:3;0	PC	GPL	MEM	36	5	0	ND	ND	ND	0.641836	0.0603542
PC 18:2;0_19:0;0	PC	GPL	MEM	37	2	0	ND	ND	ND	ND	0.0952115
PC 18:2;0_20:0;0	PC	GPL	MEM	38	2	0	ND	ND	ND	ND	0.0500673
PC 18:2;0_20:1;0	PC	GPL	MEM	38	3	0	0.240315	0.197051	0.128972	0.138131	0.0844867
PC 18:2;0_20:2;0	PC	GPL	MEM	38	4	0	0.0701602	ND	ND	0.124058	0.110037
PC 18:2;0_20:3;0	PC	GPL	MEM	38	5	0	0.0647812	0.186499	0.0870088	0.10409	0.120523
PC 18:2;0_20:4;0	PC	GPL	MEM	38	6	0	0.0999241	0.182037	0.406623	ND	0.325424
PC 20:1;0_20:1;0	PC	GPL	MEM	40	2	0	ND	ND	ND	ND	ND
PC 20:1;0_20:4;0	PC	GPL	MEM	40	5	0	ND	ND	ND	ND	0.0243689
PC 20:2;0_20:4;0	PC	GPL	MEM	40	6	0	ND	ND	ND	ND	0.0240125
