# Supplementary material for: Phosphatidylserine-exposing extracellular vesicles in body fluids are an innate defence against apoptotic mimicry viral pathogens
Source: Nat Microbiol. 2024 Mar 25;9(4):905–21. doi: 10.1038/s41564-024-01637-6 (PMC10994849; doi:10.1038/s41564-024-01637-6)
Supplement: Supplementary file 5 — ImageJ virion counting macro. [file 41564_2024_1637_MOESM5_ESM.ijm]

dir = getDirectory("Choose a Directory");

list = getFileList(dir);

print("\\Clear");
run("Set Measurements...", "area mean min display redirect=None decimal=3");

for (i=0; i<list.length; i++) 
{
	if(endsWith(list[i], ".lsm")) 
	{
		open(list[i]);
		InfectedCells();
		close();
	}
}

saveAs("Results",  dir +"_results.csv"); 

run("Clear Results"); 


function InfectedCells() {
	xlsFileName = replace(getInfo("image.filename"),".lsm",".xls");
	fullFilePath = getDirectory("image") + xlsFileName;
	setSlice(1);
	run("Smooth", "stack");
	run("Find Maxima...", "prominence=50 strict exclude output=Count");
}
