# Supplementary material for: Phosphatidylserine-exposing extracellular vesicles in body fluids are an innate defence against apoptotic mimicry viral pathogens
Source: Nat Microbiol. 2024 Mar 25;9(4):905–21. doi: 10.1038/s41564-024-01637-6 (PMC10994849; doi:10.1038/s41564-024-01637-6)
Supplement: Supplementary file 6 — Infection experiment source data. [file 41564_2024_1637_MOESM6_ESM.xlsx]

## Sheet: Figure 1B
Figure 1B	Infection [%]
PSDC [μg x ml-1] / virus	ZIKV			HIV-1			HSV-1			HSV-2
0	109.586	90.4145	104.351	116.297	72.8232	91.1842	102.71	117.802		117.883	93.1779
6.25	74.1403	78.588	85.0931	111.872	93.2109	87.5632	97.0346	99.6702		57.4772	67.7764
25	19.378	20.7212	24.166	116.514	105.164	105.149	133.925	120.404		85.4154	88.0978
100	11.7461	1	2.59277	480.719	478.519	491.528	233.648	199.078		132.941	194.4
	* for plotting on log-scale, y-values below 0 are set to 1 (colored grey)

## Sheet: Figure 1C
Figure 1C	Infection [%]
Particles [ml-1] / mol% PS	0		0.02		0.05		0.1		0.2		0.39		0.78		1.56		3.13		6.25		12.5		25		50		100
0	100	100
70296875	97.2303	109.945
140593750	88.6253	115.347
281187500	91.098	106.63
562375000	90.5043	113.997
1124750000	97.428	103.683
2249500000	101.088	106.875
4499000000	96.736	99.8773
8998000000	91.098	103.069
17996000000	98.0217	91.897
0			100	100
380000000			87.4704	93.7583
760000000			81.6797	88.2923
1520000000			90.3585	81.5216
3040000000			72.1963	80.2169
6080000000			74.6246	83.4259
12200000000			66.3338	75.756
24300000000			58.201	73.0935
48700000000			57.6406	71.7711
97300000000			43.3293	58.2297
0					100	100
388000000					101.783	80.8229
776000000					88.93	75.5793
1550000000					80.8177	69.0582
3100000000					75.6416	68.3898
6210000000					66.4202	65.1961
12400000000					74.0974	48.4403
24800000000					69.6825	41.1468
49700000000					66.6159	45.4545
99300000000					52.1314	40.2109
0							100	100
391000000							90.7042	85.9535
781000000							85.2832	85.9851
1560000000							83.8115	76.0942
3130000000							75.0745	69.1104
6250000000							73.6215	72.1441
12500000000							61.1401	56.1226
25000000000							59.6498	51.1455
50000000000							51.0618	41.1439
100000000000							36.6617	31.4426
0									100	100
430000000									99.8949	88.719
859000000									69.3925	88.988
1720000000									79.8192	81.5287
3440000000									72.2935	72.4558
6880000000									56.1068	68.167
13800000000									43.8301	47.2187
27500000000									41.3496	36.7162
55000000000									39.3736	33.6872
110000000000									25.247	26.0297
0											100	100
389000000											90.3664	99.3892
779000000											76.8092	79.6335
1560000000											78.5496	83.3938
3110000000											70.5802	72.4947
6230000000											59.4656	62.4356
12500000000											45.5267	59.7824
24900000000											37.0229	32.6589
49800000000											30.7634	31.3419
99700000000											28.458	29.5476
0													100	100
100000000													99.1963	110.201
200000000													93.652	97.5477
400000000													90.1167	90.6817
800000000													81.599	72.928
1600000000													61.5913	62.04
3200000000													45.7613	61.1573
6400000000													34.2707	54.88
12800000000													43.4313	51.741
25600000000													40.2973	42.4227
0															100	100
101562500															97.471	95.6663
203125000															91.521	89.166
406250000															91.893	72.3977
812500000															77.2403	54.6867
1625000000															49.2007	46.679
3250000000															31.573	43.2877
6500000000															23.689	42.2513
13000000000															21.9043	27.838
26000000000															24.284	23.316
0																	100	100
92187500																	88.802	90.627
184375000																	82.2857	79.734
368750000																	73.7493	69.981
737500000																	53.6483	51.995
1475000000																	38.3203	33.2487
2950000000																	30.1517	27.9293
5900000000																	19.4127	26.789
11800000000																	16.5673	19.8227
23600000000																	13.0793	15.6427
0																			100	100
106250000																			96.4207	82.9363
212500000																			93.8647	60.9973
425000000																			80.4857	42.6037
850000000																			57.3073	33.961
1700000000																			25.0957	15.457
3400000000																			17.8527	11.468
6800000000																			4.13267	10.471
13600000000																			8.81967	3.82267
27200000000																			3.96233	1.71733
0																					100	99.9997
117187500																					92.0267	82.143
234375000																					75.7003	75.893
468750000																					53.2037	48.0867
937500000																					28.9987	33.546
1875000000																					9.25467	30.2293
3750000000																					5.74267	10.8417
7500000000																					2.705	11.352
15000000000																					1.756	8.03567
30000000000																					1.56633	5.22967
0																							100	99.9997
84375000																							81.4543	71.6233
168750000																							62.314	64.5297
337500000																							35.6867	39.5637
675000000																							19.609	28.1037
1350000000																							6.678	19.7817
2700000000																							1.48867	9.41333
5400000000																							3.02	7.367
10800000000																							-0.213	2.45567
21600000000																							-0.382667	0.409333
0																									100	100
103125000																									82.601	65.387
206250000																									65.547	56.9993
412500000																									35.573	38.0983
825000000																									16.4513	21.7957
1650000000																									9.56067	14.235
3300000000																									4.30667	7.97367
6600000000																									1.63633	1.71267
13200000000																									1.12	0.413333
26400000000																									0.430667	1.12233
0																											100	99.9997
90625000																											84.166	74.7433
181250000																											65.7957	56.906
362500000																											43.0437	35.1223
725000000																											20.1383	26.1247
1450000000																											18.4473	19.6527
2900000000																											10.53	6.709
5800000000																											6.072	2.44667
11600000000																											3.07467	0.552333
23200000000																											1.076	-0.237

## Sheet: Figure 1D
Figure 1D	IC50 [particles x ml-1]
mol% PS
0.0244141	97300000000	97300000000
0.0488281	99300000000	99300000000
0.0976562	32524312455	20619002191
0.195312	12961176601	14965356584
0.390625	14236923091	11056336740
0.78125	4212777228	7869059644
1.5625	2157938524	2030043818
3.125	1032429428	950861277
6.25	1024061265	373332775
12.5	492428880	562613794
25	220226310	259471996
50	279741826	242143793
100	300353567	240169369
