# Supplementary material for: Phosphatidylserine-exposing extracellular vesicles in body fluids are an innate defence against apoptotic mimicry viral pathogens
Source: Nat Microbiol. 2024 Mar 25;9(4):905–21. doi: 10.1038/s41564-024-01637-6 (PMC10994849; doi:10.1038/s41564-024-01637-6)
Supplement: Supplementary file 7 — Infection experiment source data and microscopy quantification source data. [file 41564_2024_1637_MOESM7_ESM.xlsx]

## Sheet: Figure 2A
Figure 2A	Infection [%]
Lipid [μM] / sequence of addition	PSL → ZIKV			ZIKV + PSL			ZIKV → PSL
0	104.318	102.245	93.437	104.749	93.5135	100	97.4209	108.681	100
0.39	85.6649	65.4577	90.8463	77.0448	100.792	100.792	76.3189	89.6835	104.455
0.78	78.4111	71.6753	88.2556	107.124	100	99.2084	100.938	94.6073	107.269
1.56	66.494	59.7582	61.8307	77.8364	100	122.164	112.896	97.4209	80.5393
3.13	57.1675	51.9862	54.0587	38.2586	47.7573	70.7124	107.269	96.0141	79.1325
6.25	50.9499	45.2504	45.7686	17.6781	37.467	62.0053	100.234	96.7175	87.5733
12.5	36.4421	24.0069	37.4784	10.5541	8.97098	38.2586	101.641	98.8277	99.5311
25	12.6079	19.3437	30.2245	5.01319	8.17942	25.5937	91.0903	100.234	107.269
50	2.24525	13.1261	8.46287	1.84697	3.43008	5.80475	101.641	91.7937	115.709
100	2.76338	2.76338	12.0898	7.38786	8.97098	3.43008	115.709	107.972	104.455

## Sheet: Figure 2B
Figure 2B	Infection [%]
Lipid [μM] / MOI	185			11.56			0.72			0.05
0	108.691	98.3333	92.9762	106.282	104.12	89.5983	107.906	98.6111	93.4829	185.185	64.8148	50
0.39	105.476	93.3333	94.4048	106.9	94.8507	87.4356	90.5983	79.7009	86.4316	66.6667	66.6667	96.2963
0.78	108.691	105.833	92.2619	109.99	105.355	90.2163	73.9316	81.6239	84.8291	83.3333	116.667	25.9259
1.56	111.905	108.333	95.4762	103.811	110.299	94.2327	63.9957	62.7137	70.0855	35.1852	53.7037	33.3333
3.13	111.905	114.048	96.5476	103.501	102.884	91.4521	51.4957	54.7009	66.8803	18.5185	40.7407	5.55556
6.25	113.333	109.762	104.405	100.103	101.648	80.3296	47.3291	37.7137	40.9188	29.6296	24.0741	27.7778
12.5	112.262	117.262	106.905	99.794	106.591	93.3059	35.1496	20.7265	25.8547	12.963	12.963	-3.7037
25	120.476	126.905	105.476	98.5582	99.4851	92.379	39.9573	20.7265	27.1367	22.2222	11.1111	-1.85185
50	117.262	114.048	101.905	88.9804	63.9547	65.4995	21.688	15.5983	14.9573	24.0741	5.55556	9.25926
100	101.191	89.0476	87.9762	67.9712	55.9217	53.759	13.3547	17.2008	6.94444	11.1111	33.3333	3.7037

## Sheet: Figure 2C
Figure 2C	Infection [%]
Concentration [μM] / compound	Choline		Serine		Phosphoserine
0	96.7847	103.215	96.9128	103.087	96.1169	103.883
0.0305176	102.384	92.0879	99.9395	99.8832	103.688	89.4174
0.12207	108.043	95.5739	102.343	95.0952	100.578	90.1671
0.488281	100.254	87.7341	96.1864	90.3511	95.3705	88.8082
1.95312	106.339	91.5383	101.998	92.2925	100.773	86.6057
7.8125	110.985	87.792	99.1093	91.4167	103.048	88.98
31.25	110.985	90.5836	99.853	89.0665	97.2543	92.4633
125	107.333	93.1583	100.873	91.0372	106.513	97.6336
500	97.1904	93.6067	91.6724	95.3726	99.6535	98.1334

## Sheet: Figure 2D
Figure 2D	Infection [%]
Particles [ml-1] /liposome composition	DOPC 100 mol %		DOPE/DOPC 30/70 mol%		DOPS/DOPC 30/70 mol%		DOPA/DOPC 30/70 mol%
0			101.217	98.7833
3.96729e+07			94.6909	101.633
158691406			103.407	95.4762
634765625			99.8673	95.3028
2539062500			101.902	94.6235
10156000000			92.169	85.3013
40625000000			76.3964	75.8347
162500000000			71.6845	67.8133
650000000000			37.0866	47.5358
0					96.566	103.434
5.49316e+07					97.8169	97.8996
219726563					97.8641	97.0251
878906250					67.5124	82.3456
3515625000					35.603	37.4483
14063000000					10.5853	9.94768
56250000000					3.52844	7.63645
225000000000					-0.059004	5.2159
900000000000					-1.4751	3.23261
0	101.753	98.2472
48828125	102.424	98.5612
195312500	109.753	93.3878
781250000	102.457	91.4316
3125000000	103.782	88.4407
12500000000	103.397	90.5747
50000000000	105.225	86.8887
200000000000	109.67	91.8681
800000000000	103.397	103.832
0							103.373	86.0566
402000000							87.3993	74.9191
805000000							78.3025	64.4938
1610000000							85.4189	71.4656
3220000000							76.518	67.7099
6440000000							72.5571	68.4006
12900000000							74.2546	65.3356
25800000000							70.5767	53.1837
51500000000							55.5822	44.2694

## Sheet: Figure 2E
Figure 2E	Infection [%]
Lipid [μM] / liposome composition	0 mol% DOPS + TF			50 mol% DOPS + TF
0	96.2687	100	96.9035	72.7352	100	88.5106
0.0305176	101.866	105.921	102.641	36.0627	55.3679	49.1489
0.12207	78.7313	99.5301	96.4481	8.18815	30.2774	27.0213
0.488281	83.9552	96.3346	93.3515	-1.39373	8.32328	7.65957
1.95312	95.1493	96.2406	93.2605	-1.56794	8.68516	7.97872
7.8125	84.8881	100.188	97.0856	-0.696864	1.20627	1.38298
31.25	81.1567	96.1466	93.1694	-2.09059	-1.80941	-1.2766
125	67.5373	98.3083	95.2641	-1.56794	-0.241255	0.106383
500	75.9328	98.8722	95.8106	-2.61324	-0.844391	-0.425532

## Sheet: Figure 2F
Figure 2F	ZIKV virions/nuclei
Lipid [μM] / liposome composition	50 mol% DOPS + TF			0 mol% DOPS + TF
0	2.44828	4.63889	8.1875	5.60714	6.2069	5.02128
0.8	1.94737	1.86957	1.95	5.21053	2.14286	2.35294
4	1.32	0.90625	1.22727	3.41667	3.75	2.30435
20	0.965517	0.52	0.178571	2.47826	3.14286	3.15385
100	0.380952	0.857143	1.19231	3.60976	4.2963	3.27778

## Sheet: Figure 2G
Figure 2G	Liposomes/nuclei
Lipid [μM] / liposome composition	50 mol% DOPS			0 mol% DOPS
0	0	0.0277778	0.125	0.0714286	0.0344828	0.0212766
0.8	16.2895	19.8696	12.15	0	0.107143	0.235294
4	26.32	34.0938	44.4545	1.41667	0.5625	0.217391
20	37.6552	28.64	63.4643	1.30435	1	4.15385
100	32.6667	64.8095	25.7308	32.7317	17.5556	4.66667
