# Supplementary material for: Phosphatidylserine-exposing extracellular vesicles in body fluids are an innate defence against apoptotic mimicry viral pathogens
Source: Nat Microbiol. 2024 Mar 25;9(4):905–21. doi: 10.1038/s41564-024-01637-6 (PMC10994849; doi:10.1038/s41564-024-01637-6)
Supplement: Supplementary file 8 — Lipidomics source data, and bead-assisted and nano-flow cytometry source data. [file 41564_2024_1637_MOESM8_ESM.xlsx]

## Sheet: Figure 3C
Figure 3C	mol%
EV source/lipid class	PS			PC			PE			PI			SM
Semen	70.83	48.68	52.87	2.82	6.52	5.51	1.26	2.69	2.38	2.18	2.81	0.52	8.97	17.22	16.56
Saliva	28.835	33.745		10.165	12.475		10.1	6.825		1.255	2.28		25.85	16.89
Urine	50.7	61.81		5.59	3.44		5.87	4.44		2.06	1.83		15.03	11.77
Milk	16.64	18.01		9.44	9.38		19.42	18.1		4.32	3.31		21.24	27.98
Blood	0.11	0.01		17.95	17.52		0.57	0.48		0.41	0.38		5.26	5.23

## Sheet: Figure 3D
Figure 3D	PS [pmol × 10-11 particles]
EV source/lipid class
Semen	889.27	343	560.13
Saliva	81.54	151.135
Urine	358.5	540.72
Milk	15.12	3.73
Blood	0.83	0.06

## Sheet: Figure 3E
Figure 3E	PE [pmol × 10-11 particles]
EV source/lipid class
Semen	15.86	18.98	25.22
Saliva	28.625	30.55
Urine	41.54	38.86
Milk	17.65	3.75
Blood	4.25	3.46

## Sheet: Figure 3F
Figure 3F	PC [pmol × 10-11 particles]
EV source/lipid class
Semen	35.39	45.92	58.38
Saliva	28.795	55.805
Urine	39.54	30.12
Milk	8.58	1.94
Blood	134.08	127.49

## Sheet: Figure 3G
Figure 3F	log10 PS+PE/PC
EV source/lipid class
Semen	25.5725	7.88372	10.0256
Saliva	3.83156	3.25282
Urine	10.1178	19.2435
Milk	3.81887	3.84981
Blood	0.0378723	0.0275942

## Sheet: Figure 3H
Figure 3G	log10 MFI LA-A647
EV source/marker	CD133/1					CD63					CD81					CD9					CD105					CD11c					CD14					CD142					CD146					CD19
Semen	3.10502	3.59456	3.35864			4.64626	4.67951	4.75944			3.65653	3.90909	3.83662			4.22368	4.46458	4.46495			< 1.5	< 1.5	< 1.5			< 1.5	< 1.5	< 1.5			2.92686	2.23855	2.67039			< 1.5	< 1.5	< 1.5			< 1.5	< 1.5	< 1.5			< 1.5	< 1.5	< 1.5
Saliva	3.09042	4.0721	4.6293	3.87052	3.81138	3.16526	3.48078	4.34022	3.63858	3.95202	2.9608	2.825	3.96243	3.43106	3.48228	3.11262	2.91217	4.19808	3.31024	3.49929	2.88967	1.80922	2.11461	< 1.5	< 1.5	3.22515	2.32418	< 1.5	< 1.5	< 1.5	3.08962	3.04945	4.31445	3.35203	3.38356	2.73424	< 1.5	2.97299	< 1.5	< 1.5	2.76182	2.22128	< 1.5	< 1.5	< 1.5	2.85631	2.38641	< 1.5	< 1.5
Urine	4.30943					4.59475					4.0952					4.12304					< 1.5					2.43032					1.82086					< 1.5					2.11926					< 1.5
Milk	< 1.5					< 1.5					< 1.5					< 1.5					< 1.5					< 1.5					2.35955					< 1.5					< 1.5					< 1.5
Blood	< 1.5	2.24117	< 1.5			2.59483	2.2927	< 1.5			< 1.5	2.09951	< 1.5			2.70449	2.79779	< 1.5			< 1.5	3.11962	< 1.5			1.85763	2.13577	< 1.5			3.07608	2.54289	< 1.5			< 1.5	2.11876	< 1.5			< 1.5	2.0463	< 1.5			< 1.5	2.8982	< 1.5
[truncated: 136 more columns]

## Sheet: Figure 3I
Figure 3I	PS+ vesicles [% of TSPN+]
Semen EVs	16.8714	23.598	19.4444	17.9568	15.8634
