# Supplementary material for: Phosphatidylserine-exposing extracellular vesicles in body fluids are an innate defence against apoptotic mimicry viral pathogens
Source: Nat Microbiol. 2024 Mar 25;9(4):905–21. doi: 10.1038/s41564-024-01637-6 (PMC10994849; doi:10.1038/s41564-024-01637-6)
Supplement: Supplementary file 9 — Infection experiment source data, microscopy quantification source data, NTA source data and bead-assisted flow cytometry source data. [file 41564_2024_1637_MOESM9_ESM.xlsx]

## Sheet: Figure 4A
Figure 4A	Infection [%]
Particles [ml-1] / EV source	Semen						Saliva						Urine						Milk						Blood						Liposomes DOPC
0	98.6653	105.46	95.8746	108.918	88.0485	96.6026
60000000	88.9585	95.996	93.5086
240000000	102.184	102.669	88.8979
960000000	100.971	102.366	88.5339
3900000000	90.2326	92.1132	102.487
15000000000	82.8918	75.9757	84.3478
62000000000	53.9535	30.2326	37.3306
250000000000	0.444894	-6.04651	-4.22649
990000000000	-5.92518	-7.44186	-5.68251
0							108.62	92.3494	103.496	101.869	91.0685	102.596
2900000							98.096	104.777	105.158
11000000							105.85	91.3801	101.385
46000000							102.146	102.977	104.05
180000000							97.8191	103.393	92.3148
730000000							93.6303	93.9418	103.946
2900000000							85.2873	76.9444	93.2495
12000000000							63.5472	65.5897	67.2859
47000000000							16.7782	22.5248	11.724
0													98.2928	97.6578	104.049	89.7425	96.5996	83.097
27000000													91.2663	91.5203	89.4462
110000000													78.3563	93.2981	89.9118
430000000													82.0811	98.1235	75.478
1700000000													80.769	75.351	73.6155
6900000000													82.3774	69.3404	64.0494
28000000000													77.0441	62.0176	66.0811
110000000000													50.2504	58.3774	51.2663
440000000000													13.2981	13.933	18.2504
0																			96.0067	103.049	100.944	88.1147	98.6779	99.2445
150000000																			79.8179	90.1788	90.0169
620000000																			83.7437	82.8938	94.6712
2500000000																			75.8921	81.113	98.3137
9900000000																			76.8634	76.2563	85.8482
40000000000																			68.4857	69.6594	82.7319
160000000000																			63.5076	63.4266	68.1619
630000000000																			33.3558	24.6948	36.3508
2500000000000																			4.90388	10.2462	11.7032
0																									94.318	113.24	100.551	96.7791	91.514	103.597
145000000																									90.9088	77.9175	111.808
2330000000																									89.2546	100.975	105.03
9310000000																									77.393	88.4679	108.419
37200000000																									83.3036	91.2114	105.917
149000000000																									77.4939	70.5948	106.966
596000000000																									50.0992	58.7332	84.4938
2380000000000																									21.9783	26.1742	37.6727
9530000000000																									6.96971	6.84867	5.55761
0																															92.6487	96.4955	110.856
14500000																															101.287	95.0033	97.3853
72500000																															111.622	97.1663	109.405
363000000																															101.602	97.002	96.1532
1810000000																															100.589	97.9603	99.3429
9070000000																															96.2764	104.189	91.8136
45300000000																															100.575	98.1656	104.381
227000000000																															107.83	86.5432	106.42
1130000000000																															96.1943	82.2036	95.3319
5670000000000																															80.7798	94.5926	95.4688
EV source/IC50 [particles x ml-1]
Semen	60202937573	16101894373	75812969734
Saliva	16751000000	37937000000	7257919030
Urine	236202319075
Milk	582470047186
Blood	679647654325	735252664969	963260381601	401145446761

## Sheet: Figure 4B
Figure 4B	ZIKV virions/nuclei
log10 particles x ml-1 / sample	Semen EVs + LL			PC + LL
10.3	15.2982	6.67327	21.6579	7.7931	7.40426	5.69697
11	6.45763	5.79452	2.29577	5.24	3.69903	5.10127
11.7	0.0704225	0.126582	0.05	6.11475	6.92593	5.41096
	Vesicles/nuclei
	Semen EVs + LL			PC + LL
10.3	8.91228	5.85149	10.5526	0.0689655	0.0638298	0.0606061
11	27.7458	24	27.7887	0.0533333	0.0291262	0.0759494
11.7	84.3803	71.9241	67.3625	0.311475	0.222222	0.205479

## Sheet: Figure 4D
Figure 4D
Particles x ml-1 / metric	Infection [%]			M2 value
0	120.686	94.3112	85.0024
1180000000	103.902	104.607	68.5002
2370000000	102.844	90.5031	68.7118
4740000000	108.416	96.3564	63.7753
9480000000	111.237	81.4763	62.6469
19000000000	102.351	81.4057	58.1335
37900000000	85.2139	64.551	60.6018
75800000000	42.3366	26.9629	16.3141
152000000000	5.59473	3.47908	1.50447
303000000000	0.305595	-0.75223	2.84438
0				0.903	0.939	0.93	0.929	0.929
303000000000				0.922	0.915	0.907
152000000000				0.734	0.842	0.789	0.802
50600000000				0.744	0.543	0.548
16900000000				0.364	0.536	0.477
5620000000				0.176	0.162	0.188
1870000000				0.159	0.18	0.16
1000000000				0.17	0.183	0.171

## Sheet: Figure 4G
Figure 4G	LA staining [log10 MFI]
Sample / capture bead	CD9					CD63					CD81
Untreated	4.58745	4.61954	4.5827	4.58932	4.73929	4.73929	4.74094	4.77648	4.76763	4.83224	4.1727	4.17058	4.15508	4.1794	4.12631
Shave + Block	4.15462	3.5955	4.29074	4.29755	4.17755	4.19306	3.70693	4.39224	4.47975	4.33569	3.81449	3.63166	3.85228	4.11129	3.78989
Shave + Block + Incubated	4.39236	4.42968	4.32333	4.01536	4.33322	4.42761	4.49006	4.47787	4.15312	4.5227	4.06499	4.08316	3.96186	3.71588	3.99462
Shave + Block + Incubated + Resupplied	4.91341	4.83773	4.77968	4.85072	4.86383	5.27644	5.1908	5.20312	5.22875	5.17964	4.82376	4.77574	4.63301	4.64464	4.62389
	LA staining [log10 MFI]
Sample / capture bead	CD9					CD63					CD81
Untreated	4.91926	4.9341	5.05278	4.93825	4.88706	5.05282	5.07145	5.06837	5.04279	5.0436	4.79291	4.84302	4.79806	4.81653	4.68563
Shave + Block	4.95891	4.90794	4.9564	4.83635		5.09345	4.97707	4.99159	5.13074		5.02615	4.58807	4.61836	4.62223
Shave + Block + Incubated	5.1974	4.99266	4.96133			5.24431	5.28822	5.19627			4.8783	4.74899	4.59445
Shave + Block + Incubated + Resupplied	4.77616	4.78679	4.67864	4.78365	4.76324	5.11	5.09076	4.98361	5.14471	5.03279	5.13207	4.86534	4.5729	4.58005	4.60294

## Sheet: Figure 4H
Figure 4H	Infection [%]
Particles x ml-1 / sample	Untreated			Shave + Block			Shave + Block + Incubated			Shave + Block + Resupply
0	101.489	103.424	99.9459
1650000000	88.2545	96.5359	75.2639
3300000000	84.9256	91.7456	79.7294
6610000000	72.111	66.4141	81.1096
13200000000	51.1502	53.0988	51.3938
26400000000	32.7199	24.1137	53.638
52900000000	12.0162	16.2382	11.2855
106000000000	5.92296	0.243572	9.90528
212000000000	6.08931	4.30311	11.8045
423000000000	3.41001	0.811908	1.7862
0				104.469	97.4181	98.1132	118.523	92.7835	88.693
781000000				106.157	100.894	93.4459	101.763	91.9854	91.9854
1560000000				97.2195	104.27	84.5084	84.4031	80.7117	82.2082
3130000000				115.392	91.7577	74.7766	92.584	64.7489	97.5723
6250000000				105.76	89.9702	88.4806	78.2175	97.8716	92.1849
12500000000				100.894	87.4876	81.8272	89.99	78.1177	79.8138
25000000000				106.256	104.369	85.005	73.728	80.2128	67.8417
50000000000				95.5313	78.1529	74.7766	89.2917	87.0968	63.0529
100000000000				77.1599	62.9593	56.8024	86.0991	62.7536	58.264
200000000000				60.0794	60.576	50.9434	46.9904	37.1134	37.712
0										88.3013	97.6663	114.032
625000000										83.937	88.0285	114.76
1250000000										62.0245	83.6642	98.4846
2500000000										45.022	75.2993	74.7537
5000000000										24.7462	37.3845	57.8421
10000000000										4.83407	7.92544	27.292
20000000000										1.46992	7.37991	6.65252
40000000000										4.37945	8.5619	6.01606
80000000000										-0.07577	2.92469	5.83422
160000000000										-3.07622	0.015154	39.0211

## Sheet: Figure 4I
Figure 4I	[particles x ml-1]
Sample / IC50
Untreated	18431421333	18997877189	21058990416	12709060651	15487357926	15241986889
Shave + Block	121495465211	238840133979	530346306099	186801446235	200472366281
Shave + Block + Incubated	123769340146	147147110301	308567571367	111065454870	133268818196
Shave + Block + Incubated + Resupplied	826980536	2765899456	1657755547	3586212713	3354034637
