# Supplementary material for: Phosphatidylserine-exposing extracellular vesicles in body fluids are an innate defence against apoptotic mimicry viral pathogens
Source: Nat Microbiol. 2024 Mar 25;9(4):905–21. doi: 10.1038/s41564-024-01637-6 (PMC10994849; doi:10.1038/s41564-024-01637-6)
Supplement: Supplementary file 10 — Infection experiment source data, and quantitative polymerase chain reaction detected RNA copy numbers. [file 41564_2024_1637_MOESM10_ESM.xlsx]

## Sheet: Figure 5A
Figure 5A	Infection [%]
Particles x ml-1 / sample	PC			spEVs			Semen
100000000	90.7257	136.554	72.7202
14000000000	101.358	116.298	103.454
56000000000	90.454	116.026	87.9705
224000000000	57.2371	113.659	78.1917
896000000000	85.0601	84.4781	120.14
3580000000000	82.0334	136.942	86.2243
14300000000000	97.1672	139.193	68.4129
100000000				132.987	103.331	63.6819
420000000				82.1275	61.8195	100.609
1680000000				96.3109	127.185	105.337
6720000000				74.8567	112.822	102.543
26900000000				51.5043	98.2092	51.6117
108000000000				67.83	64.5774	72.3138
430000000000				49.8567	22.8152	9.67049
9.0332e+07							85.0868	151.228	63.6849
361328125							88.0273	97.6303	148.437
1445312500							109.504	108.945	87.9156
5781250000							89.2928	121.749	115.012
23125000000							100.459	104.851	132.953
92500000000							28.5484	24.7891	63.4615
370000000000							12.5062	10.0868	14.2184
% seminal plasma	Infection [%]
0.001	85.0868	151.228	63.6849
0.01	88.0273	97.6303	148.437
0.04	109.504	108.945	87.9156
0.16	89.2928	121.749	115.012
0.63	100.459	104.851	132.953
2.5	28.5484	24.7891	63.4615
10	12.5062	10.0868	14.2184

## Sheet: Figure 5C
Figure 5C	Viral RNA copies / ml
Donor 1
dpi / sample	PBS																																0% mol% DOPS
2	111244	213558	113262	66279.3	49580.1	123719	247863	17597.1	156443	85032.3	137464	127958	94572.1	84657.5	192964	113225	156755	83734.7	148069	134732	780291	105050	321905	192361	107142	149200	43302.6	292082	129784	49431.5	14702.6	3436.05	112923	60391.9	56826.8	87181.3	98677.7	36015.6	161555	299023	177828	172226	59473.8	273180	93264.5	114218	231839	113801	115329
4	361476	589739	375476	1.04892e+06	26655.3	299827	1.24017e+06	9068.2	1.35186e+06	1.65415e+06	551501	943152	688877	241027	87735.8	33880.8	883420	54055	76701.7	1.28513e+06	1.977e+06	95689.7	599635	583971	1.42932e+06	287308	743379	326261	148361	31313.9	48856.5	10753.1	< LLOQ	193051	1.55115e+06	132131	338974	15597.6	229674	463121	198034	153662	427595	4.76846e+06	183122	108763	458412	187094	189594
6	470119	522196	327624	3.02361e+06	1812.16	87256.1	970529	717.709	799741	2.71319e+06	3.17027e+06	1.4015e+06	933672	667566	304128	13183.1	4.92952e+06	298179	331097	2.47189e+06	432460	57103.7	7.89949e+06	337105	1.79372e+06	212504	901607	452099	582539	26130.3	586892	26821.6	303248	365465	3.65431e+06	33413.3	823427	< LLOQ	86594.8	1.12465e+06	174457	116465	219393	2.61318e+06	114980	171136	786089	293279	98270.9
Donor 2
dpi / sample	PBS																																0% mol% DOPS
2	159503	242136	180789	33954.2	216842	211054	24527.8	86250.9	509525	224371	27598.2	481082	1.02658e+06	181712	58625.6	162501	398663	106365	362094	41341.4	544904	391616	37072.1	80323.6	800189	170966	83269.3	134287	225830	214975	58292.1	12429.5	481668	39482	44322.7	117102	226927	< LLOQ	64744.3	< LLOQ	100768	96624	215040	78147.8	128089	78641.4	129742	125599	52450
4	109080	630058	544064	16517.6	73194.1	75415.8	< LLOQ	52141.1	4.12486e+06	149893	15607.5	2.20099e+06	2.54878e+06	60937.2	1.14916e+06	145290	3.55471e+06	155231	5.95153e+06	68307	1.51873e+06	729464	80058.4	95436.6	3.82997e+06	77011.7	234543	60029.7	8.30724e+06	2.25063e+06	805047	2581.3	2.25132e+06	5986.56	15068	4.46759e+06	1.05366e+06	229788	25580.6	618979	388282	255111	134007	738163	301442	46733.6	3.08999e+06	248245	91141.2
6	95202.3	1.8775e+06	352771	< LLOQ	481764	81154.1	154718	34755.5	7.37077e+06	228875	40478.6	1.10122e+06	1.32699e+06	37750.2	4.84123e+07	61069.3	3.28219e+06	102168	3.98505e+07	92736.5	9.62497e+06	201182	1.77528e+06	23115.8	1.59979e+06	134944	3.04627e+06	36433.3	3.97076e+07	9.98227e+06	1.64844e+07	< LLOQ	1.74062e+07	756369	3770.1	6.45428e+06	4.1055e+06	209389	18104.6	727171	1.92976e+06	9.07113e+06	42499.4	1.27465e+06	480965	6922.29	1.23604e+06	54837.7	58519.5
[truncated: 79 more columns]
