# Supplementary material for: Phosphatidylserine-exposing extracellular vesicles in body fluids are an innate defence against apoptotic mimicry viral pathogens
Source: Nat Microbiol. 2024 Mar 25;9(4):905–21. doi: 10.1038/s41564-024-01637-6 (PMC10994849; doi:10.1038/s41564-024-01637-6)
Supplement: Supplementary file 11 — Infection experiment source data. [file 41564_2024_1637_MOESM11_ESM.xlsx]

## Sheet: Figure 6A
Figure 6A	Infection [%]
	ZIKV
Particles x ml-1 / sample	spEVs			6.25 mol% DOPS			0 mol% DOPS
0	106.215	80.6902	81.9864	110.402	88.2567	80.83	69.797	77.3908	121.252
36600000	106.547	86.2738	89.1985	110.645	73.5383	74.5105	73.8976	91.6063	130.304
146000000	107.478	86.6061	86.7723	111.779	82.9095	77.0761	69.8577	101.934	126.902
586000000	104.188	82.0196	82.7176	98.9243	71.3238	75.6988	85.5009	101.964	133.919
2340000000	103.988	84.4458	87.8026	54.4718	32.4076	40.2124	73.8673	99.2001	133.615
9380000000	82.3187	58.9542	52.1077	6.02241	11.4507	16.4469	72.3789	98.8356	139.477
37500000000	58.9874	40.7079	37.1185	6.72458	5.9414	3.75388	85.1061	103.331	111.502
150000000000	17.1772	13.6875	12.0922	9.15515	10.2084	5.02318	68.2782	104.151	102.876
600000000000	7.37274	2.0883	-0.03877	7.69681	4.32102	1.59337	49.9013	63.1145	93.3377
	DENV
Particles x ml-1 / sample	spEVs			6.25 mol% DOPS			0 mol% DOPS
0				100	100	100	100	100	100
256000				97.2585	88.7893	82.6965	82.6298	91.6518	97.3741
1280000				94.0965	87.9992	92.3255	94.5818	92.7902	94.7914
6400000				101.442	93.1307	79.6655	98.9379	89.9086	101.509
32000000				93.4811	87.437	76.2572	97.5728	107.986	104.445
160000000				96.4903	84.9968	70.6239	102.612	113.296	97.5145
800000000				71.6129	78.092	75.0782	97.656	74.4233	104.795
4000000000				40.7243	46.2037	39.6683	80.1413	85.7441	95.9551
20000000000				30.9014	28.6221	28.5524	94.3359	73.8642	101.77
100000000000				24.0714	24.864	23.9243	82.546	42.8883	107.224
	WNV
Particles x ml-1 / sample	spEVs			6.25 mol% DOPS			0 mol% DOPS
0	113.269	98.7055	88.0259
256000	103.883	98.0583	83.4951
1280000	106.796	93.8511	73.1392
6400000	92.233	80.2589	68.932
32000000	101.618	72.4919	70.5502
160000000	96.1165	80.9061	84.466
800000000	95.1456	79.6117	68.6084
4000000000	90.9385	78.9644	43.6893
20000000000	58.2524	51.1327	71.1974
100000000000	38.8349	0.323625	-1.61812
0				84.704	90.0472	125.249
256000				95.7046	104.191	107.962
1280000				91.6186	89.7328	94.4474
6400000				65.5317	73.7035	116.448
32000000				90.99	80.6181	120.849
160000000				73.7035	81.561	114.248
800000000				70.2462	74.9607	77.1608
4000000000				53.274	52.3311	46.6737
20000000000				36.616	37.8732	19.9581
100000000000				8.32897	16.8151	17.758
0							103.744	83.6453	112.611
256000							93.6946	91.33	108.177
1280000							109.655	88.0788	102.857
6400000							96.0591	86.8966	103.744
32000000							101.379	85.1232	93.399
160000000							99.0148	100.788	98.1281
800000000							97.5369	93.399	91.0345
4000000000							109.655	96.0591	94.8768
20000000000							112.02	104.926	127.094
100000000000							101.675	97.8325	98.4236
	CHIKV
Particles x ml-1 / sample	spEVs			6.25 mol% DOPS			0 mol% DOPS
0	100.212	101.323	98.4651	100.212	101.323	98.4651	100.212	101.323	98.4651
36600000	93.2254	108.151	99.7354	108.468	91.9551	103.864	101.006	95.4483	106.88
146000000	93.7017	92.749	99.7354	107.198	103.229	115.296	96.7185	89.4146	108.627
586000000	93.0666	106.087	95.1307	104.181	99.5766	109.58	107.833	102.276	99.8941
2340000000	97.5124	96.7185	91.4788	92.9078	102.593	99.8941	104.499	103.705	94.6544
9380000000	92.749	97.83	104.34	68.7732	79.0939	73.219	104.499	114.184	101.641
37500000000	72.9015	83.6985	76.7122	65.4388	65.7563	70.9961	103.07	98.3063	93.7017
150000000000	33.2063	40.0339	38.2873	49.2431	61.628	61.9456	103.387	93.3841	86.7154
600000000000	2.8951	12.1361	8.64296	34.0002	37.3346	45.4324	104.022	104.499	94.4956
	EBOV-trVLP
Particles x ml-1 / sample	spEVs			6.25 mol% DOPS			0 mol% DOPS
0	100	100	100
51000	108.126	99.7807	94.6827
260000	97.8095	99.8101	94.2453
1300000	96.1342	99.8344	95.1435
6400000	93.2351	89.4525	93.2941
32000000	88.7129	79.6433	84.0527
160000000	55.7843	59.7709	54.7869
800000000	41.7952	42.6078	40.102
4000000000	30.2787	33.6937	32.2538
20000000000	24.6844	21.1198	27.3994
0				100	100	100
51000				98.8238	100.342	90.7763
260000				94.5827	100.534	96.9431
1300000				100.616	100.682	92.257
6400000				93.2016	100.628	92.793
32000000				92.7419	90.4427	83.9689
160000000				79.3067	70.2584	80.9487
800000000				69.5113	67.5552	63.077
4000000000				68.4571	57.854	54.2838
20000000000				56.2838	39.6802	36.0561
0							100	100	100
51000							97.3222	98.9236	99.5833
260000							94.644	94.0238	101.56
1300000							96.5314	94.7432	99.7129
6400000							96.2768	94.8937	98.7425
32000000							96.8153	94.2876	97.689
160000000							97.0691	91.6124	101.686
800000000							96.3123	91.5759	99.7714
4000000000							97.8694	94.7918	97.2324
20000000000							96.2624	95.1449	101.642
	VSV
Particles x ml-1 / sample	spEVs			6.25 mol% DOPS			0 mol% DOPS
0	95.1089	93.5484
11400000	91.15	88.7097
45600000	91.6108	88.2907
182000000	87.3481	86.3532
729000000	88.1022	88.8144
2920000000	81.3155	83.8081
11700000000	84.6984	77.6183
46700000000	78.1211	78.2049
187000000000	67.9409	68.2237
747000000000	8.83955	12.7566
0				99.3716	96.46
12200000				99.3925	95.4231
48600000				96.9837	95.7897
194000000				96.062	93.9883
778000000				95.9887	90.7834
3110000000				90.1864	90.3959
12400000000				74.2983	73.23
49800000000				46.9208	54.8492
199000000000				48.0415	34.4051
797000000000				29.3465	22.6016
0							100	89.757
6560000							99.1412	96.0096
26200000							98.7013	95.6954
105000000							98.408	96.2819
420000000							98.6594	97.0046
1680000000							99.1726	97.3502
6720000000							96.8894	94.3339
26900000000							98.7851	97.1512
108000000000							95.5802	91.8307
430000000000							96.0515	88.1546

## Sheet: Figure 6B
Figure 6B	Infection [%]
	SARS-CoV-2
Particles x ml-1 / sample	Semen EVs			6.25 mol% DOPS			0 mol% DOPS
0	100	100		100	100		100	100
293000000	80.671	81.7041		89.6284	54.4754		61.2749	71.4929
1170000000	85.1203	60.8991		79.9482	49.4961		72.8287	74.4936
4690000000	78.1182	72.1903		79.3431	33.7285		80.5578	62.3406
18800000000	89.0591	71.3539		66.5514	41.0788		70.757	65.3413
75000000000	95.8425	96.5499		72.7744	37.048		65.259	54.9887
300000000000	97.593	38.0031		56.3526	32.1873		65.6574	43.886
	HIV-1
Particles x ml-1 / sample	Semen EVs			6.25 mol% DOPS			0 mol% DOPS
0	100	100	100	100	100	100	100	100	100
18300000	89.6524	127.906	100.2	119.129	93.3714	95.4239	94.4809	136.877	92.3333
73200000	92.9762	127.4	101.119	126.506	91.0701	91.9183	87.6567	138.54	88.9733
293000000	88.5378	134.2	101.944	125.717	87.2196	87.9511	91.9397	139.222	96.6187
1170000000	95.8699	129.739	99.7479	125.395	94.1799	93.2716	84.8543	134.291	95.544
4690000000	94.8706	128.562	96.1818	128.18	89.5668	89.3921	88.2926	140.272	91.4191
18800000000	103.459	127.615	98.4408	133.431	96.6229	85.1989	97.7264	114.032	91.3201
75000000000	101.647	107.361	87.1892	129.371	95.8011	98.5008	97.678	109.913	101.772
300000000000	51.6834	52.0115	52.7625	128.655	79.6624	96.4735	107.55	82.0969	97.9042
	HSV-1
Particles x ml-1 / sample	Semen EVs			6.25 mol% DOPS			0 mol% DOPS
0	100	100		100	100		100	100
293000000	102.591	78.3573		87.3437	97.7224		87.718	70.5272
1170000000	119.697	84.6054		80.1323	98.7212		93.781	67.9203
4690000000	97.6599	77.6517		55.2246	73.3172		86.1454	69.2636
18800000000	94.5598	85.4393		83.6854	101.68		90.6174	78.3274
75000000000	97.6272	67.1976		69.7648	101.532		116.262	77.0228
300000000000	52.0228	40.0156		55.3076	83.2139		78.642	57.2126
	HSV-2
Particles x ml-1 / sample	Semen EVs			6.25 mol% DOPS			0 mol% DOPS
0	100	100		100	100		100	100
293000000	82.4424	76.9426		110.388	101.028		96.149	96.3612
1170000000	70.3181	71.3837		82.3595	83.5797		98.8806	103.761
4690000000	80.8026	78.1295		95.0586	82.5877		95.0435	98.4259
18800000000	75.717	83.2716		87.2748	91.8243		81.672	85.7518
75000000000	75.7017	104.398		80.1883	97.3429		74.4626	103.462
	HCMV
Particles x ml-1 / sample	Semen EVs			6.25 mol% DOPS			0 mol% DOPS
0				100.485	106.943
256000				96.4855	99.7227
1280000				92.4715	86.3224
6400000				84.5638	79.4518
32000000				91.7581	91.5809
160000000				89.9182	90.1543
800000000				91.2294	93.566
4000000000				97.8073	95.5789
20000000000				96.7815	108.256
100000000000				93.7785	109.605
0							99.5153	93.0565
256000							94.6536	85.8401
1280000							90.9844	74.0077
6400000							88.2177	66.9064
32000000							85.2888	67.1556
160000000							84.6899	72.1227
800000000							86.9288	67.5296
4000000000							89.2702	75.9501
20000000000							89.7214	72.23
100000000000							91.0577	85.852
	HCV
Particles x ml-1 / sample	Semen EVs			6.25 mol% DOPS			0 mol% DOPS
0	109.138	107.581	83.2817
10700000	96.5119	105.268	89.8416
42700000	105.041	100.684	91.1605
171000000	85.4548	81.9744	85.263
684000000	81.1377	74.3105	88.0229
2730000000	104.995	94.1587	86.7505
10900000000	93.0896	78.5056	83.1771
43800000000	104.908	94.914	99.7366
175000000000	79.4643	85.7918	66.1528
700000000000	89.2082	80.3823	72.8114
0				87.8223	97.8221	114.356
1.21562e+07				88.9938	86.0953	94.8089
4.86249e+07				86.2704	86.7233	117.749
194499512				70.4555	77.6776	76.5665
777998047				75.9023	68.8251	79.9722
3111992188				74.4289	70.3106	55.1539
12448000000				64.3264	57.4727	90.2075
49792000000				80.9263	103.378	94.362
199170000000				67.5751	82.6654	85.1412
796670000000				81.035	76.2163	73.1547
0							137.739	97.4488	64.8122
11393280							58.4464	76.4406	84.1365
4.55731e+07							118.314	105.889	90.5023
182292480							70.3229	67.2825	63.4398
729169922							61.946	68.4912	68.0056
2916679688							71.0618	51.8219	56.3192
11667000000							52.0911	52.3234	51.9222
46667000000							76.5409	81.5818	95.3427
186670000000							93.6377	90.1064	95.0471
746670000000							99.8346	79.9402	99.4018
