# Supplementary material for: Phosphatidylserine-exposing extracellular vesicles in body fluids are an innate defence against apoptotic mimicry viral pathogens
Source: Nat Microbiol. 2024 Mar 25;9(4):905–21. doi: 10.1038/s41564-024-01637-6 (PMC10994849; doi:10.1038/s41564-024-01637-6)
Supplement: Supplementary file 12 — DSB-3 source data and metabolic activity source data. [file 41564_2024_1637_MOESM12_ESM.xlsx]

## Sheet: EDF 1a
EDF 1a	MFI
Time/Sample	ZIKV			HIV-1			50 mol% PS			50 mol% PE
0	10235	11397	10786	13770	13891		16499	16315		36828	38159
5	14942	11738	11007	15837	14779		22294	24282		34786	39931
15	14118	12355	11677	15775	14623		21970	23281		34304	33756
30	14894	12763	11688	16243	15600		20862	22502		35223	33110
60	16518	12970	11700	16639	16794		21322	22700		37030	38926
	-fold change
Time/Sample	ZIKV			HIV-1			50 mol% PS			50 mol% PE
0	1	1	1	1	1	1	1	1		1	1
5	1.02992	1.02049	1.18319	1.15011	1.06393	1.26794	1.35123	1.48832		0.944553	1.04644
15	1.08406	1.08261	1.08611	1.14561	1.0527	1.25582	1.3316	1.42697		0.931465	0.884614
30	1.11986	1.08363	1.06612	1.17959	1.12303	1.06931	1.26444	1.37922		0.956419	0.867685
60	1.13802	1.08474	1.22757	1.20835	1.20898	1.13981	1.29232	1.39136		1.00548	1.0201

## Sheet: EDF 1b
EDF 1b	Relative viability [%]
Concentration [μg/ml] / cell line	VeroE6						TZM-bl																		PLD
0.001	97.0269	100.995	101.978	95.6999	102.681	104.543	133.349	104.894	92.2947	103.352	91.2292	74.881	99.2901	110.661	109.809	88.2419	97.5884	94.4093
0.00390625	94.3146	103.787	105.646				108.322	102.208	82.7013	91.6192	86.5811	77.6057
0.015625	91.224	98.989	107.929				91.825	91.8354	79.2567	91.3214	86.8354	74.4163
0.0625	97.649	99.646	104.78				93.1532	88.2552	83.7399	93.3063	88.0679	75.817
0.25	100.459	104.956	111.911				112.816	88.0721	81.7548	101.402	91.8708	74.9236
1	98.2753	114.915	118.397				106.222	76.7606	82.1738	104.317	96.7475	68.7615
4	102.98	118.501	120.229				103.984	97.6924	90.5392	109.001	99.0993	71.8515
16	103.897	122.293	124.286				109.06	90.5351	82.7986	102.12	99.1287	72.9849
