# Supplementary material for: Phosphatidylserine-exposing extracellular vesicles in body fluids are an innate defence against apoptotic mimicry viral pathogens
Source: Nat Microbiol. 2024 Mar 25;9(4):905–21. doi: 10.1038/s41564-024-01637-6 (PMC10994849; doi:10.1038/s41564-024-01637-6)
Supplement: Supplementary file 13 — NTA source data, zeta-potential source data, metabolic activity source data and infection experiment source data. [file 41564_2024_1637_MOESM13_ESM.xlsx]

## Sheet: EDF 2a
EDF 2a	DOPC backbone
Particle diameter [nm] / DOPS content	Particles ml-1 × 109				Particles ml-1 × 109				Particles ml-1 × 109				Particles ml-1 × 109				Particles ml-1 × 109				Particles ml-1 × 109				Particles ml-1 × 109				Particles ml-1 × 109				Particles ml-1 × 109				Particles ml-1 × 109				Particles ml-1 × 109				Particles ml-1 × 109				Particles ml-1 × 109
	100%			Particle diameter [nm]	50%			Particle diameter [nm]	25%			Particle diameter [nm]	12.5%			Particle diameter [nm]	6.25%			Particle diameter [nm]	1.56%			Particle diameter [nm]	0.78%			Particle diameter [nm]	0.4%			Particle diameter [nm]	0.2%			Particle diameter [nm]	0.1%			Particle diameter [nm]	0.05%			Particle diameter [nm]	0.02%			Particle diameter [nm]	0%
2.5	0	0	0	2.5	0	0	0	2.5	0	0	0	2.5	0	0	0	2.5	0	0	0	2.5	0	0	0	2.5	0	0	0	0.5	0	0	0	0.5	0	0	0	0.5	0	0	0	0.5	0	0	0	0.5	0	0	0	2.5	0
7.5	0	0	0	7.5	0	0.615504	0	7.5	0	0	0	7.5	0.702592	0	0	7.5	0	0	0	7.5	0	0	0	7.5	0	0	0	1.5	0	0	0	1.5	0	0	0	1.5	0	0	0	1.5	0	0	0	1.5	0	0	0	7.5	0
12.5	2.42881	0.725922	0.576914	12.5	0	0.615504	0	12.5	0.763173	0	0	12.5	0	0.709524	0.876044	12.5	0	0	0	12.5	0.975	0	0	12.5	0	0	0	2.5	0	0	0	2.5	0	0	0	2.5	0	0	0	2.5	0	0	0	2.5	0	0	0	12.5	0
17.5	2.42881	0	1.15383	17.5	2.07767	0.615504	0	17.5	1.90793	0.699484	1.67356	17.5	1.40518	0	1.75209	17.5	0	0	2.02	17.5	0	0	1.08	17.5	0	0	0	3.5	0	0	0	3.5	0	0	0	3.5	0	0	0	3.5	0	0	0	3.5	0	0	0	17.5	0
22.5	0	0.725922	0	22.5	2.07767	1.23101	0	22.5	3.81587	0.699484	0	22.5	0.702592	0.709524	0	22.5	0	0	0	22.5	0	0.969	0	22.5	0	0	0	4.5	0	0	0	4.5	0	0	0	4.5	0	0	0	4.5	0	0	0	4.5	0	0	0	22.5	0
27.5	1.61921	0.725922	0.576914	27.5	1.38511	0.615504	0	27.5	3.43428	2.09845	1.67356	27.5	1.40518	0.709524	0	27.5	0	2.06	0	27.5	0.975	0.969	1.08	27.5	0.993	0	0.989	5.5	0	0	0	5.5	0	0	0	5.5	0	0	0	5.5	0	0	0	5.5	0	0	0	27.5	0
32.5	4.04802	2.17777	2.30766	32.5	4.15533	1.23101	1.76097	32.5	5.7238	6.29536	0	32.5	3.51296	2.12857	0	32.5	0	0	0	32.5	0.975	0	1.08	32.5	0	0	0	6.5	0	0	0	6.5	0	0	0	6.5	0	0	0	6.5	0	0	0	6.5	0	0	0	32.5	0
37.5	4.04802	1.45184	1.73074	37.5	3.46278	4.92404	0.586989	37.5	10.303	3.49742	1.67356	37.5	2.81037	1.41905	0.876044	37.5	0	0	0	37.5	0.975	0	3.25	37.5	2.98	2.25	0.989	7.5	0	0	0	7.5	0	0	0	7.5	0	0	0	7.5	0	0	0	7.5	0	0	0	37.5	0
42.5	6.47683	2.90369	0.576914	42.5	4.84789	3.69303	0	42.5	10.303	4.19691	2.51034	42.5	3.51296	3.54762	1.75209	42.5	2.45	0	2.02	42.5	0	0.969	0	42.5	4.97	1.13	1.98	8.5	0	0	0	8.5	0	0	0	8.5	0	0	0	8.5	0	0	0	8.5	0	0	0	42.5	0
47.5	4.04802	2.90369	2.88457	47.5	8.31067	3.69303	2.34796	47.5	10.684	4.89639	6.69425	47.5	4.91814	3.54762	4.38022	47.5	1.22	4.11	2.02	47.5	3.9	0	3.25	47.5	2.98	2.25	0	9.5	0	0	0	9.5	0	0	0	9.5	0	0	0	9.5	0	0	0	9.5	0	0	0	47.5	0.936
52.5	9.71525	3.62961	5.76914	52.5	6.92556	2.46202	1.17398	52.5	6.48697	6.99484	9.20459	52.5	6.32333	5.67619	5.25627	52.5	3.67	1.03	5.05	52.5	3.9	5.81	2.17	52.5	1.99	7.89	1.98	10.5	0	0	0	10.5	0	0	0	10.5	0	0	0	10.5	0	0	0	10.5	0	0	0	52.5	0
57.5	9.71525	6.5333	3.46148	57.5	13.159	6.77055	2.93494	57.5	12.592	7.69433	7.53103	57.5	9.13369	2.12857	9.63649	57.5	1.22	4.11	13.1	57.5	3.9	2.91	5.42	57.5	3.97	10.1	7.91	11.5	0	0	0	11.5	0	0	0	11.5	0	0	0	11.5	0	0	0	11.5	0	0	0	57.5	0.936
62.5	16.192	13.067	5.19223	62.5	15.929	12.31	5.2829	62.5	19.079	7.69433	14.225	62.5	8.4311	3.54762	5.25627	62.5	13.5	8.23	11.1	62.5	1.95	6.78	4.34	62.5	6.95	11.3	8.9	12.5	0	0	0	12.5	0	0	0	12.5	0	0	0	12.5	0	0	0	12.5	0	0	0	62.5	2.81
67.5	21.859	9.43699	10.961	67.5	16.621	11.695	5.2829	67.5	29.001	23.782	11.715	67.5	16.16	12.062	1.75209	67.5	8.56	12.3	16.2	67.5	5.85	13.6	4.34	67.5	6.95	5.64	12.9	13.5	0	0	0	13.5	0	0	0	13.5	0	0	0	13.5	0	0	0	13.5	0	0	0	67.5	3.74
72.5	31.575	17.422	17.307	72.5	26.317	16.003	11.74	72.5	32.435	27.979	10.878	72.5	22.483	15.61	13.141	72.5	24.5	13.4	7.07	72.5	20.5	14.5	7.59	72.5	18.9	18	9.89	14.5	0	0	0	14.5	0	0	0	14.5	0	0	0	14.5	0	0	0	14.5	0	0	0	72.5	6.55
77.5	38.051	17.422	21.923	77.5	39.476	18.465	8.21784	77.5	27.093	32.176	21.756	77.5	28.806	21.995	11.389	77.5	25.7	14.4	17.2	77.5	12.7	9.69	8.68	77.5	23.8	14.7	14.8	15.5	0	0	0	15.5	0	0	0	15.5	0	0	0	15.5	0	0	0	15.5	0	0	0	77.5	7.49
82.5	45.338	21.052	23.077	82.5	36.013	20.927	18.197	82.5	50.751	40.57	24.267	82.5	27.401	29.09	21.025	82.5	19.6	20.6	23.2	82.5	12.7	15.5	15.2	82.5	35.8	22.5	28.7	16.5	0	0	0	16.5	0	0	0	16.5	0	0	0	16.5	0	0	0	16.5	0	0	0	82.5	9.36
87.5	38.861	30.489	25.961	87.5	40.861	28.313	15.262	87.5	49.988	44.767	35.145	87.5	32.319	25.543	21.901	87.5	36.7	31.9	31.3	87.5	18.5	12.6	24.9	87.5	21.8	25.9	14.8	17.5	0	0	0	17.5	0	0	0	17.5	0	0	0	17.5	0	0	0	17.5	0	0	0	87.5	15
92.5	46.957	28.311	24.23	92.5	55.404	40.623	21.132	92.5	54.948	46.166	45.186	92.5	32.319	31.929	29.786	92.5	42.8	31.9	26.2	92.5	27.3	19.4	18.4	92.5	28.8	29.3	25.7	18.5	0	0	0	18.5	0	0	0	18.5	0	0	0	18.5	0	0	0	18.5	0	0	0	92.5	18.7
97.5	63.149	33.392	27.692	97.5	58.867	44.316	24.654	97.5	66.014	51.762	47.696	97.5	44.966	53.924	28.033	97.5	28.1	35	37.3	97.5	24.4	29.1	27.1	97.5	28.8	27.1	31.7	19.5	0	0	0	19.5	0	0	0	19.5	0	0	0	19.5	0	0	0	19.5	0	2.25	0	97.5	31.8
102.5	65.578	31.941	34.615	102.5	48.479	47.394	28.175	102.5	67.159	55.959	33.471	102.5	49.181	34.057	29.786	102.5	23.2	33.9	48.4	102.5	26.3	28.1	32.5	102.5	36.7	40.6	38.6	20.5	0	0	0	20.5	0	0	0	20.5	0	0	0	20.5	0	0	0	20.5	0	0	0	102.5	22.5
107.5	45.338	37.748	40.384	107.5	70.641	44.316	25.828	107.5	59.909	48.264	41.839	107.5	46.371	41.862	30.662	107.5	40.4	45.2	34.3	107.5	32.2	43.6	27.1	107.5	37.7	32.7	43.5	21.5	0	0	0	21.5	0	0	0	21.5	0	0	0	21.5	0	0	0	21.5	0	0	0	107.5	33.7
112.5	48.576	38.474	40.961	112.5	61.637	54.164	29.936	112.5	63.725	52.461	46.86	112.5	31.617	46.119	40.298	112.5	40.4	38.1	45.4	112.5	32.2	51.4	35.8	112.5	41.7	44	45.5	22.5	0	0	0	22.5	0	0	0	22.5	0	0	0	22.5	0	0	0	22.5	0	0	0	112.5	18.7
117.5	54.243	44.281	43.845	117.5	61.637	55.395	29.349	117.5	69.067	60.156	43.513	117.5	40.048	41.152	47.306	117.5	35.5	46.3	39.4	117.5	41	39.7	52.1	117.5	43.7	53	41.6	23.5	0	0	0	23.5	0	0	0	23.5	0	0	0	23.5	1.61	0	0	23.5	0	0	0	117.5	29.9
122.5	58.291	37.748	34.038	122.5	69.256	58.473	29.349	122.5	55.712	55.959	51.88	122.5	33.022	34.767	21.901	122.5	42.8	56.6	37.3	122.5	32.2	32.9	35.8	122.5	38.7	40.6	42.5	24.5	0	0	0	24.5	0	0	0	24.5	0	0	0	24.5	0	0	0	24.5	0	0	0	122.5	25.3
127.5	52.624	47.911	46.73	127.5	57.482	54.164	24.067	127.5	62.962	47.565	51.044	127.5	37.237	36.186	34.166	127.5	35.5	47.3	37.3	127.5	41	39.7	36.9	127.5	44.7	47.3	37.6	25.5	0	0	0	25.5	0	0	0	25.5	0	0	0	25.5	0	0	0	25.5	0	0	0	127.5	38.4
132.5	43.719	34.844	28.269	132.5	38.783	44.932	24.067	132.5	57.62	35.674	38.492	132.5	37.237	34.767	33.29	132.5	45.2	45.2	54.5	132.5	34.1	33.9	42.3	132.5	46.7	31.6	46.5	26.5	0	0	0	26.5	0	0	0	26.5	0	0	0	26.5	0	0	0	26.5	0	0	0	132.5	26.2
137.5	53.434	35.57	44.422	137.5	49.864	44.316	26.414	137.5	49.225	34.275	38.492	137.5	25.996	36.186	22.777	137.5	50.1	33.9	36.3	137.5	37.1	33.9	45.6	137.5	36.7	46.2	52.4	27.5	0	0	0	27.5	0	0	0	27.5	0	0	0	27.5	0	1.73	0	27.5	0	0	0	137.5	22.5
142.5	46.147	42.103	36.346	142.5	34.628	35.084	19.371	142.5	45.027	51.062	31.798	142.5	28.104	26.252	20.149	142.5	46.5	46.3	46.4	142.5	37.1	34.9	39	142.5	37.7	47.3	46.5	28.5	0	0	0	28.5	0	0	0	28.5	0	2.09	0	28.5	0	1.73	1.94	28.5	0	0	0	142.5	28.1
147.5	32.384	39.2	31.73	147.5	36.013	27.698	12.327	147.5	46.935	38.472	24.267	147.5	25.293	13.481	16.645	147.5	48.9	54.5	47.4	147.5	36.1	28.1	43.4	147.5	44.7	46.2	38.6	29.5	0	0	0	29.5	0	0	0	29.5	0	0	0	29.5	0	0	0	29.5	0	0	0	147.5	24.3
152.5	25.098	35.57	36.346	152.5	33.935	35.084	17.023	152.5	45.027	38.472	39.329	152.5	25.996	19.157	26.281	152.5	37.9	42.2	37.3	152.5	38	26.2	36.9	152.5	50.6	42.8	51.4	30.5	0	1.56	0	30.5	1.9	0	0	30.5	0	0	0	30.5	0	0	0	30.5	0	0	0	152.5	23.4
157.5	42.099	37.022	30.576	157.5	27.702	23.389	25.828	157.5	35.106	30.078	20.92	157.5	16.16	20.576	17.521	157.5	42.8	45.2	34.3	157.5	32.2	30	39	157.5	26.8	37.2	32.7	31.5	0	0	0	31.5	0	0	0	31.5	0	0	0	31.5	0	0	0	31.5	0	0	0	157.5	39.3
162.5	26.717	28.311	23.653	162.5	27.01	27.082	13.501	162.5	32.435	30.078	25.103	162.5	19.673	14.19	10.513	162.5	47.7	36	44.4	162.5	31.2	32.9	35.8	162.5	33.8	31.6	41.6	32.5	0	1.56	0	32.5	0	0	0	32.5	2.51	0	0	32.5	0	0	0	32.5	0	2.25	0	162.5	21.5
167.5	32.384	31.215	28.269	167.5	19.392	25.236	9.97881	167.5	24.803	29.378	18.409	167.5	9.13369	12.771	12.265	167.5	30.6	33.9	29.3	167.5	32.2	34.9	26	167.5	33.8	40.6	32.7	33.5	0	0	1.65	33.5	0	0	0	33.5	0	0	0	33.5	0	0	0	33.5	0	0	0	167.5	26.2
172.5	17.002	25.407	20.769	172.5	24.932	21.543	7.04387	172.5	24.04	13.29	21.756	172.5	14.052	12.062	14.017	172.5	35.5	32.9	38.4	172.5	19.5	30	39	172.5	31.8	32.7	29.7	34.5	0	0	0	34.5	0	1.73	0	34.5	0	0	0	34.5	0	0	0	34.5	0	0	0	172.5	16.8
177.5	18.621	14.518	20.192	177.5	19.392	18.465	13.501	177.5	15.645	15.389	17.572	177.5	7.02592	11.352	7.8844	177.5	28.1	38.1	29.3	177.5	33.2	33.9	28.2	177.5	30.8	31.6	36.6	35.5	0	0	0	35.5	0	0	0	35.5	0	0	0	35.5	0	0	0	35.5	0	0	0	177.5	20.6
182.5	29.146	21.778	23.653	182.5	13.159	14.772	6.45688	182.5	20.224	18.886	17.572	182.5	9.83629	10.643	5.25627	182.5	33	47.3	38.4	182.5	33.2	27.1	28.2	182.5	21.8	33.8	29.7	36.5	0	0	0	36.5	0	0	0	36.5	0	0	0	36.5	0	0	0	36.5	0	0	0	182.5	28.1
187.5	17.002	18.874	16.154	187.5	11.081	11.695	5.86989	187.5	18.316	13.99	12.552	187.5	14.052	9.93333	4.38022	187.5	24.5	24.7	35.3	187.5	23.4	35.9	28.2	187.5	29.8	36.1	28.7	37.5	0	3.12	0	37.5	0	0	0	37.5	0	0	0	37.5	1.61	0	0	37.5	0	0	0	187.5	11.2
192.5	13.763	17.422	15	192.5	14.544	8.61706	4.69591	192.5	20.224	14.689	11.715	192.5	3.51296	5.67619	3.50418	192.5	23.2	22.6	32.3	192.5	28.3	18.4	23.9	192.5	27.8	24.8	32.7	38.5	0	0	0	38.5	0	0	0	38.5	0	0	0	38.5	0	0	0	38.5	0	0	0	192.5	17.8
197.5	18.621	10.889	17.884	197.5	9.00322	12.31	1.76097	197.5	9.15808	6.99484	8.36781	197.5	5.62074	6.38571	7.8844	197.5	25.7	37	27.3	197.5	21.5	25.2	21.7	197.5	18.9	19.2	32.7	39.5	1.72	0	0	39.5	0	0	0	39.5	0	2.09	0	39.5	0	1.73	0	39.5	0	0	0	197.5	22.5
202.5	13.763	5.08146	15.577	202.5	5.54044	7.38605	4.69591	202.5	12.974	13.29	7.53103	202.5	8.4311	2.12857	1.75209	202.5	20.8	27.8	23.2	202.5	27.3	24.2	15.2	202.5	32.8	24.8	16.8	40.5	0	0	0	40.5	1.9	0	0	40.5	0	0	0	40.5	0	0	0	40.5	0	0	0	202.5	12.2
207.5	9.71525	13.067	8.65371	207.5	4.15533	9.84807	7.63086	207.5	11.448	11.891	4.1839	207.5	4.91814	4.96666	2.62813	207.5	30.6	28.8	30.3	207.5	22.4	20.4	17.4	207.5	21.8	19.2	21.8	41.5	0	0	0	41.5	0	0	0	41.5	0	0	0	41.5	0	0	0	41.5	0	0	2.16	207.5	21.5
212.5	9.71525	12.341	7.49988	212.5	5.54044	3.07752	5.86989	212.5	6.86856	8.39381	7.53103	212.5	5.62074	5.67619	1.75209	212.5	23.2	22.6	21.2	212.5	16.6	19.4	23.9	212.5	20.9	13.5	20.8	42.5	0	0	0	42.5	0	0	0	42.5	0	0	0	42.5	1.61	0	0	42.5	0	0	0	212.5	26.2
217.5	9.71525	9.43699	8.65371	217.5	4.84789	6.77055	0.586989	217.5	8.77649	2.79794	8.36781	217.5	2.81037	3.54762	2.62813	217.5	15.9	20.6	19.2	217.5	20.5	18.4	21.7	217.5	8.94	18	22.8	43.5	0	0	0	43.5	0	0	0	43.5	0	0	0	43.5	1.61	1.73	0	43.5	0	0	0	217.5	14
222.5	3.23842	8.71107	7.49988	222.5	3.46278	4.92404	2.93494	222.5	6.86856	4.89639	4.1839	222.5	3.51296	2.12857	0.876044	222.5	19.6	15.4	22.2	222.5	15.6	18.4	22.8	222.5	15.9	21.4	11.9	44.5	1.72	0	0	44.5	0	0	0	44.5	0	0	0	44.5	0	0	1.94	44.5	0	0	2.16	222.5	19.7
227.5	9.71525	8.71107	7.49988	227.5	1.38511	8.00156	1.17398	227.5	3.81587	3.49742	0	227.5	2.10778	2.83809	3.50418	227.5	29.3	16.5	11.1	227.5	19.5	16.5	17.4	227.5	18.9	12.4	9.89	45.5	0	0	0	45.5	1.9	0	2.3	45.5	0	0	0	45.5	0	0	3.87	45.5	0	0	0	227.5	11.2
232.5	6.47683	7.98515	10.384	232.5	3.46278	4.30853	1.17398	232.5	3.81587	3.49742	6.69425	232.5	0.702592	1.41905	3.50418	232.5	17.1	16.5	23.2	232.5	16.6	22.3	14.1	232.5	19.9	23.7	15.8	46.5	0	0	0	46.5	1.9	0	0	46.5	0	0	0	46.5	0	0	0	46.5	0	0	0	232.5	15.9
237.5	4.04802	4.35553	4.61531	237.5	2.07767	4.30853	0.586989	237.5	3.05269	1.39897	5.02068	237.5	1.40518	3.54762	3.50418	237.5	25.7	5.14	10.1	237.5	14.6	12.6	9.76	237.5	14.9	18	14.8	47.5	0	0	0	47.5	0	0	0	47.5	0	2.09	0	47.5	0	0	0	47.5	0	0	0	237.5	10.3
242.5	3.23842	7.25922	4.0384	242.5	2.07767	4.30853	0.586989	242.5	1.90793	3.49742	4.1839	242.5	0.702592	0	1.75209	242.5	12.2	19.5	27.3	242.5	8.78	16.5	18.4	242.5	11.9	22.5	5.94	48.5	0	0	1.65	48.5	0	0	2.3	48.5	0	0	0	48.5	0	0	0	48.5	0	0	2.16	242.5	5.61
247.5	5.66723	2.17777	5.76914	247.5	2.07767	2.46202	0	247.5	3.43428	2.09845	2.51034	247.5	1.40518	0	0	247.5	11	15.4	18.2	247.5	10.7	9.69	11.9	247.5	8.94	9.02	10.9	49.5	1.72	0	0	49.5	0	0	0	49.5	0	0	0	49.5	0	0	0	49.5	0	0	0	247.5	11.2
252.5	2.42881	3.62961	7.49988	252.5	0	1.23101	1.17398	252.5	1.90793	0	3.34712	252.5	2.10778	2.12857	0.876044	252.5	12.2	15.4	12.1	252.5	4.88	10.7	10.8	252.5	5.96	12.4	11.9	50.5	0	1.56	0	50.5	1.9	0	2.3	50.5	0	2.09	0	50.5	0	0	0	50.5	0	0	0	252.5	12.2
257.5	3.23842	2.90369	3.46148	257.5	2.07767	0.615504	0	257.5	2.67111	1.39897	1.67356	257.5	0.702592	0.709524	0.876044	257.5	15.9	13.4	9.08	257.5	16.6	19.4	8.68	257.5	10.9	9.02	7.91	51.5	0	0	0	51.5	1.9	0	0	51.5	0	0	0	51.5	0	0	0	51.5	0	0	2.16	257.5	8.42
262.5	1.61921	1.45184	1.73074	262.5	0	0	1.76097	262.5	1.14476	3.49742	1.67356	262.5	0.702592	0	1.75209	262.5	11	7.2	8.07	262.5	5.85	14.5	5.42	262.5	11.9	9.02	5.94	52.5	0	0	0	52.5	0	0	2.3	52.5	0	0	0	52.5	0	1.73	0	52.5	0	0	2.16	262.5	7.49
267.5	2.42881	0	2.88457	267.5	0	1.23101	0	267.5	4.19745	0.699484	1.67356	267.5	1.40518	1.41905	0.876044	267.5	9.78	10.3	10.1	267.5	7.8	11.6	7.59	267.5	12.9	9.02	8.9	53.5	1.72	0	0	53.5	0	0	0	53.5	2.51	2.09	0	53.5	0	0	0	53.5	0	4.49	2.16	267.5	3.74
272.5	0	2.17777	2.88457	272.5	0.692556	0	0	272.5	1.52635	2.79794	0.836781	272.5	0.702592	0.709524	0	272.5	15.9	10.3	7.07	272.5	9.75	12.6	13	272.5	7.94	7.89	10.9	54.5	1.72	0	1.65	54.5	0	0	0	54.5	0	2.09	0	54.5	0	1.73	0	54.5	0	0	0	272.5	6.55
277.5	1.61921	1.45184	2.30766	277.5	0	1.84651	0	277.5	1.14476	0.699484	0.836781	277.5	0.702592	0.709524	0.876044	277.5	12.2	9.26	15.1	277.5	6.83	6.78	10.8	277.5	12.9	6.76	5.94	55.5	0	0	0	55.5	0	0	0	55.5	0	0	0	55.5	0	0	1.94	55.5	0	0	0	277.5	14
282.5	1.61921	2.90369	4.0384	282.5	0.692556	0.615504	0.586989	282.5	0.381587	0	0.836781	282.5	0.702592	0	0.876044	282.5	8.56	7.2	6.06	282.5	4.88	11.6	6.51	282.5	4.97	6.76	7.91	56.5	1.72	1.56	0	56.5	0	0	0	56.5	0	0	0	56.5	0	0	0	56.5	0	0	0	282.5	5.61
287.5	3.23842	2.17777	1.15383	287.5	0	0.615504	0	287.5	1.14476	0	0.836781	287.5	0	0.709524	0.876044	287.5	7.34	9.26	6.06	287.5	9.75	9.69	9.76	287.5	4.97	6.76	0.989	57.5	0	1.56	0	57.5	0	0	0	57.5	0	0	0	57.5	0	0	1.94	57.5	2.27	0	0	287.5	10.3
292.5	0	4.35553	1.15383	292.5	0	0	0	292.5	1.14476	0.699484	0	292.5	0.702592	0	0	292.5	9.78	7.2	6.06	292.5	9.75	8.72	6.51	292.5	3.97	10.1	5.94	58.5	0	3.12	1.65	58.5	1.9	0	0	58.5	0	0	0	58.5	0	0	1.94	58.5	0	0	2.16	292.5	5.61
297.5	2.42881	1.45184	2.88457	297.5	0	0	0	297.5	0.381587	0	0.836781	297.5	1.40518	0	0.876044	297.5	6.11	2.06	4.04	297.5	6.83	11.6	5.42	297.5	7.94	3.38	4.95	59.5	1.72	0	0	59.5	1.9	0	0	59.5	0	0	0	59.5	1.61	0	0	59.5	0	2.25	0	297.5	5.61
302.5	2.42881	0.725922	0.576914	302.5	0	0	0	302.5	0	0.699484	0.836781	302.5	0	0	0	302.5	3.67	5.14	10.1	302.5	3.9	3.88	8.68	302.5	1.99	6.76	6.93	60.5	0	0	1.65	60.5	1.9	0	0	60.5	2.51	2.09	0	60.5	0	0	1.94	60.5	4.54	0	0	302.5	4.68
307.5	0.809604	2.90369	2.30766	307.5	0	0	0.586989	307.5	0	1.39897	0	307.5	1.40518	0.709524	0	307.5	4.89	1.03	9.08	307.5	1.95	4.84	3.25	307.5	3.97	7.89	6.93	61.5	1.72	1.56	0	61.5	0	0	2.3	61.5	0	6.26	0	61.5	0	1.73	1.94	61.5	4.54	2.25	0	307.5	4.68
312.5	0	0	0.576914	312.5	0.692556	0	0	312.5	0.381587	0.699484	0	312.5	0	0	0	312.5	6.11	2.06	7.07	312.5	6.83	2.91	2.17	312.5	3.97	3.38	5.94	62.5	0	0	0	62.5	0	0	2.3	62.5	2.51	0	0	62.5	1.61	0	0	62.5	0	0	0	312.5	0.936
317.5	0.809604	0	0.576914	317.5	0	0	0	317.5	0.381587	2.09845	0.836781	317.5	0.702592	0	0	317.5	8.56	4.11	6.06	317.5	5.85	5.81	4.34	317.5	5.96	5.64	4.95	63.5	0	0	1.65	63.5	1.9	0	0	63.5	0	2.09	3.11	63.5	0	0	0	63.5	0	0	0	317.5	3.74
322.5	0	0.725922	0.576914	322.5	0	0.615504	0.586989	322.5	0.381587	0	0	322.5	0	0	0	322.5	4.89	4.11	7.07	322.5	1.95	4.84	4.34	322.5	7.94	3.38	2.97	64.5	1.72	0	3.29	64.5	0	3.46	0	64.5	0	2.09	0	64.5	1.61	0	0	64.5	0	0	8.65	322.5	4.68
327.5	0	0	1.73074	327.5	0.692556	0	0	327.5	0.381587	0	1.67356	327.5	0	0.709524	0	327.5	6.11	6.17	3.03	327.5	4.88	4.84	2.17	327.5	3.97	2.25	6.93	65.5	0	0	0	65.5	0	3.46	0	65.5	0	0	3.11	65.5	0	1.73	1.94	65.5	4.54	2.25	0	327.5	1.87
332.5	0.809604	0	0.576914	332.5	0	0.615504	0	332.5	0	0	0	332.5	0	0	0	332.5	2.45	4.11	3.03	332.5	2.93	4.84	2.17	332.5	2.98	3.38	3.96	66.5	0	1.56	0	66.5	0	0	2.3	66.5	2.51	0	0	66.5	0	3.46	1.94	66.5	2.27	0	0	332.5	1.87
337.5	1.61921	0.725922	0	337.5	0	0	0	337.5	0.381587	0.699484	0	337.5	0	0	0	337.5	7.34	9.26	1.01	337.5	4.88	4.84	1.08	337.5	2.98	5.64	3.96	67.5	0	0	3.29	67.5	0	1.73	2.3	67.5	2.51	2.09	0	67.5	0	1.73	1.94	67.5	0	0	0	337.5	7.49
342.5	0	0	0.576914	342.5	0	0.615504	0	342.5	0	0	0.836781	342.5	0	0.709524	0	342.5	2.45	3.09	1.01	342.5	1.95	3.88	7.59	342.5	3.97	2.25	2.97	68.5	1.72	0	1.65	68.5	1.9	0	0	68.5	2.51	6.26	3.11	68.5	1.61	1.73	0	68.5	0	0	2.16	342.5	0.936
347.5	0	0	0	347.5	0	1.23101	0	347.5	0	0.699484	0	347.5	0	0	0	347.5	2.45	3.09	0	347.5	3.9	2.91	4.34	347.5	2.98	2.25	0	69.5	0	3.12	0	69.5	5.71	0	2.3	69.5	0	2.09	3.11	69.5	1.61	1.73	0	69.5	2.27	0	2.16	347.5	2.81
352.5	0.809604	0	0	352.5	0	0	0	352.5	0	0.699484	0	352.5	1.40518	0	0	352.5	4.89	3.09	1.01	352.5	0.975	2.91	4.34	352.5	2.98	3.38	0.989	70.5	1.72	1.56	1.65	70.5	3.8	1.73	2.3	70.5	0	2.09	0	70.5	3.21	1.73	1.94	70.5	0	2.25	0	352.5	1.87
357.5	0.809604	0	0	357.5	0	0	0	357.5	0	0	0	357.5	0	0	0	357.5	4.89	3.09	3.03	357.5	0.975	3.88	2.17	357.5	6.95	2.25	4.95	71.5	0	1.56	3.29	71.5	1.9	0	0	71.5	2.51	2.09	0	71.5	0	0	0	71.5	0	2.25	2.16	357.5	1.87
362.5	0	0	0.576914	362.5	0	0	0	362.5	0	0	0	362.5	0	0	0	362.5	6.11	2.06	3.03	362.5	3.9	5.81	4.34	362.5	4.97	1.13	0.989	72.5	3.45	0	0	72.5	0	3.46	2.3	72.5	2.51	4.17	9.33	72.5	1.61	1.73	5.81	72.5	0	4.49	0	362.5	2.81
367.5	0	0	0.576914	367.5	0	0	0	367.5	0	0	0	367.5	0	0	0	367.5	0	1.03	3.03	367.5	1.95	1.94	2.17	367.5	2.98	1.13	0.989	73.5	1.72	0	3.29	73.5	0	5.18	9.19	73.5	5.02	6.26	3.11	73.5	1.61	1.73	1.94	73.5	6.82	0	0	367.5	1.87
372.5	0	0	0	372.5	0	0	0	372.5	0.381587	0.699484	0	372.5	0	0	0	372.5	0	6.17	4.04	372.5	4.88	0.969	1.08	372.5	0	2.25	2.97	74.5	5.17	1.56	1.65	74.5	0	3.46	4.6	74.5	2.51	2.09	3.11	74.5	0	0	0	74.5	0	0	0	372.5	0
377.5	0	0	0	377.5	0	0	0	377.5	0	0	0	377.5	0	0	0	377.5	1.22	2.06	2.02	377.5	1.95	3.88	2.17	377.5	3.97	3.38	1.98	75.5	3.45	3.12	0	75.5	0	5.18	0	75.5	2.51	0	9.33	75.5	4.82	0	0	75.5	2.27	2.25	4.33	377.5	2.81
382.5	0	0	0.576914	382.5	0	0	0	382.5	0.763173	0	0	382.5	0	0	0	382.5	2.45	0	2.02	382.5	0.975	3.88	4.34	382.5	3.97	0	0.989	76.5	1.72	0	1.65	76.5	0	0	0	76.5	5.02	0	6.22	76.5	3.21	0	1.94	76.5	2.27	2.25	0	382.5	0
387.5	0	0	0	387.5	0	0	0	387.5	0	0	0	387.5	0	0	0	387.5	1.22	2.06	1.01	387.5	1.95	3.88	3.25	387.5	0	0	2.97	77.5	1.72	7.81	1.65	77.5	1.9	1.73	2.3	77.5	0	4.17	0	77.5	6.43	3.46	1.94	77.5	0	2.25	4.33	387.5	1.87
392.5	0	0	0	392.5	0	0	0	392.5	0	0	0	392.5	0	0	0	392.5	2.45	3.09	4.04	392.5	3.9	0.969	0	392.5	2.98	0	0.989	78.5	3.45	1.56	0	78.5	3.8	0	4.6	78.5	2.51	2.09	3.11	78.5	0	3.46	0	78.5	4.54	2.25	2.16	392.5	0.936
397.5	0	0.725922	0	397.5	0	0	0.586989	397.5	0	0	0	397.5	0	0	0	397.5	2.45	0	2.02	397.5	0	1.94	1.08	397.5	2.98	1.13	0	79.5	0	3.12	1.65	79.5	3.8	3.46	2.3	79.5	2.51	2.09	6.22	79.5	6.43	3.46	1.94	79.5	0	0	2.16	397.5	0.936
402.5	0	0	0.576914	402.5	0	0	0	402.5	0	0	0	402.5	0	0	0	402.5	1.22	3.09	2.02	402.5	0.975	0.969	3.25	402.5	0	0	0	80.5	1.72	0	1.65	80.5	1.9	1.73	2.3	80.5	2.51	0	3.11	80.5	4.82	3.46	0	80.5	2.27	2.25	2.16	402.5	2.81
407.5	0	0	0	407.5	0	0	0	407.5	0	0	0	407.5	0	0	0	407.5	2.45	1.03	0	407.5	0	2.91	2.17	407.5	0.993	2.25	0	81.5	1.72	1.56	1.65	81.5	1.9	5.18	0	81.5	10	4.17	0	81.5	1.61	0	3.87	81.5	4.54	0	2.16	407.5	0
412.5	0	0	0	412.5	0	0	0	412.5	0	0	0	412.5	0	0	0	412.5	0	1.03	4.04	412.5	1.95	0.969	1.08	412.5	1.99	2.25	0.989	82.5	5.17	3.12	3.29	82.5	0	1.73	4.6	82.5	5.02	0	0	82.5	0	1.73	1.94	82.5	4.54	0	2.16	412.5	1.87
417.5	0	0	0	417.5	0	0	0	417.5	0	0	0.836781	417.5	0	0	0	417.5	0	4.11	1.01	417.5	0	0.969	2.17	417.5	0	0	0	83.5	3.45	1.56	3.29	83.5	5.71	5.18	6.89	83.5	0	2.09	0	83.5	1.61	1.73	1.94	83.5	2.27	2.25	2.16	417.5	0
422.5	0	0.725922	0	422.5	0	0	0	422.5	0	0	0	422.5	0	0	0	422.5	0	2.06	3.03	422.5	2.93	0.969	2.17	422.5	0.993	0	0.989	84.5	1.72	3.12	3.29	84.5	1.9	8.64	2.3	84.5	0	4.17	3.11	84.5	1.61	1.73	1.94	84.5	4.54	8.98	0	422.5	2.81
427.5	0.809604	0	0	427.5	0	0	0	427.5	0	0	0	427.5	0	0	0	427.5	1.22	5.14	1.01	427.5	1.95	1.94	0	427.5	2.98	0	0	85.5	3.45	4.68	3.29	85.5	0	5.18	4.6	85.5	0	2.09	6.22	85.5	1.61	1.73	0	85.5	4.54	2.25	6.49	427.5	0
432.5	0	0	0	432.5	0	0	0	432.5	0	0	0	432.5	0	0	0	432.5	0	0	1.01	432.5	1.95	1.94	1.08	432.5	0	2.25	1.98	86.5	3.45	3.12	8.23	86.5	7.61	1.73	0	86.5	7.52	4.17	0	86.5	4.82	5.19	3.87	86.5	2.27	2.25	4.33	432.5	0.936
437.5	0	0	0	437.5	0	0	0	437.5	0	0	0	437.5	0	0	0	437.5	3.67	3.09	0	437.5	0	0.969	1.08	437.5	1.99	0	0.989	87.5	1.72	1.56	1.65	87.5	1.9	3.46	2.3	87.5	7.52	0	6.22	87.5	3.21	3.46	5.81	87.5	2.27	2.25	2.16	437.5	1.87
442.5	0	0	0	442.5	0	0	0	442.5	0	0	0	442.5	0	0	0	442.5	1.22	0	2.02	442.5	0	0	2.17	442.5	0.993	2.25	0	88.5	1.72	3.12	1.65	88.5	7.61	3.46	2.3	88.5	5.02	4.17	0	88.5	4.82	1.73	0	88.5	4.54	4.49	6.49	442.5	0.936
447.5	0	0	0	447.5	0	0	0	447.5	0	0	0	447.5	0	0	0	447.5	2.45	1.03	1.01	447.5	0.975	0	0	447.5	0	2.25	0.989	89.5	1.72	4.68	3.29	89.5	7.61	0	0	89.5	0	4.17	3.11	89.5	1.61	0	3.87	89.5	2.27	0	2.16	447.5	0
452.5	0	0	0	452.5	0	0	0	452.5	0.381587	0	0	452.5	0	0	0	452.5	1.22	1.03	0	452.5	1.95	0	1.08	452.5	0.993	1.13	0	90.5	0	3.12	4.94	90.5	7.61	3.46	2.3	90.5	0	4.17	3.11	90.5	0	1.73	0	90.5	2.27	0	0	452.5	0.936
457.5	0	0	0	457.5	0	0	0	457.5	0	0	0	457.5	0	0	0	457.5	0	0	1.01	457.5	0.975	0.969	0	457.5	0.993	1.13	0.989	91.5	6.89	4.68	3.29	91.5	3.8	3.46	6.89	91.5	0	4.17	3.11	91.5	6.43	3.46	0	91.5	9.09	4.49	10.8	457.5	1.87
462.5	0	0	0	462.5	0	0	0	462.5	0	0	0	462.5	0	0	0	462.5	1.22	0	1.01	462.5	0	0	2.17	462.5	0	0	0.989	92.5	6.89	3.12	6.59	92.5	3.8	5.18	6.89	92.5	2.51	2.09	3.11	92.5	3.21	6.92	0	92.5	2.27	6.74	2.16	462.5	0.936
467.5	0	0	0	467.5	0	0	0	467.5	0	0	0	467.5	0	0	0	467.5	1.22	0	0	467.5	0	0.969	2.17	467.5	0	1.13	1.98	93.5	1.72	0	1.65	93.5	5.71	1.73	2.3	93.5	7.52	10.4	0	93.5	0	0	3.87	93.5	2.27	4.49	6.49	467.5	0.936
472.5	0	0	0	472.5	0	0	0	472.5	0	0	0	472.5	0	0	0	472.5	0	1.03	1.01	472.5	0.975	1.94	1.08	472.5	0	0	0.989	94.5	6.89	6.24	6.59	94.5	0	0	2.3	94.5	10	0	12.4	94.5	3.21	6.92	5.81	94.5	4.54	11.2	0	472.5	0
477.5	0	0	0	477.5	0	0	0	477.5	0	0	0	477.5	0	0	0	477.5	1.22	0	0	477.5	0.975	1.94	1.08	477.5	0.993	0	0.989	95.5	1.72	6.24	1.65	95.5	5.71	5.18	0	95.5	5.02	6.26	6.22	95.5	1.61	3.46	0	95.5	4.54	2.25	0	477.5	0
482.5	0	0	0	482.5	0	0	0	482.5	0	0	0	482.5	0	0	0	482.5	1.22	0	0	482.5	0.975	0	0	482.5	0	0	0	96.5	5.17	3.12	8.23	96.5	0	1.73	2.3	96.5	7.52	0	6.22	96.5	3.21	3.46	0	96.5	0	2.25	0	482.5	0
487.5	0	0	0	487.5	0	0	0	487.5	0	0	0	487.5	0	0	0	487.5	0	0	0	487.5	0	0	2.17	487.5	0.993	0	0.989	97.5	0	1.56	6.59	97.5	3.8	5.18	9.19	97.5	5.02	2.09	0	97.5	3.21	3.46	5.81	97.5	4.54	8.98	2.16	487.5	0
492.5	0	0	0	492.5	0	0	0	492.5	0	0	0	492.5	0	0	0	492.5	0	1.03	0	492.5	0	0	2.17	492.5	0	0	0	98.5	5.17	4.68	4.94	98.5	0	1.73	4.6	98.5	7.52	4.17	0	98.5	3.21	1.73	9.68	98.5	11.4	8.98	4.33	492.5	0
497.5	0	0	0	497.5	0	0	0	497.5	0	0	0	497.5	0	0	0	497.5	0	1.03	0	497.5	0	0	0	497.5	0.993	1.13	0.989	99.5	1.72	1.56	1.65	99.5	7.61	3.46	4.6	99.5	2.51	6.26	6.22	99.5	3.21	10.4	1.94	99.5	6.82	4.49	0	497.5	0.936
502.5	0	0	0	502.5	0	0	0	502.5	0	0	0	502.5	0	0	0	502.5	0	0	1.01	502.5	0.975	0	0	502.5	0	0	0.989	101	5.17	6.24	4.94	101	3.8	1.73	4.6	101	10	4.17	3.11	101	3.21	0	7.74	101	4.54	8.98	8.65	502.5	0.936
507.5	0	0	0	507.5	0	0	0	507.5	0	0	0	507.5	0	0	0	507.5	0	0	0	507.5	0	0	1.08	507.5	0	0	0.989	102	8.62	4.68	4.94	102	3.8	12.1	9.19	102	2.51	4.17	6.22	102	9.64	8.65	5.81	102	9.09	4.49	4.33	507.5	0
512.5	0	0	0	512.5	0	0	0	512.5	0	0	0	512.5	0.702592	0	0	512.5	0	1.03	1.01	512.5	0	0	1.08	512.5	0.993	0	0	103	8.62	3.12	4.94	103	5.71	8.64	0	103	7.52	4.17	6.22	103	3.21	8.65	3.87	103	6.82	11.2	6.49	512.5	0.936
517.5	0	0	0	517.5	0	0	0	517.5	0	0	0	517.5	0	0	0	517.5	0	1.03	0	517.5	0	0	2.17	517.5	0	0	0	104	8.62	1.56	1.65	104	7.61	5.18	6.89	104	10	4.17	3.11	104	6.43	10.4	3.87	104	4.54	6.74	4.33	517.5	0.936
522.5	0	0	0	522.5	0	0	0	522.5	0	0	0	522.5	0	0	0	522.5	1.22	0	1.01	522.5	0.975	0	0	522.5	0	0	0	105	1.72	1.56	1.65	105	11.4	1.73	4.6	105	17.6	8.35	6.22	105	3.21	3.46	3.87	105	4.54	2.25	4.33	522.5	0
527.5	0	0	0	527.5	0	0	0	527.5	0	0	0	527.5	0	0	0	527.5	0	0	1.01	527.5	0.975	0.969	0	527.5	0	0	0	106	6.89	4.68	3.29	106	1.9	8.64	4.6	106	12.5	0	0	106	3.21	3.46	3.87	106	9.09	18	6.49	527.5	0.936
532.5	0	0	0	532.5	0	0	0	532.5	0	0	0	532.5	0	0	0	532.5	0	0	0	532.5	0.975	0	1.08	532.5	0	0	0.989	107	3.45	4.68	4.94	107	7.61	6.91	9.19	107	0	4.17	0	107	9.64	0	1.94	107	15.9	6.74	13	532.5	0
537.5	0	0	0	537.5	0	0	0	537.5	0	0	0	537.5	0	0	0	537.5	0	0	1.01	537.5	0	0	0	537.5	0	0	0	108	3.45	4.68	4.94	108	3.8	0	9.19	108	7.52	10.4	6.22	108	1.61	6.92	9.68	108	4.54	0	4.33	537.5	0
542.5	0	0	0	542.5	0	0	0	542.5	0	0	0	542.5	0	0	0	542.5	1.22	1.03	1.01	542.5	0	0.969	1.08	542.5	0.993	0	0	109	5.17	7.81	4.94	109	9.51	8.64	16.1	109	2.51	8.35	6.22	109	1.61	6.92	3.87	109	2.27	8.98	6.49	542.5	0
547.5	0	0	0	547.5	0	0	0	547.5	0	0	0	547.5	0	0	0	547.5	0	0	0	547.5	0	0.969	0	547.5	0.993	1.13	0	110	6.89	7.81	8.23	110	7.61	8.64	2.3	110	5.02	4.17	3.11	110	4.82	8.65	1.94	110	4.54	2.25	4.33	547.5	0
552.5	0	0	0	552.5	0	0	0	552.5	0	0	0	552.5	0	0	0	552.5	0	0	1.01	552.5	0.975	0	0	552.5	0	1.13	0.989	111	10.3	4.68	9.88	111	7.61	3.46	9.19	111	0	2.09	3.11	111	4.82	0	7.74	111	0	6.74	6.49	552.5	0
557.5	0	0	0	557.5	0	0	0	557.5	0	0	0	557.5	0	0	0	557.5	0	1.03	1.01	557.5	0.975	0	0	557.5	0	0	0.989	112	6.89	6.24	1.65	112	5.71	1.73	4.6	112	2.51	6.26	12.4	112	9.64	3.46	5.81	112	15.9	6.74	8.65	557.5	0
562.5	0	0	0	562.5	0	0	0	562.5	0	0	0	562.5	0	0	0	562.5	1.22	0	0	562.5	0	0	0	562.5	0	1.13	0	113	1.72	6.24	4.94	113	5.71	5.18	2.3	113	10	4.17	3.11	113	6.43	1.73	5.81	113	2.27	4.49	2.16	562.5	0
567.5	0	0	0	567.5	0	0	0	567.5	0	0	0	567.5	0	0	0	567.5	0	0	1.01	567.5	0	0	1.08	567.5	0	0	1.98	114	6.89	1.56	9.88	114	7.61	3.46	9.19	114	5.02	6.26	3.11	114	11.3	1.73	3.87	114	6.82	0	4.33	567.5	0
572.5	0	0	0	572.5	0.692556	0	0	572.5	0	0	0	572.5	0	0	0	572.5	0	1.03	0	572.5	0	1.94	0	572.5	0	0	0	115	3.45	3.12	4.94	115	0	5.18	2.3	115	5.02	6.26	6.22	115	6.43	8.65	3.87	115	4.54	8.98	4.33	572.5	0
577.5	0	0	0	577.5	0	0	0	577.5	0	0	0	577.5	0	0	0	577.5	0	0	0	577.5	0	0	0	577.5	0	0	0	116	6.89	3.12	4.94	116	11.4	1.73	9.19	116	5.02	6.26	3.11	116	4.82	6.92	9.68	116	0	4.49	4.33	577.5	0.936
582.5	0	0	0	582.5	0	0	0	582.5	0	0	0	582.5	0	0	0	582.5	0	0	0	582.5	0	0	0	582.5	0	0	0	117	5.17	4.68	3.29	117	7.61	3.46	6.89	117	5.02	10.4	3.11	117	6.43	6.92	9.68	117	4.54	2.25	2.16	582.5	0
587.5	0	0	0	587.5	0	0	0	587.5	0	0	0	587.5	0	0	0	587.5	0	0	0	587.5	0.975	0	0	587.5	0	1.13	0	118	3.45	3.12	4.94	118	7.61	6.91	2.3	118	5.02	8.35	3.11	118	6.43	3.46	13.5	118	6.82	4.49	6.49	587.5	0
592.5	0	0	0	592.5	0	0	0	592.5	0	0	0	592.5	0	0	0	592.5	1.22	0	0	592.5	0	0	0	592.5	0	0	0	119	1.72	7.81	8.23	119	3.8	10.4	9.19	119	15.1	6.26	0	119	6.43	6.92	9.68	119	11.4	11.2	6.49	592.5	0
597.5	0	0	0	597.5	0	0	0	597.5	0	0	0	597.5	0	0	0	597.5	0	0	0	597.5	0	0	0	597.5	0	0	0	120	6.89	7.81	3.29	120	11.4	8.64	6.89	120	22.6	6.26	9.33	120	11.3	3.46	5.81	120	6.82	4.49	0	597.5	0.936
602.5	0	0	0	602.5	0	0	0	602.5	0	0	0	602.5	0	0	0	602.5	1.22	0	0	602.5	0	0	1.08	602.5	0	0	0	121	1.72	4.68	3.29	121	3.8	6.91	13.8	121	10	4.17	9.33	121	1.61	1.73	9.68	121	6.82	15.7	2.16	602.5	0
607.5	0	0	0	607.5	0	0	0	607.5	0	0	0	607.5	0	0	0	607.5	0	0	1.01	607.5	0	0.969	0	607.5	0	0	0.989	122	8.62	6.24	9.88	122	15.2	5.18	4.6	122	7.52	2.09	3.11	122	8.04	6.92	3.87	122	4.54	0	4.33	607.5	0.936
612.5	0	0	0	612.5	0	0	0	612.5	0	0	0	612.5	0	0	0	612.5	1.22	0	0	612.5	0	0.969	0	612.5	0	0	0.989	123	1.72	10.9	4.94	123	9.51	10.4	13.8	123	10	16.7	3.11	123	4.82	8.65	1.94	123	9.09	0	10.8	612.5	0
617.5	0	0	0	617.5	0	0	0	617.5	0	0	0	617.5	0	0	0	617.5	1.22	0	0	617.5	0	0.969	0	617.5	0	0	0	124	12.1	4.68	6.59	124	1.9	5.18	6.89	124	5.02	2.09	9.33	124	9.64	6.92	7.74	124	9.09	8.98	2.16	617.5	0
622.5	0	0	0	622.5	0	0	0	622.5	0	0	0	622.5	0	0	0	622.5	0	0	0	622.5	0	0	0	622.5	0	0	0	125	12.1	7.81	3.29	125	5.71	5.18	11.5	125	5.02	10.4	3.11	125	4.82	1.73	7.74	125	0	4.49	6.49	622.5	0
627.5	0	0	0	627.5	0	0	0	627.5	0	0	0	627.5	0	0	0	627.5	0	0	0	627.5	0	1.94	0	627.5	0	0	0.989	126	8.62	3.12	4.94	126	7.61	13.8	2.3	126	5.02	4.17	3.11	126	3.21	10.4	5.81	126	6.82	2.25	8.65	627.5	0
632.5	0	0	0	632.5	0	0	0	632.5	0	0	0	632.5	0	0	0	632.5	0	0	0	632.5	0	0	0	632.5	0	0	0.989	127	1.72	7.81	6.59	127	11.4	6.91	4.6	127	10	0	15.6	127	3.21	12.1	3.87	127	6.82	4.49	8.65	632.5	0
637.5	0	0	0	637.5	0	0	0	637.5	0	0	0	637.5	0	0	0	637.5	0	0	0	637.5	0	0	0	637.5	0	0	0	128	5.17	14.1	11.5	128	0	6.91	2.3	128	2.51	8.35	15.6	128	3.21	5.19	3.87	128	4.54	2.25	6.49	637.5	0
642.5	0	0	0	642.5	0	0	0	642.5	0	0	0	642.5	0	0	0	642.5	0	0	0	642.5	0	0	0	642.5	0	0	0	129	13.8	7.81	9.88	129	7.61	10.4	4.6	129	10	4.17	6.22	129	4.82	10.4	9.68	129	0	4.49	8.65	642.5	0
647.5	0	0	0	647.5	0	0	0	647.5	0	0	0	647.5	0	0	0	647.5	0	0	0	647.5	0	0	0	647.5	0	0	0	130	5.17	1.56	8.23	130	3.8	3.46	6.89	130	7.52	2.09	0	130	11.3	5.19	5.81	130	2.27	13.5	6.49	647.5	0
652.5	0	0	0	652.5	0	0	0	652.5	0	0	0	652.5	0	0	0	652.5	0	0	0	652.5	0	0	0	652.5	0	0	0	131	13.8	9.37	11.5	131	7.61	8.64	9.19	131	5.02	12.5	6.22	131	8.04	12.1	5.81	131	2.27	6.74	6.49	652.5	0
657.5	0	0	0	657.5	0	0	0	657.5	0	0	0	657.5	0	0	0	657.5	0	0	0	657.5	0	0	2.17	657.5	0	0	0	132	5.17	4.68	8.23	132	15.2	6.91	13.8	132	15.1	6.26	12.4	132	8.04	8.65	3.87	132	6.82	2.25	2.16	657.5	0
662.5	0	0	0	662.5	0	0	0	662.5	0	0	0	662.5	0	0	0	662.5	0	0	0	662.5	0	0	1.08	662.5	0	0	0	133	6.89	12.5	8.23	133	13.3	6.91	6.89	133	12.5	8.35	12.4	133	6.43	5.19	9.68	133	9.09	2.25	13	662.5	0
667.5	0	0	0	667.5	0	0	0	667.5	0	0	0	667.5	0	0	0	667.5	0	0	0	667.5	0	0	0	667.5	0	0	0	134	1.72	7.81	4.94	134	3.8	8.64	9.19	134	7.52	4.17	9.33	134	3.21	5.19	1.94	134	11.4	4.49	4.33	667.5	0
672.5	0	0	0	672.5	0	0	0	672.5	0	0	0	672.5	0	0	0	672.5	0	1.03	0	672.5	0	0	0	672.5	0	0	0	135	3.45	6.24	8.23	135	5.71	15.6	4.6	135	2.51	2.09	12.4	135	8.04	10.4	11.6	135	4.54	11.2	13	672.5	0
677.5	0	0	0	677.5	0	0	0	677.5	0	0	0	677.5	0	0	0	677.5	0	2.06	0	677.5	0	0	0	677.5	0	0	0	136	1.72	9.37	16.5	136	11.4	6.91	2.3	136	5.02	8.35	6.22	136	14.5	5.19	15.5	136	4.54	4.49	8.65	677.5	0
682.5	0	0	0	682.5	0	0	0	682.5	0	0	0	682.5	0	0	0	682.5	0	0	1.01	682.5	0	0	0	682.5	0	0	0	137	10.3	7.81	4.94	137	9.51	10.4	13.8	137	10	8.35	15.6	137	14.5	6.92	5.81	137	2.27	6.74	6.49	682.5	0
687.5	0	0	0	687.5	0	0	0	687.5	0	0	0	687.5	0	0	0	687.5	0	0	0	687.5	0	0	0	687.5	0	0	0	138	5.17	10.9	6.59	138	11.4	3.46	2.3	138	5.02	4.17	6.22	138	4.82	3.46	1.94	138	9.09	11.2	15.1	687.5	0.936
692.5	0	0	0	692.5	0	0	0	692.5	0	0	0	692.5	0	0	0	692.5	0	0	0	692.5	0	0	0	692.5	0	0	0	139	1.72	1.56	8.23	139	3.8	6.91	0	139	10	8.35	3.11	139	1.61	5.19	5.81	139	6.82	13.5	6.49	692.5	0
697.5	0	0	0	697.5	0	0	0	697.5	0	0	0	697.5	0	0	0	697.5	0	0	0	697.5	0	0	0	697.5	0	0	0	140	12.1	6.24	11.5	140	7.61	6.91	9.19	140	5.02	2.09	15.6	140	9.64	5.19	3.87	140	6.82	4.49	8.65	697.5	0
702.5	0	0	0	702.5	0	0	0	702.5	0	0	0	702.5	0	0	0	702.5	0	0	0	702.5	0	0	0	702.5	0	0	0	141	8.62	1.56	6.59	141	0	6.91	6.89	141	7.52	12.5	3.11	141	8.04	17.3	0	141	2.27	6.74	2.16	702.5	0
707.5	0	0	0	707.5	0	0	0	707.5	0	0	0	707.5	0	0	0	707.5	0	0	0	707.5	0	0	0	707.5	0	0	0	142	5.17	10.9	16.5	142	7.61	6.91	6.89	142	5.02	8.35	6.22	142	6.43	6.92	0	142	20.4	8.98	10.8	707.5	0
712.5	0	0	0	712.5	0	0	0	712.5	0	0	0	712.5	0	0	0	712.5	0	0	0	712.5	0	0	0	712.5	0	0	0	143	15.5	12.5	6.59	143	7.61	1.73	4.6	143	5.02	8.35	3.11	143	4.82	3.46	3.87	143	4.54	6.74	6.49	712.5	0
717.5	0	0	0	717.5	0	0	0	717.5	0	0	0	717.5	0	0	0	717.5	0	0	0	717.5	0	0	1.08	717.5	0	0	0	144	6.89	10.9	1.65	144	3.8	6.91	6.89	144	7.52	8.35	9.33	144	3.21	5.19	11.6	144	11.4	0	4.33	717.5	0
722.5	0	0	0	722.5	0	0	0	722.5	0	0	0	722.5	0	0	0	722.5	0	0	0	722.5	0.975	0	0	722.5	0	0	0	145	1.72	10.9	1.65	145	7.61	3.46	13.8	145	7.52	10.4	6.22	145	9.64	5.19	7.74	145	6.82	6.74	10.8	722.5	0
727.5	0	0	0	727.5	0	0	0	727.5	0	0	0	727.5	0	0	0	727.5	0	0	0	727.5	0	0.969	0	727.5	0	0	0	146	8.62	7.81	9.88	146	3.8	10.4	11.5	146	0	10.4	18.7	146	4.82	6.92	5.81	146	9.09	11.2	6.49	727.5	0
732.5	0	0	0	732.5	0	0	0	732.5	0	0	0	732.5	0	0	0	732.5	0	0	0	732.5	0	0	0	732.5	0	0	0	147	3.45	1.56	11.5	147	9.51	3.46	6.89	147	7.52	10.4	12.4	147	6.43	13.8	7.74	147	6.82	8.98	2.16	732.5	0
737.5	0	0	0	737.5	0	0	0	737.5	0	0	0	737.5	0	0	0	737.5	0	0	0	737.5	0	0	0	737.5	0	0	0	148	6.89	7.81	8.23	148	5.71	12.1	4.6	148	5.02	6.26	6.22	148	6.43	3.46	9.68	148	4.54	18	10.8	737.5	0
742.5	0	0	0	742.5	0	0	0	742.5	0	0	0	742.5	0	0	0	742.5	0	0	0	742.5	0	0	0	742.5	0	0	0	149	5.17	3.12	3.29	149	7.61	13.8	4.6	149	5.02	14.6	9.33	149	3.21	5.19	7.74	149	2.27	6.74	4.33	742.5	0
747.5	0	0	0	747.5	0	0	0	747.5	0	0	0	747.5	0	0	0	747.5	0	0	0	747.5	0	0	1.08	747.5	0	0	0	150	5.17	1.56	1.65	150	3.8	8.64	2.3	150	5.02	10.4	18.7	150	6.43	10.4	15.5	150	2.27	2.25	2.16	747.5	0
752.5	0	0	0	752.5	0	0	0	752.5	0	0	0	752.5	0	0	0	752.5	0	0	0	752.5	0	0	0	752.5	0	0	0	151	6.89	4.68	3.29	151	11.4	3.46	11.5	151	5.02	8.35	15.6	151	3.21	5.19	3.87	151	0	4.49	6.49	752.5	0
757.5	0	0	0	757.5	0	0	0	757.5	0	0	0	757.5	0	0	0	757.5	0	0	0	757.5	0	0	0	757.5	0	0	0	152	6.89	10.9	6.59	152	9.51	6.91	2.3	152	10	12.5	6.22	152	6.43	10.4	7.74	152	4.54	6.74	2.16	757.5	0
762.5	0	0	0	762.5	0	0	0	762.5	0	0	0	762.5	0	0	0	762.5	1.22	0	1.01	762.5	0	0	0	762.5	0	0	0	153	8.62	10.9	6.59	153	1.9	5.18	9.19	153	10	4.17	15.6	153	4.82	6.92	13.5	153	13.6	0	6.49	762.5	0
767.5	0	0	0	767.5	0	0	0	767.5	0	0	0	767.5	0	0	0	767.5	0	0	0	767.5	0	0	0	767.5	0	0	0	154	5.17	10.9	11.5	154	5.71	3.46	18.4	154	2.51	4.17	6.22	154	8.04	6.92	3.87	154	15.9	13.5	8.65	767.5	0
772.5	0	0	0	772.5	0	0	0	772.5	0	0	0	772.5	0	0	0	772.5	0	0	1.01	772.5	0	0	0	772.5	0	0	0	155	13.8	7.81	8.23	155	5.71	12.1	13.8	155	10	8.35	0	155	11.3	6.92	3.87	155	18.2	4.49	8.65	772.5	0
777.5	0	0	0	777.5	0	0	0	777.5	0	0	0	777.5	0	0	0	777.5	0	0	0	777.5	0	0	0	777.5	0	0	0	156	3.45	3.12	1.65	156	7.61	3.46	6.89	156	2.51	8.35	9.33	156	4.82	5.19	7.74	156	4.54	4.49	2.16	777.5	0
782.5	0	0	0	782.5	0	0	0	782.5	0	0	0	782.5	0	0	0	782.5	0	0	0	782.5	0	0	0	782.5	0	0	0	157	10.3	6.24	3.29	157	9.51	5.18	4.6	157	15.1	2.09	0	157	9.64	8.65	3.87	157	2.27	6.74	4.33	782.5	0
787.5	0	0	0	787.5	0	0	0	787.5	0	0	0	787.5	0	0	0	787.5	0	0	0	787.5	0	0	0	787.5	0	0	0	158	1.72	14.1	6.59	158	13.3	1.73	2.3	158	10	6.26	9.33	158	4.82	3.46	5.81	158	0	13.5	15.1	787.5	0
792.5	0	0	0	792.5	0	0	0	792.5	0	0	0	792.5	0	0	0	792.5	0	0	0	792.5	0	0	0	792.5	0	0	0	159	1.72	6.24	8.23	159	11.4	8.64	6.89	159	10	8.35	6.22	159	9.64	3.46	9.68	159	9.09	2.25	6.49	792.5	0
797.5	0	0	0	797.5	0	0	0	797.5	0	0	0	797.5	0	0	0	797.5	0	0	0	797.5	0	0	0	797.5	0	0	0	160	8.62	4.68	4.94	160	13.3	8.64	6.89	160	5.02	8.35	6.22	160	3.21	17.3	11.6	160	6.82	8.98	10.8	797.5	0
802.5	0	0	0	802.5	0	0	0	802.5	0	0	0	802.5	0	0	0	802.5	0	0	0	802.5	0	0	0	802.5	0	0	0	161	8.62	6.24	4.94	161	5.71	5.18	0	161	7.52	10.4	3.11	161	12.9	10.4	5.81	161	9.09	11.2	10.8	802.5	0
807.5	0	0	0	807.5	0	0	0	807.5	0	0	0	807.5	0	0	0	807.5	0	0	0	807.5	0	0	0	807.5	0	0	0	162	6.89	7.81	8.23	162	5.71	10.4	9.19	162	5.02	6.26	3.11	162	8.04	0	5.81	162	4.54	2.25	4.33	807.5	0
812.5	0	0	0	812.5	0	0	0	812.5	0	0	0	812.5	0	0	0	812.5	0	0	0	812.5	0	0	0	812.5	0	0	0	163	12.1	1.56	6.59	163	7.61	6.91	9.19	163	2.51	8.35	6.22	163	6.43	10.4	9.68	163	4.54	2.25	6.49	812.5	0
817.5	0	0	0	817.5	0	0	0	817.5	0	0	0	817.5	0	0	0	817.5	0	0	0	817.5	0	0	0	817.5	0	0	0	164	6.89	4.68	1.65	164	9.51	12.1	18.4	164	5.02	8.35	3.11	164	16.1	6.92	0	164	15.9	11.2	6.49	817.5	0
822.5	0	0	0	822.5	0	0	0	822.5	0	0	0	822.5	0	0	0	822.5	0	1.03	0	822.5	0	0	0	822.5	0	0	0	165	10.3	4.68	4.94	165	7.61	6.91	18.4	165	0	6.26	6.22	165	3.21	0	9.68	165	2.27	11.2	8.65	822.5	0
827.5	0	0	0	827.5	0	0	0	827.5	0	0	0	827.5	0	0	0	827.5	0	0	0	827.5	0	0	0	827.5	0	0	0	166	17.2	7.81	6.59	166	3.8	5.18	4.6	166	0	6.26	3.11	166	1.61	5.19	9.68	166	2.27	11.2	15.1	827.5	0
832.5	0	0	0	832.5	0	0	0	832.5	0	0	0	832.5	0	0	0	832.5	0	0	0	832.5	0	0	0	832.5	0	0	0	167	10.3	3.12	8.23	167	9.51	10.4	11.5	167	0	10.4	3.11	167	4.82	8.65	11.6	167	6.82	0	2.16	832.5	0
837.5	0	0	0	837.5	0	0	0	837.5	0	0	0	837.5	0	0	0	837.5	0	0	0	837.5	0	0	0	837.5	0	0	0	168	3.45	9.37	1.65	168	11.4	8.64	6.89	168	5.02	8.35	6.22	168	4.82	6.92	9.68	168	11.4	2.25	8.65	837.5	0
842.5	0	0	0	842.5	0	0	0	842.5	0	0	0	842.5	0	0	0	842.5	0	0	0	842.5	0	0	0	842.5	0	0	0	169	3.45	6.24	3.29	169	9.51	5.18	18.4	169	5.02	10.4	9.33	169	9.64	6.92	1.94	169	4.54	8.98	4.33	842.5	0
847.5	0	0	0	847.5	0	0	0	847.5	0	0	0	847.5	0	0	0	847.5	0	0	0	847.5	0	0	0	847.5	0	0	0	170	8.62	7.81	1.65	170	9.51	17.3	4.6	170	10	8.35	3.11	170	6.43	6.92	11.6	170	6.82	8.98	0	847.5	0
852.5	0	0	0	852.5	0	0	0	852.5	0	0	0	852.5	0	0	0	852.5	0	0	0	852.5	0	0	0	852.5	0	0	0	171	3.45	9.37	1.65	171	7.61	6.91	11.5	171	2.51	2.09	6.22	171	4.82	3.46	1.94	171	6.82	8.98	6.49	852.5	0
857.5	0	0	0	857.5	0	0	0	857.5	0	0	0	857.5	0	0	0	857.5	0	0	0	857.5	0	0	0	857.5	0	0	0	172	8.62	6.24	11.5	172	7.61	3.46	4.6	172	2.51	6.26	3.11	172	1.61	0	13.5	172	4.54	6.74	2.16	857.5	0
862.5	0	0	0	862.5	0	0	0	862.5	0	0	0	862.5	0	0	0	862.5	0	0	0	862.5	0	0	0	862.5	0	0	0	173	12.1	6.24	3.29	173	5.71	10.4	4.6	173	5.02	8.35	12.4	173	9.64	8.65	5.81	173	4.54	6.74	6.49	862.5	0
867.5	0	0	0	867.5	0	0	0	867.5	0	0	0	867.5	0	0	0	867.5	0	0	0	867.5	0	0	0	867.5	0	0	0	174	3.45	0	1.65	174	1.9	3.46	4.6	174	7.52	6.26	6.22	174	11.3	5.19	5.81	174	6.82	4.49	2.16	867.5	0
872.5	0	0	0	872.5	0	0	0	872.5	0	0	0	872.5	0	0	0	872.5	0	0	0	872.5	0	0	0	872.5	0	0	0	175	3.45	7.81	1.65	175	1.9	6.91	9.19	175	5.02	6.26	9.33	175	6.43	5.19	5.81	175	6.82	2.25	13	872.5	0
877.5	0	0	0	877.5	0	0	0	877.5	0	0	0	877.5	0	0	0	877.5	0	0	0	877.5	0	0	1.08	877.5	0	0	0	176	1.72	6.24	6.59	176	5.71	0	6.89	176	5.02	4.17	9.33	176	6.43	6.92	5.81	176	4.54	2.25	8.65	877.5	0
882.5	0	0	0	882.5	0	0	0	882.5	0	0	0	882.5	0	0	0	882.5	0	0	0	882.5	0	0	0	882.5	0	0	0	177	6.89	4.68	4.94	177	9.51	10.4	9.19	177	5.02	10.4	6.22	177	4.82	3.46	3.87	177	2.27	2.25	2.16	882.5	0
887.5	0	0	0	887.5	0	0	0	887.5	0	0	0	887.5	0	0	0	887.5	0	0	0	887.5	0	0	0	887.5	0	0	0	178	8.62	1.56	8.23	178	0	3.46	13.8	178	5.02	10.4	3.11	178	4.82	1.73	1.94	178	2.27	6.74	8.65	887.5	0
892.5	0	0	0	892.5	0	0	0	892.5	0	0	0	892.5	0	0	0	892.5	0	1.03	0	892.5	0	0	0	892.5	0	0	0	179	6.89	7.81	3.29	179	1.9	3.46	4.6	179	10	12.5	3.11	179	8.04	6.92	5.81	179	4.54	4.49	2.16	892.5	0
897.5	0	0	0	897.5	0	0	0	897.5	0	0	0	897.5	0	0	0	897.5	0	0	0	897.5	0	0	0	897.5	0	0	0	180	3.45	1.56	11.5	180	9.51	5.18	4.6	180	7.52	0	15.6	180	12.9	6.92	13.5	180	6.82	4.49	4.33	897.5	0
902.5	0	0	0	902.5	0	0	0	902.5	0	0	0	902.5	0	0	0	902.5	0	0	0	902.5	0	0	0	902.5	0	0	0	181	1.72	4.68	3.29	181	5.71	6.91	2.3	181	7.52	10.4	3.11	181	4.82	6.92	13.5	181	2.27	6.74	4.33	902.5	0
907.5	0	0	0	907.5	0	0	0	907.5	0	0	0	907.5	0	0	0	907.5	0	0	0	907.5	0	0	0	907.5	0	0	0	182	8.62	9.37	6.59	182	5.71	12.1	2.3	182	2.51	8.35	12.4	182	6.43	6.92	3.87	182	9.09	4.49	0	907.5	0
912.5	0	0	0	912.5	0	0	0	912.5	0	0	0	912.5	0	0	0	912.5	0	0	0	912.5	0	0.969	0	912.5	0	0	0	183	3.45	6.24	8.23	183	5.71	5.18	2.3	183	7.52	8.35	6.22	183	4.82	5.19	1.94	183	9.09	4.49	4.33	912.5	0
917.5	0	0	0	917.5	0	0	0	917.5	0	0	0	917.5	0	0	0	917.5	0	0	0	917.5	0	0	0	917.5	0	0	0	184	6.89	7.81	6.59	184	1.9	3.46	18.4	184	5.02	4.17	9.33	184	1.61	13.8	3.87	184	4.54	8.98	4.33	917.5	0
922.5	0	0	0	922.5	0	0	0	922.5	0	0	0	922.5	0	0	0	922.5	0	0	0	922.5	0	0	0	922.5	0	0	0	185	5.17	4.68	3.29	185	3.8	5.18	6.89	185	7.52	6.26	6.22	185	4.82	0	5.81	185	2.27	4.49	8.65	922.5	0
927.5	0	0	0	927.5	0	0	0	927.5	0	0	0	927.5	0	0	0	927.5	0	0	0	927.5	0	0	0	927.5	0	0	0	186	5.17	10.9	6.59	186	1.9	5.18	4.6	186	5.02	2.09	3.11	186	3.21	5.19	3.87	186	0	6.74	2.16	927.5	0
932.5	0	0	0	932.5	0	0	0	932.5	0	0	0	932.5	0	0	0	932.5	0	0	0	932.5	0	0	0	932.5	0	0	0	187	3.45	3.12	9.88	187	5.71	5.18	4.6	187	2.51	2.09	6.22	187	3.21	3.46	5.81	187	9.09	11.2	2.16	932.5	0
937.5	0	0	0	937.5	0	0	0	937.5	0	0	0	937.5	0	0	0	937.5	0	0	0	937.5	0	0	0	937.5	0	0	0	188	6.89	4.68	6.59	188	13.3	5.18	2.3	188	2.51	4.17	3.11	188	6.43	3.46	7.74	188	9.09	8.98	8.65	937.5	0
942.5	0	0	0	942.5	0	0	0	942.5	0	0	0	942.5	0	0	0	942.5	0	0	0	942.5	0	0	0	942.5	0	0	0	189	6.89	1.56	8.23	189	7.61	6.91	0	189	7.52	8.35	6.22	189	6.43	8.65	1.94	189	4.54	4.49	4.33	942.5	0
947.5	0	0	0	947.5	0	0	0	947.5	0	0	0	947.5	0	0	0	947.5	0	0	0	947.5	0.975	0	0	947.5	0	0	0	190	3.45	1.56	8.23	190	3.8	6.91	6.89	190	2.51	0	3.11	190	3.21	6.92	9.68	190	2.27	2.25	4.33	947.5	0
952.5	0	0	0	952.5	0	0	0	952.5	0	0	0	952.5	0	0	0	952.5	0	0	0	952.5	0	0	0	952.5	0	0	0	191	6.89	4.68	6.59	191	7.61	5.18	4.6	191	7.52	8.35	12.4	191	4.82	5.19	7.74	191	15.9	6.74	6.49	952.5	0
957.5	0	0	0	957.5	0	0	0	957.5	0	0	0	957.5	0	0	0	957.5	0	0	0	957.5	0	0	0	957.5	0	0	0	192	6.89	7.81	0	192	1.9	8.64	9.19	192	2.51	4.17	9.33	192	4.82	8.65	1.94	192	6.82	0	4.33	957.5	0
962.5	0	0	0	962.5	0	0	0	962.5	0	0	0	962.5	0	0	0	962.5	0	0	0	962.5	0	0	0	962.5	0	0	0	193	6.89	6.24	3.29	193	1.9	3.46	6.89	193	2.51	4.17	3.11	193	3.21	1.73	7.74	193	2.27	0	2.16	962.5	0
967.5	0	0	0	967.5	0	0	0	967.5	0	0	0	967.5	0	0	0	967.5	0	0	0	967.5	0	0	0	967.5	0	0	0	194	1.72	4.68	1.65	194	1.9	3.46	6.89	194	2.51	6.26	3.11	194	4.82	8.65	0	194	6.82	2.25	6.49	967.5	0
972.5	0	0	0	972.5	0	0	0	972.5	0	0	0	972.5	0	0	0	972.5	0	0	0	972.5	0	0	0	972.5	0	0	0	195	3.45	3.12	4.94	195	5.71	10.4	2.3	195	10	2.09	3.11	195	11.3	5.19	0	195	11.4	2.25	6.49	972.5	0
977.5	0	0	0	977.5	0	0	0	977.5	0	0	0	977.5	0	0	0	977.5	0	0	0	977.5	0	0	0	977.5	0	0	0	196	6.89	3.12	0	196	7.61	3.46	9.19	196	2.51	6.26	0	196	0	3.46	3.87	196	4.54	2.25	8.65	977.5	0
982.5	0	0	0	982.5	0	0	0	982.5	0	0	0	982.5	0	0	0	982.5	0	0	0	982.5	0	0	0	982.5	0	0	0	197	1.72	6.24	9.88	197	7.61	1.73	2.3	197	5.02	2.09	3.11	197	3.21	1.73	7.74	197	0	4.49	6.49	982.5	0
987.5	0	0	0	987.5	0	0	0	987.5	0	0	0	987.5	0	0	0	987.5	0	0	0	987.5	0	0	0	987.5	0	0	0	198	3.45	9.37	4.94	198	1.9	5.18	4.6	198	7.52	2.09	0	198	3.21	8.65	1.94	198	13.6	4.49	4.33	987.5	0
992.5	0	0	0	992.5	0	0	0	992.5	0	0	0	992.5	0	0	0	992.5	0	0	0	992.5	0	0	0	992.5	0	0	0	199	6.89	3.12	6.59	199	3.8	1.73	0	199	5.02	4.17	12.4	199	1.61	1.73	1.94	199	9.09	2.25	2.16	992.5	0
997.5	0	0	0	997.5	0	0	0	997.5	0	0	0	997.5	0	0	0	997.5	0	0	0	997.5	0	0	0	997.5	0	0	0	200	5.17	0	1.65	200	5.71	10.4	4.6	200	5.02	2.09	6.22	200	9.64	0	1.94	200	2.27	0	6.49	997.5	0
1002.5	0	0	0	1002.5	0	0	0	1002.5	0	0	0	1002.5	0	0	0	1002.5	0	0	0	1002.5	0	0	0	1002.5	0	0	0	201	5.17	4.68	0	201	5.71	5.18	4.6	201	7.52	4.17	9.33	201	4.82	1.73	3.87	201	6.82	4.49	2.16	1002.5	0
1007.5	0	0	0	1007.5	0	0	0	1007.5	0	0	0	1007.5	0	0	0	1007.5	0	0	0	1007.5	0	0	0	1007.5	0	0	0	202	3.45	3.12	0	202	5.71	3.46	2.3	202	2.51	2.09	6.22	202	3.21	5.19	5.81	202	2.27	2.25	6.49	1007.5	0
1012.5	0	0	0	1012.5	0	0	0	1012.5	0	0	0	1012.5	0	0	0	1012.5	0	0	0	1012.5	0	0	0	1012.5	0	0	0	203	5.17	3.12	6.59	203	3.8	1.73	6.89	203	7.52	2.09	12.4	203	8.04	1.73	3.87	203	9.09	4.49	8.65	1012.5	0
1017.5	0	0	0	1017.5	0	0	0	1017.5	0	0	0	1017.5	0	0	0	1017.5	0	0	0	1017.5	0	0.969	0	1017.5	0	0	0	204	6.89	6.24	1.65	204	5.71	8.64	0	204	7.52	8.35	0	204	3.21	6.92	1.94	204	2.27	6.74	2.16	1017.5	0
1022.5	0	0	0	1022.5	0	0	0	1022.5	0	0	0	1022.5	0	0	0	1022.5	0	0	0	1022.5	0	0	0	1022.5	0	0	0	205	5.17	6.24	1.65	205	3.8	1.73	4.6	205	5.02	4.17	0	205	0	6.92	3.87	205	2.27	4.49	15.1	1022.5	0
1027.5	0	0	0	1027.5	0	0	0	1027.5	0	0	0	1027.5	0	0	0	1027.5	0	0	0	1027.5	0	0	0	1027.5	0	0	0	206	6.89	6.24	3.29	206	3.8	3.46	2.3	206	0	6.26	0	206	1.61	8.65	3.87	206	6.82	2.25	2.16	1027.5	0
1032.5	0	0	0	1032.5	0	0	0	1032.5	0	0	0	1032.5	0	0	0	1032.5	0	0	0	1032.5	0	0	0	1032.5	0	0	0	207	3.45	4.68	4.94	207	3.8	5.18	6.89	207	5.02	2.09	0	207	0	1.73	7.74	207	4.54	0	0	1032.5	0
1037.5	0	0	0	1037.5	0	0	0	1037.5	0	0	0	1037.5	0	0	0	1037.5	0	0	0	1037.5	0	0	0	1037.5	0	0	0	208	5.17	0	1.65	208	5.71	0	4.6	208	0	4.17	0	208	6.43	10.4	3.87	208	6.82	4.49	2.16	1037.5	0
1042.5	0	0	0	1042.5	0	0	0	1042.5	0	0	0	1042.5	0	0	0	1042.5	0	0	0	1042.5	0	0	0	1042.5	0	0	0	209	8.62	3.12	6.59	209	11.4	10.4	9.19	209	0	4.17	3.11	209	4.82	0	5.81	209	2.27	0	0	1042.5	0
1047.5	0	0	0	1047.5	0	0	0	1047.5	0	0	0	1047.5	0	0	0	1047.5	0	0	0	1047.5	0	0	0	1047.5	0	0	0	210	3.45	4.68	1.65	210	5.71	3.46	2.3	210	0	4.17	6.22	210	3.21	5.19	1.94	210	0	4.49	0	1047.5	0
1052.5	0	0	0	1052.5	0	0	0	1052.5	0	0	0	1052.5	0	0	0	1052.5	0	0	0	1052.5	0	0	0	1052.5	0	0	0	211	8.62	4.68	6.59	211	3.8	8.64	2.3	211	2.51	0	0	211	0	0	1.94	211	2.27	2.25	2.16	1052.5	0
1057.5	0	0	0	1057.5	0	0	0	1057.5	0	0	0	1057.5	0	0	0	1057.5	0	0	0	1057.5	0	0	0	1057.5	0	0	0	212	3.45	6.24	3.29	212	9.51	0	6.89	212	5.02	4.17	0	212	4.82	5.19	3.87	212	9.09	0	2.16	1057.5	0
1062.5	0	0	0	1062.5	0	0	0	1062.5	0	0	0	1062.5	0	0	0	1062.5	0	0	0	1062.5	0	0	0	1062.5	0	0	0	213	5.17	3.12	3.29	213	3.8	5.18	2.3	213	0	4.17	3.11	213	1.61	3.46	7.74	213	4.54	0	4.33	1062.5	0
1067.5	0	0	0	1067.5	0	0	0	1067.5	0	0	0	1067.5	0	0	0	1067.5	0	0	0	1067.5	0	0	0	1067.5	0	0	0	214	1.72	3.12	1.65	214	3.8	12.1	4.6	214	0	6.26	3.11	214	0	1.73	5.81	214	4.54	0	2.16	1067.5	0
1072.5	0	0	0	1072.5	0	0	0	1072.5	0	0	0	1072.5	0	0	0	1072.5	0	0	0	1072.5	0	0	0	1072.5	0	0	0	215	10.3	0	3.29	215	0	1.73	0	215	2.51	0	6.22	215	1.61	5.19	3.87	215	2.27	0	4.33	1072.5	0
1077.5	0	0	0	1077.5	0	0	0	1077.5	0	0	0	1077.5	0	0	0	1077.5	0	0	0	1077.5	0	0	0	1077.5	0	0	0	216	3.45	6.24	3.29	216	3.8	5.18	0	216	2.51	4.17	0	216	4.82	5.19	3.87	216	4.54	4.49	2.16	1077.5	0
1082.5	0	0	0	1082.5	0	0	0	1082.5	0	0	0	1082.5	0	0	0	1082.5	0	0	0	1082.5	0	0	0	1082.5	0	0	0	217	3.45	6.24	3.29	217	5.71	3.46	2.3	217	5.02	0	3.11	217	3.21	1.73	7.74	217	0	8.98	4.33	1082.5	0
1087.5	0	0	0	1087.5	0	0	0	1087.5	0	0	0	1087.5	0	0	0	1087.5	0	0	0	1087.5	0	0	0	1087.5	0	0	0	218	0	4.68	1.65	218	0	1.73	2.3	218	0	0	6.22	218	3.21	1.73	1.94	218	4.54	2.25	0	1087.5	0
1092.5	0	0	0	1092.5	0	0	0	1092.5	0	0	0	1092.5	0	0	0	1092.5	0	0	0	1092.5	0	0	0	1092.5	0	0	0	219	3.45	0	0	219	3.8	5.18	2.3	219	2.51	6.26	6.22	219	3.21	1.73	7.74	219	2.27	2.25	6.49	1092.5	0
1097.5	0	0	0	1097.5	0	0	0	1097.5	0	0	0	1097.5	0	0	0	1097.5	0	0	0	1097.5	0	0	0	1097.5	0	0	0	220	3.45	3.12	1.65	220	5.71	3.46	0	220	5.02	2.09	0	220	1.61	3.46	9.68	220	4.54	4.49	2.16	1097.5	0
1102.5	0	0	0	1102.5	0	0	0	1102.5	0	0	0	1102.5	0	0	0	1102.5	0	0	0	1102.5	0	0	0	1102.5	0	0	0	221	1.72	3.12	3.29	221	11.4	1.73	2.3	221	5.02	2.09	3.11	221	4.82	6.92	0	221	2.27	0	2.16	1102.5	0
1107.5	0	0	0	1107.5	0	0	0	1107.5	0	0	0	1107.5	0	0	0	1107.5	0	0	0	1107.5	0	0	0	1107.5	0	0	0	222	6.89	10.9	4.94	222	1.9	1.73	0	222	0	2.09	0	222	4.82	1.73	1.94	222	2.27	2.25	4.33	1107.5	0
1112.5	0	0	0	1112.5	0	0	0	1112.5	0	0	0	1112.5	0	0	0	1112.5	0	0	0	1112.5	0	0	0	1112.5	0	0	0	223	1.72	4.68	8.23	223	3.8	0	2.3	223	7.52	2.09	3.11	223	1.61	5.19	5.81	223	0	2.25	2.16	1112.5	0
1117.5	0	0	0	1117.5	0	0	0	1117.5	0	0	0	1117.5	0	0	0	1117.5	0	0	0	1117.5	0	0	0	1117.5	0	0	0	224	1.72	3.12	3.29	224	1.9	3.46	0	224	2.51	2.09	3.11	224	1.61	1.73	3.87	224	4.54	2.25	0	1117.5	0
1122.5	0	0	0	1122.5	0	0	0	1122.5	0	0	0	1122.5	0	0	0	1122.5	0	0	0	1122.5	0	0	0	1122.5	0	0	0	225	3.45	3.12	4.94	225	1.9	3.46	0	225	7.52	4.17	3.11	225	4.82	1.73	0	225	2.27	6.74	0	1122.5	0
1127.5	0	0	0	1127.5	0	0	0	1127.5	0	0	0	1127.5	0	0	0	1127.5	0	0	0	1127.5	0	0	0	1127.5	0	0	0	226	3.45	3.12	1.65	226	1.9	6.91	4.6	226	0	6.26	0	226	4.82	1.73	5.81	226	0	4.49	2.16	1127.5	0
1132.5	0	0	0	1132.5	0	0	0	1132.5	0	0	0	1132.5	0	0	0	1132.5	0	0	0	1132.5	0	0	0	1132.5	0	0	0	227	3.45	1.56	1.65	227	3.8	1.73	2.3	227	5.02	0	0	227	6.43	1.73	5.81	227	2.27	0	0	1132.5	0
1137.5	0	0	0	1137.5	0	0	0	1137.5	0	0	0	1137.5	0	0	0	1137.5	0	0	0	1137.5	0	0	0	1137.5	0	0	0	228	1.72	3.12	3.29	228	1.9	3.46	2.3	228	2.51	0	6.22	228	3.21	8.65	9.68	228	9.09	0	0	1137.5	0
1142.5	0	0	0	1142.5	0	0	0	1142.5	0	0	0	1142.5	0	0	0	1142.5	0	0	0	1142.5	0	0	0	1142.5	0	0	0	229	1.72	3.12	4.94	229	1.9	1.73	4.6	229	0	0	3.11	229	3.21	3.46	1.94	229	0	2.25	8.65	1142.5	0
1147.5	0	0	0	1147.5	0	0	0	1147.5	0	0	0	1147.5	0	0	0	1147.5	0	0	0	1147.5	0	0	0	1147.5	0	0	0	230	1.72	1.56	6.59	230	5.71	8.64	2.3	230	7.52	4.17	6.22	230	4.82	3.46	1.94	230	0	0	4.33	1147.5	0
1152.5	0	0	0	1152.5	0	0	0	1152.5	0	0	0	1152.5	0	0	0	1152.5	0	0	0	1152.5	0	0	0	1152.5	0	0	0	231	8.62	3.12	6.59	231	0	1.73	6.89	231	2.51	0	0	231	0	1.73	3.87	231	2.27	2.25	4.33	1152.5	0
1157.5	0	0	0	1157.5	0	0	0	1157.5	0	0	0	1157.5	0	0	0	1157.5	0	0	0	1157.5	0	0	0	1157.5	0	0	0	232	1.72	6.24	1.65	232	1.9	5.18	4.6	232	0	4.17	0	232	1.61	3.46	3.87	232	6.82	0	4.33	1157.5	0
1162.5	0	0	0	1162.5	0	0	0	1162.5	0	0	0	1162.5	0	0	0	1162.5	0	0	0	1162.5	0	0	0	1162.5	0	0	0	233	0	7.81	1.65	233	1.9	3.46	2.3	233	0	2.09	3.11	233	0	3.46	5.81	233	4.54	4.49	4.33	1162.5	0
1167.5	0	0	0	1167.5	0	0	0	1167.5	0	0	0	1167.5	0	0	0	1167.5	0	0	0	1167.5	0	0	0	1167.5	0	0	0	234	3.45	1.56	4.94	234	5.71	1.73	0	234	0	4.17	0	234	3.21	3.46	1.94	234	2.27	0	2.16	1167.5	0
1172.5	0	0	0	1172.5	0	0	0	1172.5	0	0	0	1172.5	0	0	0	1172.5	0	0	0	1172.5	0	0	0	1172.5	0	0	0	235	0	1.56	1.65	235	1.9	1.73	0	235	5.02	0	0	235	4.82	1.73	1.94	235	2.27	2.25	0	1172.5	0
1177.5	0	0	0	1177.5	0	0	0	1177.5	0	0	0	1177.5	0	0	0	1177.5	0	0	0	1177.5	0	0	0	1177.5	0	0	0	236	5.17	1.56	3.29	236	1.9	3.46	2.3	236	0	4.17	9.33	236	1.61	1.73	0	236	2.27	4.49	4.33	1177.5	0
1182.5	0	0	0	1182.5	0	0	0	1182.5	0	0	0	1182.5	0	0	0	1182.5	0	0	0	1182.5	0	0	0	1182.5	0	0	0	237	3.45	6.24	3.29	237	0	3.46	2.3	237	5.02	6.26	6.22	237	0	3.46	1.94	237	2.27	0	0	1182.5	0
1187.5	0	0	0	1187.5	0	0	0	1187.5	0	0	0	1187.5	0	0	0	1187.5	0	0	0	1187.5	0	0	0	1187.5	0	0	0	238	1.72	3.12	1.65	238	0	1.73	4.6	238	2.51	6.26	3.11	238	1.61	3.46	3.87	238	4.54	2.25	4.33	1187.5	0
1192.5	0	0	0	1192.5	0	0	0	1192.5	0	0	0	1192.5	0	0	0	1192.5	0	0	0	1192.5	0	0	0	1192.5	0	0	0	239	3.45	3.12	3.29	239	5.71	3.46	0	239	0	2.09	3.11	239	0	3.46	0	239	0	2.25	2.16	1192.5	0
1197.5	0	0	0	1197.5	0	0	0	1197.5	0	0	0	1197.5	0	0	0	1197.5	0	0	0	1197.5	0	0	0	1197.5	0	0	0	240	3.45	4.68	0	240	1.9	1.73	2.3	240	2.51	0	3.11	240	6.43	1.73	5.81	240	2.27	2.25	6.49	1197.5	0
1202.5	0	0	0	1202.5	0	0	0	1202.5	0	0	0	1202.5	0	0	0	1202.5	0	0	0	1202.5	0	0	0	1202.5	0	0	0	241	1.72	0	4.94	241	1.9	3.46	0	241	5.02	6.26	3.11	241	1.61	3.46	3.87	241	2.27	0	2.16	1202.5	0
1207.5	0	0	0	1207.5	0	0	0	1207.5	0	0	0	1207.5	0	0	0	1207.5	0	0	0	1207.5	0	0	0	1207.5	0	0	0	242	1.72	1.56	1.65	242	0	5.18	0	242	2.51	0	0	242	1.61	3.46	3.87	242	2.27	11.2	0	1207.5	0
1212.5	0	0	0	1212.5	0	0	0	1212.5	0	0	0	1212.5	0	0	0	1212.5	0	0	0	1212.5	0	0	0	1212.5	0	0	0	243	0	0	1.65	243	0	0	0	243	0	2.09	0	243	3.21	1.73	3.87	243	2.27	0	4.33	1212.5	0
1217.5	0	0	0	1217.5	0	0	0	1217.5	0	0	0	1217.5	0	0	0	1217.5	0	0	0	1217.5	0	0	0	1217.5	0	0	0	244	0	1.56	6.59	244	1.9	5.18	0	244	0	0	0	244	3.21	1.73	1.94	244	0	0	4.33	1217.5	0
1222.5	0	0	0	1222.5	0	0	0	1222.5	0	0	0	1222.5	0	0	0	1222.5	0	0	0	1222.5	0	0	0	1222.5	0	0	0	245	3.45	1.56	1.65	245	3.8	5.18	2.3	245	10	2.09	3.11	245	1.61	0	0	245	4.54	8.98	2.16	1222.5	0
1227.5	0	0	0	1227.5	0	0	0	1227.5	0	0	0	1227.5	0	0	0	1227.5	0	0	0	1227.5	0	0	0	1227.5	0	0	0	246	0	0	3.29	246	7.61	5.18	2.3	246	2.51	2.09	6.22	246	0	1.73	1.94	246	0	2.25	4.33	1227.5	0
1232.5	0	0	0	1232.5	0	0	0	1232.5	0	0	0	1232.5	0	0	0	1232.5	0	0	0	1232.5	0	0	0	1232.5	0	0	0	247	0	1.56	3.29	247	1.9	3.46	4.6	247	5.02	4.17	3.11	247	3.21	6.92	1.94	247	0	0	0	1232.5	0
1237.5	0	0	0	1237.5	0	0	0	1237.5	0	0	0	1237.5	0	0	0	1237.5	0	0	0	1237.5	0	0	0	1237.5	0	0	0	248	5.17	1.56	1.65	248	1.9	5.18	0	248	2.51	2.09	3.11	248	1.61	0	0	248	2.27	4.49	2.16	1237.5	0
1242.5	0	0	0	1242.5	0	0	0	1242.5	0	0	0	1242.5	0	0	0	1242.5	0	0	0	1242.5	0	0	0	1242.5	0	0	0	249	0	1.56	0	249	3.8	3.46	0	249	5.02	2.09	0	249	1.61	6.92	3.87	249	0	2.25	6.49	1242.5	0
1247.5	0	0	0	1247.5	0	0	0	1247.5	0	0	0	1247.5	0	0	0	1247.5	0	0	0	1247.5	0	0	0	1247.5	0	0	0	250	1.72	1.56	0	250	1.9	0	0	250	0	2.09	3.11	250	0	5.19	0	250	0	2.25	0	1247.5	0
1252.5	0	0	0	1252.5	0	0	0	1252.5	0	0	0	1252.5	0	0	0	1252.5	0	0	0	1252.5	0	0	0	1252.5	0	0	0	251	3.45	4.68	1.65	251	5.71	3.46	2.3	251	5.02	4.17	0	251	0	1.73	3.87	251	2.27	2.25	2.16	1252.5	0
1257.5	0	0	0	1257.5	0	0	0	1257.5	0	0	0	1257.5	0	0	0	1257.5	0	0	0	1257.5	0	0	0	1257.5	0	0	0	252	3.45	4.68	1.65	252	3.8	5.18	0	252	2.51	0	6.22	252	3.21	1.73	0	252	4.54	0	0	1257.5	0
1262.5	0	0	0	1262.5	0	0	0	1262.5	0	0	0	1262.5	0	0	0	1262.5	0	0	0	1262.5	0	0	0	1262.5	0	0	0	253	0	3.12	0	253	3.8	1.73	0	253	0	2.09	0	253	3.21	1.73	3.87	253	2.27	2.25	2.16	1262.5	0
1267.5	0	0	0	1267.5	0	0	0	1267.5	0	0	0	1267.5	0	0	0	1267.5	0	0	0	1267.5	0	0	0	1267.5	0	0	0	254	5.17	3.12	4.94	254	0	3.46	2.3	254	2.51	2.09	0	254	4.82	0	1.94	254	2.27	2.25	2.16	1267.5	0
1272.5	0	0	0	1272.5	0	0	0	1272.5	0	0	0	1272.5	0	0	0	1272.5	0	0	0	1272.5	0	0	0	1272.5	0	0	0	255	1.72	0	0	255	3.8	3.46	0	255	2.51	2.09	0	255	3.21	1.73	0	255	2.27	2.25	2.16	1272.5	0
1277.5	0	0	0	1277.5	0	0	0	1277.5	0	0	0	1277.5	0	0	0	1277.5	0	0	0	1277.5	0	0	0	1277.5	0	0	0	256	0	1.56	3.29	256	1.9	3.46	4.6	256	0	0	0	256	3.21	1.73	1.94	256	2.27	2.25	6.49	1277.5	0
1282.5	0	0	0	1282.5	0	0	0	1282.5	0	0	0	1282.5	0	0	0	1282.5	0	0	0	1282.5	0	0	0	1282.5	0	0	0	257	3.45	7.81	1.65	257	1.9	1.73	4.6	257	0	0	0	257	0	1.73	1.94	257	4.54	0	2.16	1282.5	0
1287.5	0	0	0	1287.5	0	0	0	1287.5	0	0	0	1287.5	0	0	0	1287.5	0	0	0	1287.5	0	0	0	1287.5	0	0	0	258	0	0	1.65	258	1.9	0	2.3	258	2.51	0	3.11	258	1.61	1.73	1.94	258	0	0	0	1287.5	0
1292.5	0	0	0	1292.5	0	0	0	1292.5	0	0	0	1292.5	0	0	0	1292.5	0	0	0	1292.5	0	0	0	1292.5	0	0	0	259	5.17	4.68	1.65	259	1.9	6.91	2.3	259	2.51	0	0	259	6.43	0	1.94	259	2.27	2.25	0	1292.5	0
1297.5	0	0	0	1297.5	0	0	0	1297.5	0	0	0	1297.5	0	0	0	1297.5	0	0	0	1297.5	0	0	0	1297.5	0	0	0	260	0	3.12	0	260	0	0	2.3	260	0	2.09	0	260	1.61	1.73	0	260	2.27	2.25	0	1297.5	0
1302.5	0	0	0	1302.5	0	0	0	1302.5	0	0	0	1302.5	0	0	0	1302.5	0	0	0	1302.5	0	0	0	1302.5	0	0	0	261	5.17	4.68	4.94	261	1.9	5.18	2.3	261	0	0	0	261	3.21	1.73	0	261	0	6.74	2.16	1302.5	0
1307.5	0	0	0	1307.5	0	0	0	1307.5	0	0	0	1307.5	0	0	0	1307.5	0	0	0	1307.5	0	0	0	1307.5	0	0	0	262	1.72	3.12	1.65	262	0	0	2.3	262	2.51	0	0	262	1.61	3.46	0	262	0	4.49	0	1307.5	0
1312.5	0	0	0	1312.5	0	0	0	1312.5	0	0	0	1312.5	0	0	0	1312.5	0	0	0	1312.5	0	0	0	1312.5	0	0	0	263	3.45	4.68	3.29	263	0	1.73	2.3	263	2.51	0	3.11	263	0	0	1.94	263	0	0	2.16	1312.5	0
1317.5	0	0	0	1317.5	0	0	0	1317.5	0	0	0	1317.5	0	0	0	1317.5	0	0	0	1317.5	0	0	0	1317.5	0	0	0	264	0	3.12	1.65	264	3.8	0	2.3	264	0	2.09	0	264	1.61	1.73	0	264	4.54	0	2.16	1317.5	0
1322.5	0	0	0	1322.5	0	0	0	1322.5	0	0	0	1322.5	0	0	0	1322.5	0	0	0	1322.5	0	0	0	1322.5	0	0	0	265	3.45	3.12	1.65	265	3.8	1.73	2.3	265	0	0	0	265	4.82	1.73	1.94	265	0	2.25	0	1322.5	0
1327.5	0	0	0	1327.5	0	0	0	1327.5	0	0	0	1327.5	0	0	0	1327.5	0	0	0	1327.5	0	0	0	1327.5	0	0	0	266	1.72	0	4.94	266	1.9	3.46	2.3	266	2.51	2.09	9.33	266	0	0	0	266	2.27	0	0	1327.5	0
1332.5	0	0	0	1332.5	0	0	0	1332.5	0	0	0	1332.5	0	0	0	1332.5	0	0	0	1332.5	0	0	0	1332.5	0	0	0	267	5.17	1.56	1.65	267	1.9	0	2.3	267	0	0	0	267	0	3.46	3.87	267	4.54	2.25	0	1332.5	0
1337.5	0	0	0	1337.5	0	0	0	1337.5	0	0	0	1337.5	0	0	0	1337.5	0	0	0	1337.5	0	0	0	1337.5	0	0	0	268	0	4.68	1.65	268	0	5.18	4.6	268	0	0	0	268	4.82	1.73	0	268	2.27	0	2.16	1337.5	0
1342.5	0	0	0	1342.5	0	0	0	1342.5	0	0	0	1342.5	0	0	0	1342.5	0	0	0	1342.5	0	0	0	1342.5	0	0	0	269	1.72	0	0	269	1.9	0	6.89	269	2.51	0	0	269	3.21	1.73	1.94	269	0	0	0	1342.5	0
1347.5	0	0	0	1347.5	0	0	0	1347.5	0	0	0	1347.5	0	0	0	1347.5	0	0	0	1347.5	0	0	0	1347.5	0	0	0	270	0	1.56	0	270	1.9	0	0	270	0	2.09	0	270	1.61	1.73	0	270	0	0	0	1347.5	0
1352.5	0	0	0	1352.5	0	0	0	1352.5	0	0	0	1352.5	0	0	0	1352.5	0	0	0	1352.5	0	0	0	1352.5	0	0	0	271	0	0	3.29	271	1.9	3.46	2.3	271	0	0	0	271	0	1.73	0	271	0	0	0	1352.5	0
1357.5	0	0	0	1357.5	0	0	0	1357.5	0	0	0	1357.5	0	0	0	1357.5	0	0	0	1357.5	0	0	0	1357.5	0	0	0	272	3.45	1.56	0	272	5.71	0	4.6	272	0	0	0	272	0	0	0	272	2.27	0	2.16	1357.5	0
1362.5	0	0	0	1362.5	0	0	0	1362.5	0	0	0	1362.5	0	0	0	1362.5	0	0	0	1362.5	0	0	0	1362.5	0	0	0	273	1.72	0	0	273	1.9	3.46	0	273	0	0	0	273	1.61	1.73	1.94	273	4.54	2.25	0	1362.5	0
1367.5	0	0	0	1367.5	0	0	0	1367.5	0	0	0	1367.5	0	0	0	1367.5	0	0	0	1367.5	0	0	0	1367.5	0	0	0	274	0	0	1.65	274	1.9	1.73	2.3	274	0	0	6.22	274	1.61	1.73	0	274	0	0	0	1367.5	0
1372.5	0	0	0	1372.5	0	0	0	1372.5	0	0	0	1372.5	0	0	0	1372.5	0	0	0	1372.5	0	0	0	1372.5	0	0	0	275	3.45	1.56	1.65	275	3.8	0	4.6	275	0	0	0	275	0	1.73	0	275	0	2.25	2.16	1372.5	0
1377.5	0	0	0	1377.5	0	0	0	1377.5	0	0	0	1377.5	0	0	0	1377.5	0	0	0	1377.5	0	0	0	1377.5	0	0	0	276	0	1.56	4.94	276	0	3.46	2.3	276	0	2.09	3.11	276	3.21	0	1.94	276	0	2.25	0	1377.5	0
1382.5	0	0	0	1382.5	0	0	0	1382.5	0	0	0	1382.5	0	0	0	1382.5	0	0	0	1382.5	0	0	0	1382.5	0	0	0	277	1.72	1.56	1.65	277	3.8	0	2.3	277	2.51	0	0	277	3.21	5.19	1.94	277	0	0	0	1382.5	0
1387.5	0	0	0	1387.5	0	0	0	1387.5	0	0	0	1387.5	0	0	0	1387.5	0	0	0	1387.5	0	0	0	1387.5	0	0	0	278	0	1.56	0	278	0	0	0	278	0	2.09	3.11	278	1.61	3.46	3.87	278	0	4.49	2.16	1387.5	0
1392.5	0	0	0	1392.5	0	0	0	1392.5	0	0	0	1392.5	0	0	0	1392.5	0	0	0	1392.5	0	0	0	1392.5	0	0	0	279	1.72	1.56	0	279	1.9	3.46	0	279	0	2.09	0	279	0	0	0	279	0	0	4.33	1392.5	0
1397.5	0	0	0	1397.5	0	0	0	1397.5	0	0	0	1397.5	0	0	0	1397.5	0	0	0	1397.5	0	0	0	1397.5	0	0	0	280	3.45	3.12	1.65	280	0	0	0	280	0	0	0	280	1.61	0	3.87	280	4.54	2.25	4.33	1397.5	0
1402.5	0	0	0	1402.5	0	0	0	1402.5	0	0	0	1402.5	0	0	0	1402.5	0	0	0	1402.5	0	0	0	1402.5	0	0	0	281	0	1.56	1.65	281	0	1.73	0	281	0	0	0	281	1.61	0	0	281	2.27	0	0	1402.5	0
1407.5	0	0	0	1407.5	0	0	0	1407.5	0	0	0	1407.5	0	0	0	1407.5	0	0	0	1407.5	0	0	0	1407.5	0	0	0	282	0	0	0	282	3.8	1.73	0	282	2.51	2.09	0	282	0	0	0	282	2.27	4.49	2.16	1407.5	0
1412.5	0	0	0	1412.5	0	0	0	1412.5	0	0	0	1412.5	0	0	0	1412.5	0	0	0	1412.5	0	0	0	1412.5	0	0	0	283	0	1.56	3.29	283	0	1.73	0	283	2.51	0	3.11	283	3.21	1.73	0	283	0	0	0	1412.5	0
1417.5	0	0	0	1417.5	0	0	0	1417.5	0	0	0	1417.5	0	0	0	1417.5	0	0	0	1417.5	0	0	0	1417.5	0	0	0	284	1.72	0	3.29	284	0	0	0	284	2.51	0	0	284	1.61	3.46	0	284	0	0	2.16	1417.5	0
1422.5	0	0	0	1422.5	0	0	0	1422.5	0	0	0	1422.5	0	0	0	1422.5	0	0	0	1422.5	0	0	0	1422.5	0	0	0	285	0	1.56	0	285	1.9	0	0	285	0	0	3.11	285	0	1.73	0	285	0	0	4.33	1422.5	0
1427.5	0	0	0	1427.5	0	0	0	1427.5	0	0	0	1427.5	0	0	0	1427.5	0	0	0	1427.5	0	0	0	1427.5	0	0	0	286	3.45	0	0	286	1.9	0	0	286	2.51	0	3.11	286	0	0	1.94	286	0	0	0	1427.5	0
1432.5	0	0	0	1432.5	0	0	0	1432.5	0	0	0	1432.5	0	0	0	1432.5	0	0	0	1432.5	0	0	0	1432.5	0	0	0	287	3.45	1.56	1.65	287	3.8	0	0	287	2.51	0	3.11	287	0	0	3.87	287	0	0	0	1432.5	0
1437.5	0	0	0	1437.5	0	0	0	1437.5	0	0	0	1437.5	0	0	0	1437.5	0	0	0	1437.5	0	0	0	1437.5	0	0	0	288	0	1.56	0	288	0	0	2.3	288	10	0	3.11	288	0	0	0	288	2.27	2.25	2.16	1437.5	0
1442.5	0	0	0	1442.5	0	0	0	1442.5	0	0	0	1442.5	0	0	0	1442.5	0	0	0	1442.5	0	0	0	1442.5	0	0	0	289	0	1.56	0	289	0	3.46	0	289	0	0	0	289	1.61	1.73	0	289	0	0	2.16	1442.5	0
1447.5	0	0	0	1447.5	0	0	0	1447.5	0	0	0	1447.5	0	0	0	1447.5	0	0	0	1447.5	0	0	0	1447.5	0	0	0	290	1.72	0	0	290	3.8	0	2.3	290	0	2.09	0	290	0	0	0	290	4.54	2.25	0	1447.5	0
1452.5	0	0	0	1452.5	0	0	0	1452.5	0	0	0	1452.5	0	0	0	1452.5	0	0	0	1452.5	0	0	0	1452.5	0	0	0	291	0	0	1.65	291	1.9	0	2.3	291	0	0	0	291	1.61	1.73	1.94	291	2.27	2.25	0	1452.5	0
1457.5	0	0	0	1457.5	0	0	0	1457.5	0	0	0	1457.5	0	0	0	1457.5	0	0	0	1457.5	0	0	0	1457.5	0	0	0	292	0	3.12	3.29	292	0	0	0	292	0	0	0	292	3.21	1.73	0	292	6.82	0	0	1457.5	0
1462.5	0	0	0	1462.5	0	0	0	1462.5	0	0	0	1462.5	0	0	0	1462.5	0	0	0	1462.5	0	0	0	1462.5	0	0	0	293	0	0	1.65	293	1.9	1.73	0	293	0	2.09	0	293	1.61	0	0	293	0	0	0	1462.5	0
1467.5	0	0	0	1467.5	0	0	0	1467.5	0	0	0	1467.5	0	0	0	1467.5	0	0	0	1467.5	0	0	0	1467.5	0	0	0	294	0	0	0	294	0	3.46	0	294	5.02	0	0	294	1.61	1.73	0	294	2.27	2.25	0	1467.5	0
1472.5	0	0	0	1472.5	0	0	0	1472.5	0	0	0	1472.5	0	0	0	1472.5	0	0	0	1472.5	0	0	0	1472.5	0	0	0	295	3.45	0	0	295	0	1.73	0	295	0	4.17	0	295	1.61	1.73	0	295	0	2.25	0	1472.5	0
1477.5	0	0	0	1477.5	0	0	0	1477.5	0	0	0	1477.5	0	0	0	1477.5	0	0	0	1477.5	0	0	0	1477.5	0	0	0	296	1.72	1.56	3.29	296	1.9	1.73	0	296	0	0	0	296	0	0	1.94	296	0	0	0	1477.5	0
1482.5	0	0	0	1482.5	0	0	0	1482.5	0	0	0	1482.5	0	0	0	1482.5	0	0	0	1482.5	0	0	0	1482.5	0	0	0	297	0	0	1.65	297	1.9	0	0	297	0	0	0	297	3.21	1.73	0	297	2.27	0	0	1482.5	0
1487.5	0	0	0	1487.5	0	0	0	1487.5	0	0	0	1487.5	0	0	0	1487.5	0	0	0	1487.5	0	0	0	1487.5	0	0	0	298	3.45	0	0	298	5.71	0	2.3	298	0	0	0	298	3.21	1.73	0	298	2.27	4.49	0	1487.5	0
1492.5	0	0	0	1492.5	0	0	0	1492.5	0	0	0	1492.5	0	0	0	1492.5	0	0	0	1492.5	0	0	0	1492.5	0	0	0	299	1.72	1.56	0	299	3.8	1.73	0	299	0	0	0	299	0	1.73	0	299	0	0	0	1492.5	0
1497.5	0	0	0	1497.5	0	0	0	1497.5	0	0	0	1497.5	0	0	0	1497.5	0	0	0	1497.5	0	0	0	1497.5	0	0	0	300	1.72	0	1.65	300	1.9	1.73	2.3	300	0	0	0	300	4.82	0	0	300	0	0	0	1497.5	0
1502.5	0	0	0	1502.5	0	0	0	1502.5	0	0	0	1502.5	0	0	0	1502.5	0	0	0	1502.5	0	0	0	1502.5	0	0	0	301	1.72	0	0	301	1.9	0	0	301	0	2.09	6.22	301	1.61	0	1.94	301	2.27	0	0	1502.5	0
1507.5	0	0	0	1507.5	0	0	0	1507.5	0	0	0	1507.5	0	0	0	1507.5	0	0	0	1507.5	0	0	0	1507.5	0	0	0	302	1.72	1.56	0	302	0	1.73	2.3	302	0	2.09	0	302	0	0	1.94	302	2.27	0	4.33	1507.5	0
1512.5	0	0	0	1512.5	0	0	0	1512.5	0	0	0	1512.5	0	0	0	1512.5	0	0	0	1512.5	0	0	0	1512.5	0	0	0	303	5.17	0	1.65	303	0	1.73	0	303	0	2.09	0	303	0	1.73	1.94	303	0	2.25	0	1512.5	0
1517.5	0	0	0	1517.5	0	0	0	1517.5	0	0	0	1517.5	0	0	0	1517.5	0	0	0	1517.5	0	0	0	1517.5	0	0	0	304	0	0	0	304	1.9	0	6.89	304	0	0	0	304	1.61	0	0	304	2.27	2.25	2.16	1517.5	0
1522.5	0	0	0	1522.5	0	0	0	1522.5	0	0	0	1522.5	0	0	0	1522.5	0	0	0	1522.5	0	0	0	1522.5	0	0	0	305	1.72	1.56	0	305	0	0	0	305	0	0	0	305	3.21	0	0	305	0	0	2.16	1522.5	0
1527.5	0	0	0	1527.5	0	0	0	1527.5	0	0	0	1527.5	0	0	0	1527.5	0	0	0	1527.5	0	0	0	1527.5	0	0	0	306	1.72	1.56	0	306	1.9	0	0	306	2.51	2.09	3.11	306	1.61	0	1.94	306	0	0	0	1527.5	0
1532.5	0	0	0	1532.5	0	0	0	1532.5	0	0	0	1532.5	0	0	0	1532.5	0	0	0	1532.5	0	0	0	1532.5	0	0	0	307	1.72	0	1.65	307	0	1.73	0	307	0	0	0	307	1.61	1.73	0	307	0	0	0	1532.5	0
1537.5	0	0	0	1537.5	0	0	0	1537.5	0	0	0	1537.5	0	0	0	1537.5	0	0	0	1537.5	0	0	0	1537.5	0	0	0	308	0	0	0	308	0	1.73	0	308	0	0	0	308	0	0	3.87	308	0	0	2.16	1537.5	0
1542.5	0	0	0	1542.5	0	0	0	1542.5	0	0	0	1542.5	0	0	0	1542.5	0	0	0	1542.5	0	0	0	1542.5	0	0	0	309	0	0	1.65	309	1.9	0	0	309	0	0	3.11	309	1.61	0	1.94	309	2.27	2.25	2.16	1542.5	0
1547.5	0	0	0	1547.5	0	0	0	1547.5	0	0	0	1547.5	0	0	0	1547.5	0	0	0	1547.5	0	0	0	1547.5	0	0	0	310	1.72	0	0	310	0	0	2.3	310	0	0	3.11	310	0	0	0	310	0	0	0	1547.5	0
1552.5	0	0	0	1552.5	0	0	0	1552.5	0	0	0	1552.5	0	0	0	1552.5	0	0	0	1552.5	0	0	0	1552.5	0	0	0	311	0	0	1.65	311	0	1.73	0	311	0	0	0	311	1.61	0	0	311	0	0	2.16	1552.5	0
1557.5	0	0	0	1557.5	0	0	0	1557.5	0	0	0	1557.5	0	0	0	1557.5	0	0	0	1557.5	0	0	0	1557.5	0	0	0	312	0	0	0	312	3.8	0	0	312	2.51	0	0	312	0	0	0	312	2.27	0	2.16	1557.5	0
1562.5	0	0	0	1562.5	0	0	0	1562.5	0	0	0	1562.5	0	0	0	1562.5	0	0	0	1562.5	0	0	0	1562.5	0	0	0	313	0	0	0	313	0	0	4.6	313	0	2.09	3.11	313	0	1.73	0	313	0	0	2.16	1562.5	0
1567.5	0	0	0	1567.5	0	0	0	1567.5	0	0	0	1567.5	0	0	0	1567.5	0	0	0	1567.5	0	0	0	1567.5	0	0	0	314	0	1.56	0	314	1.9	1.73	0	314	0	2.09	0	314	3.21	0	0	314	0	0	0	1567.5	0
1572.5	0	0	0	1572.5	0	0	0	1572.5	0	0	0	1572.5	0	0	0	1572.5	0	0	0	1572.5	0	0	0	1572.5	0	0	0	315	0	0	0	315	0	0	2.3	315	0	0	0	315	1.61	0	0	315	0	0	0	1572.5	0
1577.5	0	0	0	1577.5	0	0	0	1577.5	0	0	0	1577.5	0	0	0	1577.5	0	0	0	1577.5	0	0	0	1577.5	0	0	0	316	1.72	0	0	316	0	3.46	2.3	316	0	4.17	0	316	0	3.46	0	316	2.27	0	0	1577.5	0
1582.5	0	0	0	1582.5	0	0	0	1582.5	0	0	0	1582.5	0	0	0	1582.5	0	0	0	1582.5	0	0	0	1582.5	0	0	0	317	0	1.56	0	317	0	0	2.3	317	0	0	3.11	317	0	1.73	0	317	0	0	0	1582.5	0
1587.5	0	0	0	1587.5	0	0	0	1587.5	0	0	0	1587.5	0	0	0	1587.5	0	0	0	1587.5	0	0	0	1587.5	0	0	0	318	1.72	0	1.65	318	0	0	0	318	0	0	0	318	0	1.73	0	318	0	0	0	1587.5	0
1592.5	0	0	0	1592.5	0	0	0	1592.5	0	0	0	1592.5	0	0	0	1592.5	0	0	0	1592.5	0	0	0	1592.5	0	0	0	319	0	1.56	1.65	319	1.9	0	0	319	0	0	0	319	0	1.73	0	319	0	0	2.16	1592.5	0
1597.5	0	0	0	1597.5	0	0	0	1597.5	0	0	0	1597.5	0	0	0	1597.5	0	0	0	1597.5	0	0	0	1597.5	0	0	0	320	0	0	1.65	320	0	0	2.3	320	0	0	0	320	0	1.73	1.94	320	0	0	0	1597.5	0
1602.5	0	0	0	1602.5	0	0	0	1602.5	0	0	0	1602.5	0	0	0	1602.5	0	0	0	1602.5	0	0	0	1602.5	0	0	0	321	0	0	1.65	321	0	0	0	321	2.51	0	0	321	0	0	0	321	0	0	0	1602.5	0
1607.5	0	0	0	1607.5	0	0	0	1607.5	0	0	0	1607.5	0	0	0	1607.5	0	0	0	1607.5	0	0	0	1607.5	0	0	0	322	3.45	0	0	322	0	1.73	2.3	322	2.51	0	0	322	0	0	0	322	0	2.25	0	1607.5	0
1612.5	0	0	0	1612.5	0	0	0	1612.5	0	0	0	1612.5	0	0	0	1612.5	0	0	0	1612.5	0	0	0	1612.5	0	0	0	323	0	1.56	1.65	323	0	0	0	323	0	0	0	323	1.61	0	0	323	0	0	2.16	1612.5	0
1617.5	0	0	0	1617.5	0	0	0	1617.5	0	0	0	1617.5	0	0	0	1617.5	0	0	0	1617.5	0	0	0	1617.5	0	0	0	324	0	1.56	1.65	324	0	0	0	324	0	0	3.11	324	0	1.73	0	324	0	0	2.16	1617.5	0
1622.5	0	0	0	1622.5	0	0	0	1622.5	0	0	0	1622.5	0	0	0	1622.5	0	0	0	1622.5	0	0	0	1622.5	0	0	0	325	0	0	0	325	0	1.73	0	325	2.51	0	0	325	0	0	0	325	2.27	0	2.16	1622.5	0
1627.5	0	0	0	1627.5	0	0	0	1627.5	0	0	0	1627.5	0	0	0	1627.5	0	0	0	1627.5	0	0	0	1627.5	0	0	0	326	0	0	0	326	0	0	0	326	0	2.09	3.11	326	0	0	0	326	0	0	2.16	1627.5	0
1632.5	0	0	0	1632.5	0	0	0	1632.5	0	0	0	1632.5	0	0	0	1632.5	0	0	0	1632.5	0	0	0	1632.5	0	0	0	327	0	1.56	1.65	327	0	1.73	0	327	0	0	0	327	0	1.73	0	327	0	2.25	0	1632.5	0
1637.5	0	0	0	1637.5	0	0	0	1637.5	0	0	0	1637.5	0	0	0	1637.5	0	0	0	1637.5	0	0	0	1637.5	0	0	0	328	3.45	1.56	0	328	3.8	0	0	328	2.51	0	0	328	0	1.73	1.94	328	0	0	2.16	1637.5	0
1642.5	0	0	0	1642.5	0	0	0	1642.5	0	0	0	1642.5	0	0	0	1642.5	0	0	0	1642.5	0	0	0	1642.5	0	0	0	329	0	3.12	0	329	0	0	0	329	2.51	0	0	329	0	0	3.87	329	0	0	2.16	1642.5	0
1647.5	0	0	0	1647.5	0	0	0	1647.5	0	0	0	1647.5	0	0	0	1647.5	0	0	0	1647.5	0	0	0	1647.5	0	0	0	330	0	0	0	330	0	0	0	330	0	0	0	330	1.61	0	0	330	0	0	0	1647.5	0
1652.5	0	0	0	1652.5	0	0	0	1652.5	0	0	0	1652.5	0	0	0	1652.5	0	0	0	1652.5	0	0	0	1652.5	0	0	0	331	1.72	3.12	0	331	0	1.73	2.3	331	0	0	0	331	0	0	0	331	0	0	0	1652.5	0
1657.5	0	0	0	1657.5	0	0	0	1657.5	0	0	0	1657.5	0	0	0	1657.5	0	0	0	1657.5	0	0	0	1657.5	0	0	0	332	0	0	0	332	1.9	0	0	332	0	0	3.11	332	0	0	1.94	332	2.27	0	0	1657.5	0
1662.5	0	0	0	1662.5	0	0	0	1662.5	0	0	0	1662.5	0	0	0	1662.5	0	0	0	1662.5	0	0	0	1662.5	0	0	0	333	0	0	1.65	333	0	1.73	0	333	0	0	0	333	1.61	1.73	1.94	333	0	0	2.16	1662.5	0
1667.5	0	0	0	1667.5	0	0	0	1667.5	0	0	0	1667.5	0	0	0	1667.5	0	0	0	1667.5	0	0	0	1667.5	0	0	0	334	0	0	1.65	334	0	0	0	334	0	0	0	334	0	0	0	334	0	0	0	1667.5	0
1672.5	0	0	0	1672.5	0	0	0	1672.5	0	0	0	1672.5	0	0	0	1672.5	0	0	0	1672.5	0	0	0	1672.5	0	0	0	335	0	0	1.65	335	0	1.73	0	335	0	0	0	335	1.61	0	0	335	0	0	0	1672.5	0
1677.5	0	0	0	1677.5	0	0	0	1677.5	0	0	0	1677.5	0	0	0	1677.5	0	0	0	1677.5	0	0	0	1677.5	0	0	0	336	0	1.56	1.65	336	0	0	0	336	0	2.09	0	336	0	0	0	336	0	2.25	0	1677.5	0
1682.5	0	0	0	1682.5	0	0	0	1682.5	0	0	0	1682.5	0	0	0	1682.5	0	0	0	1682.5	0	0	0	1682.5	0	0	0	337	0	1.56	0	337	0	0	0	337	0	2.09	0	337	3.21	0	0	337	0	0	0	1682.5	0
1687.5	0	0	0	1687.5	0	0	0	1687.5	0	0	0	1687.5	0	0	0	1687.5	0	0	0	1687.5	0	0	0	1687.5	0	0	0	338	0	0	0	338	0	0	0	338	0	0	0	338	0	0	0	338	2.27	0	0	1687.5	0
1692.5	0	0	0	1692.5	0	0	0	1692.5	0	0	0	1692.5	0	0	0	1692.5	0	0	0	1692.5	0	0	0	1692.5	0	0	0	339	0	0	0	339	1.9	0	0	339	0	0	0	339	0	0	0	339	0	0	0	1692.5	0
1697.5	0	0	0	1697.5	0	0	0	1697.5	0	0	0	1697.5	0	0	0	1697.5	0	0	0	1697.5	0	0	0	1697.5	0	0	0	340	0	0	1.65	340	0	0	0	340	0	0	0	340	0	1.73	0	340	2.27	0	2.16	1697.5	0
1702.5	0	0	0	1702.5	0	0	0	1702.5	0	0	0	1702.5	0	0	0	1702.5	0	0	0	1702.5	0	0	0	1702.5	0	0	0	341	0	0	1.65	341	0	0	0	341	0	2.09	0	341	0	0	0	341	0	0	0	1702.5	0
1707.5	0	0	0	1707.5	0	0	0	1707.5	0	0	0	1707.5	0	0	0	1707.5	0	0	0	1707.5	0	0	0	1707.5	0	0	0	342	0	0	0	342	1.9	1.73	0	342	0	0	0	342	0	1.73	0	342	0	2.25	0	1707.5	0
1712.5	0	0	0	1712.5	0	0	0	1712.5	0	0	0	1712.5	0	0	0	1712.5	0	0	0	1712.5	0	0	0	1712.5	0	0	0	343	0	1.56	0	343	0	0	0	343	0	0	3.11	343	0	1.73	0	343	0	2.25	0	1712.5	0
1717.5	0	0	0	1717.5	0	0	0	1717.5	0	0	0	1717.5	0	0	0	1717.5	0	0	0	1717.5	0	0	0	1717.5	0	0	0	344	1.72	0	0	344	0	1.73	0	344	0	0	0	344	1.61	0	0	344	0	0	2.16	1717.5	0
1722.5	0	0	0	1722.5	0	0	0	1722.5	0	0	0	1722.5	0	0	0	1722.5	0	0	0	1722.5	0	0	0	1722.5	0	0	0	345	1.72	0	0	345	0	0	0	345	0	0	0	345	1.61	0	1.94	345	0	2.25	0	1722.5	0
1727.5	0	0	0	1727.5	0	0	0	1727.5	0	0	0	1727.5	0	0	0	1727.5	0	0	0	1727.5	0	0	0	1727.5	0	0	0	346	1.72	0	0	346	0	0	0	346	0	2.09	0	346	0	0	0	346	0	0	0	1727.5	0
1732.5	0	0	0	1732.5	0	0	0	1732.5	0	0	0	1732.5	0	0	0	1732.5	0	0	0	1732.5	0	0	0	1732.5	0	0	0	347	0	0	1.65	347	0	0	0	347	0	0	0	347	0	0	0	347	0	0	0	1732.5	0
1737.5	0	0	0	1737.5	0	0	0	1737.5	0	0	0	1737.5	0	0	0	1737.5	0	0	0	1737.5	0	0	0	1737.5	0	0	0	348	0	0	0	348	0	0	0	348	0	2.09	0	348	0	0	0	348	0	0	4.33	1737.5	0
1742.5	0	0	0	1742.5	0	0	0	1742.5	0	0	0	1742.5	0	0	0	1742.5	0	0	0	1742.5	0	0	0	1742.5	0	0	0	349	0	0	1.65	349	0	0	0	349	0	0	0	349	0	0	0	349	0	0	0	1742.5	0
1747.5	0	0	0	1747.5	0	0	0	1747.5	0	0	0	1747.5	0	0	0	1747.5	0	0	0	1747.5	0	0	0	1747.5	0	0	0	350	0	0	1.65	350	0	1.73	2.3	350	0	2.09	0	350	1.61	0	1.94	350	0	0	0	1747.5	0
1752.5	0	0	0	1752.5	0	0	0	1752.5	0	0	0	1752.5	0	0	0	1752.5	0	0	0	1752.5	0	0	0	1752.5	0	0	0	351	0	0	4.94	351	0	0	2.3	351	0	0	0	351	0	0	1.94	351	0	0	0	1752.5	0
1757.5	0	0	0	1757.5	0	0	0	1757.5	0	0	0	1757.5	0	0	0	1757.5	0	0	0	1757.5	0	0	0	1757.5	0	0	0	352	0	0	0	352	0	3.46	0	352	0	0	0	352	1.61	0	0	352	0	0	0	1757.5	0
1762.5	0	0	0	1762.5	0	0	0	1762.5	0	0	0	1762.5	0	0	0	1762.5	0	0	0	1762.5	0	0	0	1762.5	0	0	0	353	0	0	1.65	353	0	0	0	353	2.51	2.09	0	353	0	1.73	1.94	353	2.27	0	0	1762.5	0
1767.5	0	0	0	1767.5	0	0	0	1767.5	0	0	0	1767.5	0	0	0	1767.5	0	0	0	1767.5	0	0	0	1767.5	0	0	0	354	0	0	1.65	354	0	1.73	0	354	0	0	0	354	1.61	0	0	354	0	0	0	1767.5	0
1772.5	0	0	0	1772.5	0	0	0	1772.5	0	0	0	1772.5	0	0	0	1772.5	0	0	0	1772.5	0	0	0	1772.5	0	0	0	355	0	1.56	0	355	0	1.73	0	355	0	2.09	0	355	0	0	0	355	0	0	0	1772.5	0
1777.5	0	0	0	1777.5	0	0	0	1777.5	0	0	0	1777.5	0	0	0	1777.5	0	0	0	1777.5	0	0	0	1777.5	0	0	0	356	0	0	0	356	0	0	0	356	2.51	0	0	356	1.61	0	0	356	0	0	0	1777.5	0
1782.5	0	0	0	1782.5	0	0	0	1782.5	0	0	0	1782.5	0	0	0	1782.5	0	0	0	1782.5	0	0	0	1782.5	0	0	0	357	0	0	0	357	0	0	2.3	357	0	0	3.11	357	0	0	0	357	0	0	0	1782.5	0
1787.5	0	0	0	1787.5	0	0	0	1787.5	0	0	0	1787.5	0	0	0	1787.5	0	0	0	1787.5	0	0	0	1787.5	0	0	0	358	0	0	3.29	358	0	1.73	0	358	0	0	0	358	0	0	0	358	0	0	0	1787.5	0
1792.5	0	0	0	1792.5	0	0	0	1792.5	0	0	0	1792.5	0	0	0	1792.5	0	0	0	1792.5	0	0	0	1792.5	0	0	0	359	0	0	0	359	0	0	0	359	0	0	0	359	0	0	0	359	0	2.25	2.16	1792.5	0
1797.5	0	0	0	1797.5	0	0	0	1797.5	0	0	0	1797.5	0	0	0	1797.5	0	0	0	1797.5	0	0	0	1797.5	0	0	0	360	0	0	1.65	360	0	0	0	360	0	0	0	360	0	1.73	1.94	360	0	0	0	1797.5	0
1802.5	0	0	0	1802.5	0	0	0	1802.5	0	0	0	1802.5	0	0	0	1802.5	0	0	0	1802.5	0	0	0	1802.5	0	0	0	361	0	0	0	361	0	0	0	361	0	0	0	361	1.61	0	0	361	0	2.25	0	1802.5	0
1807.5	0	0	0	1807.5	0	0	0	1807.5	0	0	0	1807.5	0	0	0	1807.5	0	0	0	1807.5	0	0	0	1807.5	0	0	0	362	0	0	1.65	362	0	0	0	362	0	0	0	362	1.61	1.73	1.94	362	0	0	2.16	1807.5	0
1812.5	0	0	0	1812.5	0	0	0	1812.5	0	0	0	1812.5	0	0	0	1812.5	0	0	0	1812.5	0	0	0	1812.5	0	0	0	363	0	0	0	363	0	1.73	0	363	0	0	0	363	0	0	0	363	0	0	0	1812.5	0
1817.5	0	0	0	1817.5	0	0	0	1817.5	0	0	0	1817.5	0	0	0	1817.5	0	0	0	1817.5	0	0	0	1817.5	0	0	0	364	0	1.56	0	364	0	0	0	364	0	0	0	364	0	0	0	364	0	2.25	0	1817.5	0
1822.5	0	0	0	1822.5	0	0	0	1822.5	0	0	0	1822.5	0	0	0	1822.5	0	0	0	1822.5	0	0	0	1822.5	0	0	0	365	0	0	0	365	1.9	0	2.3	365	0	0	0	365	1.61	0	0	365	0	0	0	1822.5	0
1827.5	0	0	0	1827.5	0	0	0	1827.5	0	0	0	1827.5	0	0	0	1827.5	0	0	0	1827.5	0	0	0	1827.5	0	0	0	366	0	1.56	0	366	1.9	0	0	366	0	0	0	366	0	0	0	366	0	0	2.16	1827.5	0
1832.5	0	0	0	1832.5	0	0	0	1832.5	0	0	0	1832.5	0	0	0	1832.5	0	0	0	1832.5	0	0	0	1832.5	0	0	0	367	1.72	0	0	367	0	0	0	367	0	0	0	367	0	0	0	367	0	0	0	1832.5	0
1837.5	0	0	0	1837.5	0	0	0	1837.5	0	0	0	1837.5	0	0	0	1837.5	0	0	0	1837.5	0	0	0	1837.5	0	0	0	368	0	0	1.65	368	0	0	0	368	0	0	0	368	0	0	0	368	0	0	0	1837.5	0
1842.5	0	0	0	1842.5	0	0	0	1842.5	0	0	0	1842.5	0	0	0	1842.5	0	0	0	1842.5	0	0	0	1842.5	0	0	0	369	0	0	0	369	0	0	0	369	0	0	0	369	1.61	0	0	369	0	0	0	1842.5	0
1847.5	0	0	0	1847.5	0	0	0	1847.5	0	0	0	1847.5	0	0	0	1847.5	0	0	0	1847.5	0	0	0	1847.5	0	0	0	370	0	0	0	370	0	0	0	370	0	0	0	370	0	0	0	370	0	2.25	0	1847.5	0
1852.5	0	0	0	1852.5	0	0	0	1852.5	0	0	0	1852.5	0	0	0	1852.5	0	0	0	1852.5	0	0	0	1852.5	0	0	0	371	0	0	0	371	0	0	0	371	0	0	3.11	371	0	0	0	371	0	0	0	1852.5	0
1857.5	0	0	0	1857.5	0	0	0	1857.5	0	0	0	1857.5	0	0	0	1857.5	0	0	0	1857.5	0	0	0	1857.5	0	0	0	372	1.72	1.56	0	372	0	0	0	372	0	2.09	0	372	0	0	0	372	0	0	0	1857.5	0
1862.5	0	0	0	1862.5	0	0	0	1862.5	0	0	0	1862.5	0	0	0	1862.5	0	0	0	1862.5	0	0	0	1862.5	0	0	0	373	0	0	0	373	0	0	0	373	0	0	0	373	0	0	0	373	2.27	0	0	1862.5	0
1867.5	0	0	0	1867.5	0	0	0	1867.5	0	0	0	1867.5	0	0	0	1867.5	0	0	0	1867.5	0	0	0	1867.5	0	0	0	374	0	0	0	374	0	0	2.3	374	0	0	0	374	0	0	0	374	0	0	0	1867.5	0
1872.5	0	0	0	1872.5	0	0	0	1872.5	0	0	0	1872.5	0	0	0	1872.5	0	0	0	1872.5	0	0	0	1872.5	0	0	0	375	0	1.56	0	375	0	0	0	375	0	0	0	375	0	0	0	375	0	0	0	1872.5	0
1877.5	0	0	0	1877.5	0	0	0	1877.5	0	0	0	1877.5	0	0	0	1877.5	0	0	0	1877.5	0	0	0	1877.5	0	0	0	376	0	0	1.65	376	1.9	0	0	376	0	0	0	376	0	0	0	376	0	0	0	1877.5	0
1882.5	0	0	0	1882.5	0	0	0	1882.5	0	0	0	1882.5	0	0	0	1882.5	0	0	0	1882.5	0	0	0	1882.5	0	0	0	377	0	1.56	0	377	0	0	2.3	377	0	0	3.11	377	0	0	0	377	0	0	0	1882.5	0
1887.5	0	0	0	1887.5	0	0	0	1887.5	0	0	0	1887.5	0	0	0	1887.5	0	0	0	1887.5	0	0	0	1887.5	0	0	0	378	0	0	0	378	0	0	0	378	0	0	0	378	0	0	0	378	0	0	0	1887.5	0
1892.5	0	0	0	1892.5	0	0	0	1892.5	0	0	0	1892.5	0	0	0	1892.5	0	0	0	1892.5	0	0	0	1892.5	0	0	0	379	0	0	1.65	379	0	0	0	379	0	0	0	379	0	0	0	379	0	0	0	1892.5	0
1897.5	0	0	0	1897.5	0	0	0	1897.5	0	0	0	1897.5	0	0	0	1897.5	0	0	0	1897.5	0	0	0	1897.5	0	0	0	380	0	0	0	380	0	0	0	380	0	0	0	380	0	0	0	380	0	0	0	1897.5	0
1902.5	0	0	0	1902.5	0	0	0	1902.5	0	0	0	1902.5	0	0	0	1902.5	0	0	0	1902.5	0	0	0	1902.5	0	0	0	381	0	0	0	381	0	0	0	381	0	0	0	381	0	1.73	0	381	0	0	2.16	1902.5	0
1907.5	0	0	0	1907.5	0	0	0	1907.5	0	0	0	1907.5	0	0	0	1907.5	0	0	0	1907.5	0	0	0	1907.5	0	0	0	382	0	1.56	0	382	0	0	2.3	382	0	2.09	0	382	0	0	0	382	0	0	0	1907.5	0
1912.5	0	0	0	1912.5	0	0	0	1912.5	0	0	0	1912.5	0	0	0	1912.5	0	0	0	1912.5	0	0	0	1912.5	0	0	0	383	0	0	0	383	0	0	0	383	0	0	0	383	0	1.73	1.94	383	0	0	0	1912.5	0
1917.5	0	0	0	1917.5	0	0	0	1917.5	0	0	0	1917.5	0	0	0	1917.5	0	0	0	1917.5	0	0	0	1917.5	0	0	0	384	0	0	0	384	0	0	0	384	2.51	0	0	384	0	0	0	384	0	0	2.16	1917.5	0
1922.5	0	0	0	1922.5	0	0	0	1922.5	0	0	0	1922.5	0	0	0	1922.5	0	0	0	1922.5	0	0	0	1922.5	0	0	0	385	0	0	0	385	0	0	0	385	0	0	0	385	0	0	0	385	0	0	0	1922.5	0
1927.5	0	0	0	1927.5	0	0	0	1927.5	0	0	0	1927.5	0	0	0	1927.5	0	0	0	1927.5	0	0	0	1927.5	0	0	0	386	0	0	1.65	386	0	0	0	386	0	0	0	386	0	0	0	386	0	0	0	1927.5	0
1932.5	0	0	0	1932.5	0	0	0	1932.5	0	0	0	1932.5	0	0	0	1932.5	0	0	0	1932.5	0	0	0	1932.5	0	0	0	387	0	0	0	387	0	0	0	387	0	0	0	387	0	1.73	0	387	2.27	0	2.16	1932.5	0
1937.5	0	0	0	1937.5	0	0	0	1937.5	0	0	0	1937.5	0	0	0	1937.5	0	0	0	1937.5	0	0	0	1937.5	0	0	0	388	0	0	0	388	0	0	0	388	0	0	0	388	0	1.73	0	388	0	0	0	1937.5	0
1942.5	0	0	0	1942.5	0	0	0	1942.5	0	0	0	1942.5	0	0	0	1942.5	0	0	0	1942.5	0	0	0	1942.5	0	0	0	389	0	0	0	389	0	0	0	389	0	0	0	389	0	0	0	389	0	0	0	1942.5	0
1947.5	0	0	0	1947.5	0	0	0	1947.5	0	0	0	1947.5	0	0	0	1947.5	0	0	0	1947.5	0	0	0	1947.5	0	0	0	390	1.72	0	0	390	0	1.73	0	390	0	0	0	390	0	1.73	0	390	0	0	0	1947.5	0
1952.5	0	0	0	1952.5	0	0	0	1952.5	0	0	0	1952.5	0	0	0	1952.5	0	0	0	1952.5	0	0	0	1952.5	0	0	0	391	1.72	0	0	391	0	0	0	391	0	0	0	391	0	1.73	1.94	391	0	0	0	1952.5	0
1957.5	0	0	0	1957.5	0	0	0	1957.5	0	0	0	1957.5	0	0	0	1957.5	0	0	0	1957.5	0	0	0	1957.5	0	0	0	392	0	0	0	392	0	0	0	392	0	0	0	392	1.61	0	0	392	0	0	0	1957.5	0
1962.5	0	0	0	1962.5	0	0	0	1962.5	0	0	0	1962.5	0	0	0	1962.5	0	0	0	1962.5	0	0	0	1962.5	0	0	0	393	3.45	0	0	393	1.9	0	0	393	0	0	0	393	0	0	1.94	393	0	0	0	1962.5	0
1967.5	0	0	0	1967.5	0	0	0	1967.5	0	0	0	1967.5	0	0	0	1967.5	0	0	0	1967.5	0	0	0	1967.5	0	0	0	394	0	0	1.65	394	0	0	0	394	0	0	0	394	0	0	0	394	0	0	0	1967.5	0
1972.5	0	0	0	1972.5	0	0	0	1972.5	0	0	0	1972.5	0	0	0	1972.5	0	0	0	1972.5	0	0	0	1972.5	0	0	0	395	0	0	0	395	0	0	0	395	0	0	0	395	0	0	0	395	0	2.25	0	1972.5	0
1977.5	0	0	0	1977.5	0	0	0	1977.5	0	0	0	1977.5	0	0	0	1977.5	0	0	0	1977.5	0	0	0	1977.5	0	0	0	396	0	0	0	396	1.9	0	0	396	0	0	0	396	0	0	0	396	0	0	0	1977.5	0
1982.5	0	0	0	1982.5	0	0	0	1982.5	0	0	0	1982.5	0	0	0	1982.5	0	0	0	1982.5	0	0	0	1982.5	0	0	0	397	0	0	0	397	0	0	0	397	0	0	0	397	0	1.73	0	397	0	0	0	1982.5	0
1987.5	0	0	0	1987.5	0	0	0	1987.5	0	0	0	1987.5	0	0	0	1987.5	0	0	0	1987.5	0	0	0	1987.5	0	0	0	398	0	0	0	398	0	0	0	398	0	0	0	398	0	0	0	398	0	0	0	1987.5	0
1992.5	0	0	0	1992.5	0	0	0	1992.5	0	0	0	1992.5	0	0	0	1992.5	0	0	0	1992.5	0	0	0	1992.5	0	0	0	399	0	0	0	399	0	1.73	0	399	2.51	0	0	399	0	0	0	399	0	0	0	1992.5	0
1997.5	0	0	0	1997.5	0	0	0	1997.5	0	0	0	1997.5	0	0	0	1997.5	0	0	0	1997.5	0	0	0	1997.5	0	0	0	400	0	0	0	400	0	0	0	400	2.51	0	0	400	0	0	0	400	0	0	0	1997.5	0
2002.5	0	0	0	2002.5	0	0	0	2002.5	0	0	0	2002.5	0	0	0	2002.5	0	0	0	2002.5	0	0	0	2002.5	0	0	0	401	0	0	0	401	0	0	0	401	0	0	0	401	0	0	1.94	401	0	0	0	2002.5	0
2007.5	0	0	0	2007.5	0	0	0	2007.5	0	0	0	2007.5	0	0	0	2007.5	0	0	0	2007.5	0	0	0	2007.5	0	0	0	402	0	0	0	402	0	0	0	402	0	0	0	402	0	0	0	402	0	0	0	2007.5	0
2012.5	0	0	0	2012.5	0	0	0	2012.5	0	0	0	2012.5	0	0	0	2012.5	0	0	0	2012.5	0	0	0	2012.5	0	0	0	403	0	0	0	403	0	0	0	403	0	0	0	403	0	0	1.94	403	2.27	0	0	2012.5	0
2017.5	0	0	0	2017.5	0	0	0	2017.5	0	0	0	2017.5	0	0	0	2017.5	0	0	0	2017.5	0	0	0	2017.5	0	0	0	404	1.72	0	0	404	0	0	0	404	0	0	0	404	0	0	0	404	0	0	0	2017.5	0
2022.5	0	0	0	2022.5	0	0	0	2022.5	0	0	0	2022.5	0	0	0	2022.5	0	0	0	2022.5	0	0	0	2022.5	0	0	0	405	0	0	0	405	0	0	0	405	0	0	0	405	0	0	1.94	405	0	0	0	2022.5	0
2027.5	0	0	0	2027.5	0	0	0	2027.5	0	0	0	2027.5	0	0	0	2027.5	0	0	0	2027.5	0	0	0	2027.5	0	0	0	406	0	0	0	406	0	1.73	0	406	0	0	0	406	0	0	0	406	0	0	0	2027.5	0
2032.5	0	0	0	2032.5	0	0	0	2032.5	0	0	0	2032.5	0	0	0	2032.5	0	0	0	2032.5	0	0	0	2032.5	0	0	0	407	1.72	0	0	407	0	0	0	407	0	0	0	407	0	0	0	407	2.27	0	0	2032.5	0
2037.5	0	0	0	2037.5	0	0	0	2037.5	0	0	0	2037.5	0	0	0	2037.5	0	0	0	2037.5	0	0	0	2037.5	0	0	0	408	0	0	0	408	0	0	0	408	2.51	0	0	408	0	0	0	408	0	0	0	2037.5	0
2042.5	0	0	0	2042.5	0	0	0	2042.5	0	0	0	2042.5	0	0	0	2042.5	0	0	0	2042.5	0	0	0	2042.5	0	0	0	409	0	0	0	409	0	0	0	409	0	0	0	409	0	0	0	409	0	0	0	2042.5	0
2047.5	0	0	0	2047.5	0	0	0	2047.5	0	0	0	2047.5	0	0	0	2047.5	0	0	0	2047.5	0	0	0	2047.5	0	0	0	410	0	0	0	410	0	0	0	410	0	0	0	410	0	0	0	410	0	0	0	2047.5	0
2052.5	0	0	0	2052.5	0	0	0	2052.5	0	0	0	2052.5	0	0	0	2052.5	0	0	0	2052.5	0	0	0	2052.5	0	0	0	411	0	0	0	411	0	0	0	411	0	0	0	411	0	1.73	0	411	0	0	0	2052.5	0
2057.5	0	0	0	2057.5	0	0	0	2057.5	0	0	0	2057.5	0	0	0	2057.5	0	0	0	2057.5	0	0	0	2057.5	0	0	0	412	0	0	0	412	0	0	0	412	0	0	0	412	0	0	0	412	0	0	2.16	2057.5	0
2062.5	0	0	0	2062.5	0	0	0	2062.5	0	0	0	2062.5	0	0	0	2062.5	0	0	0	2062.5	0	0	0	2062.5	0	0	0	413	0	0	0	413	0	0	0	413	0	0	0	413	0	0	0	413	0	0	0	2062.5	0
2067.5	0	0	0	2067.5	0	0	0	2067.5	0	0	0	2067.5	0	0	0	2067.5	0	0	0	2067.5	0	0	0	2067.5	0	0	0	414	0	0	0	414	0	0	0	414	0	0	3.11	414	0	0	0	414	0	0	0	2067.5	0
																												423	0	0	0	423	0	1.73	0	423	0	0	0	423	0	0	0	423	0	0	0
																												424	0	0	0	424	0	0	0	424	0	2.09	0	424	1.61	0	0	424	0	0	0
																												425	1.72	0	0	425	0	0	0	425	0	0	0	425	0	0	0	425	0	0	0
																												426	0	0	0	426	0	0	0	426	0	0	0	426	0	0	0	426	0	0	0
																												427	0	0	0	427	0	0	0	427	0	0	0	427	0	1.73	0	427	0	0	0
																												428	0	0	0	428	0	0	0	428	0	0	0	428	0	0	0	428	0	0	0
																												429	0	0	0	429	0	0	0	429	0	0	0	429	0	0	0	429	0	2.25	0
																												430	0	0	0	430	0	0	0	430	0	0	0	430	0	0	0	430	0	0	2.16
																												431	0	0	0	431	0	0	0	431	0	0	0	431	0	0	0	431	0	0	0
																												432	0	0	0	432	0	0	0	432	0	0	0	432	0	1.73	0	432	0	0	0
																												433	0	0	0	433	0	1.73	0	433	0	2.09	0	433	0	0	0	433	0	0	0
																												434	0	0	0	434	0	0	0	434	0	0	0	434	0	0	0	434	0	0	0
																												435	0	0	0	435	0	0	0	435	0	0	0	435	0	0	0	435	0	0	0
																												436	0	0	0	436	0	0	0	436	0	0	0	436	0	0	0	436	0	0	0
																												437	0	0	0	437	0	0	0	437	0	0	0	437	0	0	0	437	0	0	0
																												438	0	0	0	438	0	0	2.3	438	0	0	0	438	0	0	0	438	0	0	0
																												439	0	0	0	439	0	0	0	439	0	0	0	439	0	0	0	439	0	0	0
																												440	1.72	0	0	440	0	0	0	440	0	0	0	440	0	1.73	0	440	0	0	0
																												441	0	0	0	441	0	0	0	441	0	0	0	441	0	0	0	441	0	0	0
																												442	0	0	0	442	0	0	0	442	0	0	0	442	3.21	0	0	442	0	0	0
																												443	0	0	0	443	0	0	0	443	0	0	0	443	0	0	0	443	0	0	0
																												444	0	0	0	444	0	0	0	444	0	0	0	444	0	0	0	444	0	0	0
																												445	0	0	0	445	0	0	0	445	0	0	0	445	0	0	0	445	0	0	0
																												446	0	0	0	446	0	0	0	446	0	0	0	446	1.61	0	0	446	0	0	0
																												447	0	0	0	447	0	0	0	447	0	0	0	447	0	0	0	447	0	0	0
																												448	0	0	0	448	0	0	0	448	0	0	0	448	0	0	0	448	0	0	0
																												449	0	0	0	449	0	0	0	449	0	0	3.11	449	0	0	0	449	0	0	0
																												450	0	0	0	450	0	0	0	450	0	0	0	450	0	0	0	450	0	0	0
																												451	0	1.56	0	451	0	1.73	0	451	0	0	0	451	0	0	0	451	0	0	0
																												452	0	0	0	452	3.8	0	0	452	0	0	0	452	0	0	0	452	0	0	0
																												453	0	0	1.65	453	0	0	0	453	0	0	0	453	0	0	0	453	0	0	0
																												454	0	0	0	454	0	0	0	454	0	0	0	454	0	0	0	454	0	0	0
																												455	0	0	0	455	0	0	0	455	0	0	0	455	0	0	0	455	0	0	0
																												456	0	0	0	456	0	0	0	456	0	0	0	456	0	0	0	456	0	0	0
																												457	0	0	0	457	0	0	0	457	0	0	0	457	0	0	0	457	0	0	0
																												458	0	0	0	458	0	0	0	458	0	0	0	458	0	0	0	458	0	0	0
																												459	0	0	0	459	0	1.73	0	459	0	0	0	459	0	0	0	459	0	0	0
																												460	0	0	0	460	0	0	0	460	0	0	0	460	0	0	0	460	0	0	0
																												461	0	0	0	461	0	0	0	461	0	0	0	461	0	0	0	461	0	0	0
																												462	0	0	0	462	0	0	0	462	0	0	0	462	1.61	0	0	462	2.27	0	0
																												463	0	0	0	463	0	0	0	463	0	0	0	463	0	0	0	463	0	0	0
																												464	0	0	0	464	0	0	0	464	0	0	0	464	0	0	0	464	0	0	0
																												465	0	0	0	465	0	0	0	465	0	0	0	465	0	0	0	465	0	0	0
																												466	0	0	0	466	0	0	0	466	0	0	0	466	0	0	0	466	0	0	0
																												467	0	0	0	467	0	0	0	467	0	0	0	467	0	0	0	467	0	0	0
																												468	0	0	0	468	0	0	0	468	0	0	0	468	0	0	0	468	0	0	0
																												469	0	0	0	469	0	0	0	469	0	0	0	469	0	0	0	469	0	0	0
																												470	0	0	0	470	0	0	0	470	0	0	0	470	0	0	0	470	0	0	0
																												471	0	0	0	471	1.9	0	0	471	0	0	0	471	0	0	0	471	0	0	0
																												472	0	0	0	472	0	0	0	472	0	0	0	472	0	0	0	472	0	0	0
																												473	0	0	0	473	0	1.73	0	473	0	0	0	473	0	0	0	473	0	0	0
																												474	0	0	0	474	0	0	0	474	0	0	0	474	0	0	0	474	0	0	0
																												475	0	0	0	475	0	0	0	475	0	0	0	475	0	0	0	475	0	0	0
																												476	0	0	0	476	0	0	0	476	0	0	0	476	0	0	0	476	0	0	0
																												477	0	0	0	477	0	0	0	477	0	0	0	477	0	0	0	477	0	0	0
																												478	0	0	0	478	0	0	0	478	0	0	0	478	0	0	0	478	0	0	0
																												479	0	0	0	479	0	0	0	479	0	0	0	479	0	0	0	479	0	0	0
																												480	0	0	0	480	0	0	0	480	0	0	0	480	0	0	0	480	0	0	0
																												481	0	0	0	481	0	0	0	481	0	0	0	481	0	0	0	481	0	0	0
																												482	0	0	0	482	0	0	0	482	0	0	0	482	0	0	0	482	0	0	0
																												483	0	0	0	483	0	0	0	483	0	0	0	483	0	0	0	483	0	0	0
																												484	0	0	0	484	0	0	0	484	0	0	0	484	0	0	0	484	0	0	0
																												485	1.72	0	0	485	0	0	0	485	0	0	0	485	0	0	0	485	0	0	0
																												486	0	0	0	486	0	0	0	486	0	0	0	486	0	0	0	486	0	0	0
																												487	0	0	0	487	0	0	0	487	0	0	0	487	0	0	0	487	0	0	0
																												488	0	0	0	488	0	0	2.3	488	0	0	0	488	0	0	0	488	0	0	0
																												489	0	0	0	489	0	0	0	489	0	0	0	489	0	0	0	489	0	0	0
																												490	0	0	0	490	0	0	0	490	0	0	0	490	0	0	0	490	0	0	0
																												491	0	0	0	491	0	0	0	491	0	0	0	491	0	0	0	491	0	0	0
																												492	0	0	0	492	0	0	0	492	0	0	0	492	0	0	0	492	0	0	0
																												493	0	0	0	493	0	0	0	493	0	0	0	493	0	0	0	493	0	0	0
																												494	0	0	0	494	0	0	0	494	0	0	0	494	0	0	0	494	0	0	0
																												495	0	0	0	495	0	0	0	495	0	0	0	495	0	0	0	495	0	0	0
																												496	0	0	0	496	0	0	0	496	0	0	0	496	0	0	0	496	0	0	0
																												497	0	0	0	497	0	0	0	497	0	0	0	497	0	0	0	497	0	0	0
																												498	0	0	0	498	0	0	0	498	0	0	0	498	0	0	0	498	0	0	0
																												499	0	0	0	499	0	0	0	499	0	0	0	499	0	0	0	499	2.27	0	0
																												500	0	0	0	500	0	0	0	500	0	0	0	500	0	0	0	500	0	0	0
																												501	0	0	0	501	0	0	0	501	0	0	0	501	0	0	0	501	0	0	0
																												502	0	0	0	502	0	0	0	502	0	0	0	502	0	0	0	502	0	0	0
																												503	0	0	0	503	0	0	0	503	0	0	0	503	0	0	0	503	0	0	0
																												504	0	0	0	504	0	0	0	504	0	0	0	504	0	0	0	504	0	0	0
																												505	0	0	0	505	0	0	0	505	0	0	0	505	0	0	0	505	0	0	0
																												506	0	0	0	506	0	0	0	506	0	0	0	506	0	0	0	506	0	0	0
																												507	0	0	0	507	0	0	0	507	0	0	0	507	0	0	0	507	0	0	0
																												508	1.72	0	0	508	0	0	0	508	0	0	0	508	0	0	0	508	0	0	0
																												509	0	0	0	509	0	0	0	509	0	0	0	509	0	0	1.94	509	0	0	0
																												510	0	0	0	510	0	0	0	510	0	0	0	510	0	0	0	510	0	0	0
																												511	0	0	0	511	0	0	0	511	0	0	0	511	0	0	0	511	0	0	0
																												512	0	0	0	512	0	0	0	512	0	0	0	512	0	0	0	512	0	0	0
																												513	0	0	0	513	0	0	0	513	0	0	0	513	0	0	0	513	0	0	0
																												514	0	0	0	514	0	0	0	514	0	0	0	514	0	0	0	514	0	0	0
																												515	0	0	0	515	0	0	0	515	0	0	0	515	0	0	0	515	0	0	0
																												516	0	0	0	516	0	0	0	516	0	0	0	516	0	0	0	516	0	0	0
																												517	0	0	0	517	0	0	0	517	0	0	0	517	0	0	0	517	0	0	0
																												518	0	0	0	518	0	0	0	518	0	0	0	518	0	0	0	518	0	0	2.16
																												519	0	0	0	519	0	0	0	519	0	0	0	519	0	0	0	519	0	0	0
																												520	0	0	0	520	0	0	0	520	0	0	0	520	0	0	0	520	0	0	0
																												521	0	0	0	521	0	0	0	521	0	0	0	521	0	0	0	521	0	0	0
																												522	0	1.56	0	522	0	0	0	522	0	0	0	522	0	0	0	522	0	0	0
																												523	0	0	0	523	0	0	0	523	0	0	0	523	0	0	0	523	0	0	0
																												524	0	0	0	524	0	0	0	524	0	0	0	524	0	0	0	524	0	0	0
																												525	0	0	0	525	0	0	0	525	0	0	0	525	0	0	0	525	0	0	0
																												526	0	0	0	526	0	0	0	526	0	0	0	526	0	0	0	526	0	0	0
																												527	0	0	0	527	0	0	0	527	0	0	0	527	0	0	0	527	0	0	0
																												528	0	0	0	528	0	0	0	528	0	0	0	528	0	0	0	528	0	0	0
																												529	0	0	0	529	0	0	0	529	0	0	0	529	0	0	0	529	0	0	0
																												530	0	0	0	530	0	0	0	530	0	0	0	530	0	0	0	530	0	0	0
																												531	0	0	0	531	0	0	0	531	0	0	0	531	0	0	0	531	0	0	0
																												532	0	0	0	532	0	0	0	532	0	0	0	532	0	0	0	532	0	0	0
																												533	0	0	0	533	0	0	0	533	0	0	0	533	0	0	0	533	0	0	0
																												534	0	0	0	534	0	0	0	534	0	0	0	534	0	0	0	534	0	0	0
																												535	0	0	0	535	0	0	0	535	0	0	0	535	0	0	0	535	0	0	0
																												536	0	0	0	536	0	0	0	536	0	0	0	536	0	0	0	536	0	0	0
																												537	0	0	0	537	0	0	0	537	0	0	0	537	0	0	0	537	0	0	0
																												538	0	0	0	538	0	0	0	538	0	0	0	538	0	0	0	538	0	0	0
																												539	0	0	0	539	0	0	0	539	0	0	0	539	0	0	0	539	0	0	0
																												540	0	0	0	540	0	0	0	540	0	0	0	540	0	0	0	540	0	0	0
																												541	0	0	0	541	0	0	0	541	0	0	0	541	0	0	0	541	0	0	0
																												542	0	0	0	542	0	0	0	542	0	0	0	542	0	0	0	542	0	0	0
																												543	0	0	0	543	0	0	0	543	0	0	0	543	0	0	0	543	0	0	0
																												544	0	0	0	544	0	0	0	544	0	0	0	544	0	0	0	544	0	0	0
																												545	0	0	0	545	0	0	0	545	0	0	0	545	0	0	0	545	0	0	0
																												546	0	0	0	546	0	0	0	546	0	0	0	546	0	0	0	546	0	0	0
																												547	0	0	0	547	0	0	0	547	0	0	0	547	0	0	0	547	0	0	0
																												548	0	0	0	548	0	0	0	548	0	0	0	548	0	0	0	548	0	0	0
																												549	0	0	0	549	0	0	0	549	0	0	3.11	549	0	0	0	549	0	0	0
																												550	0	0	0	550	0	0	0	550	0	0	0	550	0	0	0	550	0	0	0
																												551	0	0	0	551	0	0	0	551	0	0	0	551	0	0	0	551	0	0	0
																												552	0	0	0	552	0	0	0	552	0	0	0	552	0	0	0	552	0	0	0
																												553	0	0	0	553	0	0	0	553	0	0	0	553	0	0	0	553	0	0	0
																												554	0	0	0	554	0	0	0	554	0	0	0	554	0	0	0	554	0	0	0
																												555	0	0	0	555	0	0	0	555	0	0	0	555	0	0	0	555	0	0	0
																												556	0	0	0	556	0	0	0	556	0	0	0	556	1.61	0	0	556	0	0	0
																												557	0	0	0	557	0	0	0	557	0	0	0	557	0	0	0	557	0	0	0
																												558	0	0	0	558	0	0	0	558	0	0	0	558	0	1.73	0	558	0	0	0
																												559	0	0	0	559	0	0	0	559	0	0	0	559	0	0	0	559	0	0	0
																												560	0	0	0	560	0	0	0	560	0	0	0	560	0	0	0	560	0	0	0
																												561	0	0	0	561	0	0	0	561	0	0	0	561	0	0	0	561	0	0	0
																												562	0	0	0	562	0	0	0	562	0	0	0	562	0	0	0	562	0	0	0
																												563	0	0	0	563	0	0	0	563	0	0	0	563	0	0	0	563	0	0	0
																												564	0	0	0	564	0	0	0	564	0	0	0	564	0	0	0	564	0	0	0
																												565	0	0	0	565	0	0	0	565	0	0	0	565	0	0	0	565	0	0	0
																												566	0	0	0	566	0	0	0	566	0	0	0	566	0	0	0	566	0	0	0
																												567	0	0	0	567	0	0	0	567	0	0	0	567	0	0	0	567	0	0	0
																												568	0	0	0	568	0	0	0	568	0	0	0	568	0	0	0	568	0	0	0
																												569	0	0	0	569	0	0	0	569	0	0	0	569	0	0	0	569	0	0	0
																												570	0	0	0	570	0	0	0	570	0	0	0	570	0	0	0	570	0	0	0
																												571	0	0	0	571	0	0	0	571	0	0	0	571	0	0	0	571	0	0	0
																												572	0	0	0	572	0	0	0	572	0	0	0	572	0	0	0	572	0	0	0
																												573	0	0	0	573	0	0	0	573	0	0	0	573	0	0	0	573	0	0	0
																												574	0	0	0	574	0	0	0	574	0	0	0	574	0	0	0	574	0	0	0
																												575	0	0	0	575	0	0	0	575	0	0	0	575	0	0	0	575	0	0	0
																												576	0	0	0	576	0	0	0	576	0	0	0	576	0	0	0	576	0	0	0
																												577	0	0	0	577	0	0	0	577	0	0	0	577	0	0	0	577	0	0	0
																												578	0	0	0	578	0	0	0	578	0	0	0	578	0	0	0	578	0	0	0
																												579	0	0	0	579	0	0	0	579	0	0	0	579	0	0	0	579	0	0	0
																												580	0	0	0	580	0	0	0	580	0	0	0	580	0	0	0	580	0	0	0
																												581	0	0	0	581	0	0	0	581	0	0	0	581	0	0	0	581	0	0	0
																												582	0	0	0	582	0	0	0	582	0	0	0	582	0	0	0	582	0	0	0
																												583	0	0	0	583	0	0	0	583	0	0	0	583	0	0	0	583	0	0	0
																												584	0	0	0	584	0	0	0	584	0	0	0	584	0	0	0	584	0	0	0
																												585	0	0	0	585	0	0	0	585	0	0	0	585	0	0	0	585	0	0	0
																												586	0	0	0	586	0	0	0	586	0	0	0	586	0	0	0	586	0	0	0
																												587	0	0	0	587	0	0	0	587	0	0	0	587	0	0	0	587	0	0	0
																												588	0	0	0	588	0	0	0	588	0	0	0	588	0	0	0	588	0	0	0
																												589	0	0	0	589	0	0	0	589	0	0	0	589	0	0	0	589	0	0	0
																												590	0	0	0	590	0	0	0	590	0	0	0	590	0	0	0	590	0	0	0
																												591	0	0	0	591	0	0	0	591	0	0	0	591	0	0	0	591	0	0	0
																												592	0	0	0	592	0	0	0	592	0	0	0	592	0	0	0	592	0	0	0
																												593	0	0	0	593	0	0	0	593	0	0	0	593	0	0	0	593	0	0	0
																												594	0	0	0	594	0	0	0	594	0	0	0	594	0	0	0	594	0	0	0
																												595	0	0	0	595	0	0	0	595	0	0	0	595	0	0	0	595	0	0	0
																												596	0	0	0	596	0	0	0	596	0	0	0	596	0	0	0	596	0	0	0
																												597	0	0	0	597	0	0	0	597	0	0	0	597	0	0	0	597	0	0	0
																												598	0	0	0	598	0	0	0	598	0	0	0	598	0	0	0	598	0	0	0
																												599	0	0	0	599	0	0	0	599	0	0	0	599	0	0	0	599	0	0	0
																												600	0	0	0	600	0	0	0	600	0	0	0	600	0	0	0	600	0	0	0
																												601	0	0	0	601	0	0	0	601	0	0	0	601	0	0	0	601	0	0	0
																												602	0	0	0	602	0	0	0	602	0	0	0	602	0	0	0	602	0	0	0
																												603	0	0	0	603	0	0	0	603	0	0	0	603	0	0	0	603	0	0	0
																												604	0	0	0	604	0	0	0	604	0	0	0	604	0	0	0	604	0	0	0
																												605	0	0	0	605	0	0	0	605	0	0	0	605	0	0	0	605	0	0	0
																												606	0	0	0	606	0	0	0	606	0	0	0	606	0	0	0	606	0	0	0
																												607	0	0	0	607	0	0	0	607	0	0	0	607	0	0	0	607	0	0	0
																												608	0	0	0	608	0	0	0	608	0	0	0	608	0	0	0	608	0	0	0
																												609	0	0	0	609	0	0	0	609	0	0	0	609	0	0	0	609	0	0	0
																												610	0	0	0	610	0	0	0	610	0	0	0	610	0	0	0	610	0	0	0
																												611	0	0	0	611	0	0	0	611	0	0	0	611	0	0	0	611	0	0	0
																												612	0	0	0	612	0	0	0	612	0	0	0	612	0	0	0	612	0	0	0
																												613	0	0	0	613	0	0	0	613	0	0	0	613	0	0	0	613	0	0	0
																												614	0	0	0	614	0	0	0	614	0	0	0	614	0	0	0	614	0	0	0
																												615	0	0	0	615	0	0	0	615	0	0	0	615	0	0	0	615	0	0	0
																												616	0	0	0	616	0	0	0	616	0	0	0	616	0	0	0	616	0	0	0
																												617	0	0	0	617	0	0	0	617	0	0	0	617	0	0	0	617	0	0	0
																												618	0	0	0	618	0	0	0	618	0	0	0	618	0	0	0	618	0	0	0
																												619	0	0	0	619	0	0	0	619	0	0	0	619	0	0	0	619	0	0	0
																												620	0	0	0	620	0	0	0	620	0	0	0	620	0	0	0	620	0	0	0
																												621	0	0	0	621	0	0	0	621	0	0	0	621	0	0	0	621	0	0	0
																												622	0	0	0	622	0	0	0	622	0	0	0	622	0	0	0	622	0	0	0
																												623	0	0	0	623	0	0	0	623	0	0	0	623	0	0	0	623	0	0	0
																												624	0	0	0	624	0	0	0	624	0	0	0	624	0	0	0	624	0	0	0
																												625	0	0	0	625	0	0	0	625	0	0	0	625	0	0	0	625	0	0	0
																												626	0	0	0	626	0	0	0	626	0	0	0	626	0	0	0	626	0	0	0
																												627	0	0	0	627	0	0	0	627	0	0	0	627	0	0	0	627	0	0	0
																												628	0	0	0	628	0	0	0	628	0	0	0	628	0	0	0	628	0	0	0
																												629	0	0	0	629	0	0	0	629	0	0	0	629	0	0	0	629	0	0	0
																												630	0	0	0	630	0	0	0	630	0	0	0	630	0	0	0	630	0	0	0
																												631	0	0	0	631	0	0	0	631	0	0	0	631	0	0	0	631	0	0	0
																												632	0	0	0	632	0	0	0	632	0	0	0	632	0	0	0	632	0	0	0
																												633	0	0	0	633	0	0	0	633	0	0	0	633	0	0	0	633	0	0	0
																												634	0	0	0	634	0	0	0	634	0	0	0	634	0	0	0	634	0	0	0
																												635	0	0	0	635	0	0	0	635	0	0	0	635	0	0	0	635	0	0	0
																												636	0	0	0	636	0	0	0	636	0	0	0	636	0	0	0	636	0	0	0
																												637	0	0	0	637	0	0	0	637	0	0	0	637	0	0	0	637	0	0	0
																												638	0	0	0	638	0	0	0	638	0	0	0	638	0	1.73	0	638	0	0	0
																												639	0	0	0	639	0	0	0	639	0	0	0	639	0	0	0	639	0	0	0
																												640	0	0	0	640	0	0	0	640	0	0	0	640	0	0	0	640	0	0	0
																												641	0	0	0	641	0	0	0	641	0	0	0	641	0	0	0	641	0	0	0
																												642	0	0	0	642	0	0	0	642	0	0	0	642	0	0	0	642	0	0	0
																												643	0	0	0	643	0	0	0	643	0	0	0	643	0	0	0	643	0	0	0
																												644	0	0	0	644	0	0	0	644	0	0	0	644	0	0	0	644	0	0	0
																												645	0	0	0	645	0	0	0	645	0	0	0	645	0	0	0	645	0	0	0
																												646	0	0	0	646	0	0	0	646	0	0	0	646	0	0	0	646	0	0	0
																												647	0	0	0	647	0	0	0	647	0	0	0	647	0	0	0	647	0	0	0
																												648	0	0	0	648	0	0	0	648	0	0	0	648	0	0	0	648	0	0	0
																												649	0	0	0	649	0	0	0	649	0	0	0	649	0	0	0	649	0	0	0
																												650	0	0	0	650	0	0	0	650	0	0	0	650	0	0	0	650	0	0	0
																												651	0	0	0	651	0	0	0	651	0	0	0	651	0	0	0	651	0	0	0
																												652	0	0	0	652	0	0	0	652	0	0	0	652	0	0	0	652	0	0	0
																												653	0	0	0	653	0	0	0	653	0	0	0	653	0	0	0	653	0	0	0
																												654	0	0	0	654	0	0	0	654	0	0	0	654	0	0	0	654	0	0	0
																												655	0	0	0	655	0	0	0	655	0	0	0	655	0	0	0	655	0	0	0
																												656	0	0	0	656	0	0	0	656	0	0	0	656	0	0	0	656	0	0	0
																												657	0	0	0	657	0	0	0	657	0	0	0	657	0	0	0	657	0	0	0
																												658	0	0	0	658	0	0	0	658	0	0	0	658	0	0	0	658	0	0	0
																												659	0	0	0	659	0	0	0	659	0	0	0	659	0	0	0	659	0	0	0
																												660	0	0	0	660	0	0	0	660	0	0	0	660	0	0	0	660	0	0	0
																												661	0	0	0	661	0	0	0	661	0	0	0	661	0	0	0	661	0	0	0
																												662	0	0	0	662	0	0	0	662	0	0	0	662	0	0	0	662	0	0	0
																												663	0	0	0	663	0	0	0	663	0	0	0	663	0	0	0	663	0	0	0
																												664	0	0	0	664	0	0	0	664	0	0	0	664	0	0	0	664	0	0	0
																												665	0	0	0	665	0	0	0	665	0	0	0	665	0	0	0	665	0	0	0
																												666	0	0	0	666	0	0	0	666	0	0	0	666	0	0	0	666	0	0	0
																												667	0	0	0	667	0	0	0	667	0	0	0	667	0	0	0	667	0	0	0
																												668	0	0	0	668	0	0	0	668	0	0	0	668	0	0	0	668	0	0	0
																												669	0	0	0	669	0	0	0	669	0	0	0	669	0	0	0	669	0	0	0
																												670	0	0	0	670	0	0	0	670	0	0	0	670	0	0	0	670	0	0	0
																												671	0	0	0	671	0	0	0	671	0	0	0	671	0	0	0	671	0	0	0
																												672	0	0	0	672	0	0	0	672	0	0	0	672	0	0	0	672	0	0	0
																												673	0	0	0	673	0	0	0	673	0	0	0	673	0	0	0	673	0	0	0
																												674	0	0	0	674	0	0	0	674	0	0	0	674	0	0	0	674	0	0	0
																												675	0	0	0	675	0	0	0	675	0	0	0	675	0	0	0	675	0	0	0
																												676	0	0	0	676	0	0	0	676	0	0	0	676	0	0	0	676	0	0	0
																												677	0	0	0	677	0	0	0	677	0	0	0	677	0	0	0	677	0	0	0
																												678	0	0	0	678	0	0	0	678	0	0	0	678	0	0	0	678	0	0	0
																												679	0	0	0	679	0	0	0	679	0	0	0	679	0	0	0	679	0	0	0
																												680	0	0	0	680	0	0	0	680	0	0	0	680	0	0	0	680	0	0	0
																												681	0	0	0	681	0	0	0	681	0	0	0	681	0	0	0	681	0	0	0
																												682	0	0	0	682	0	0	0	682	0	0	0	682	0	0	0	682	0	0	0
																												683	0	0	0	683	0	0	0	683	0	0	0	683	0	0	0	683	0	0	0
																												684	0	0	0	684	0	0	0	684	0	0	0	684	0	0	0	684	0	0	0
																												685	0	0	0	685	0	0	0	685	0	0	0	685	0	0	0	685	0	0	0
																												686	0	0	0	686	0	0	0	686	0	0	0	686	0	0	0	686	0	0	0
																												687	0	0	0	687	0	0	0	687	0	0	0	687	0	0	0	687	0	0	0
																												688	0	0	0	688	0	0	0	688	0	0	0	688	0	0	0	688	0	0	0
																												689	0	0	0	689	0	0	0	689	0	0	0	689	0	0	0	689	0	0	0
																												690	0	0	0	690	0	0	0	690	0	0	0	690	0	0	0	690	0	0	0
																												691	0	0	0	691	0	0	0	691	0	0	0	691	0	0	0	691	0	0	0
																												692	0	0	0	692	0	0	0	692	0	0	0	692	0	0	0	692	0	0	0
																												693	0	0	0	693	0	0	0	693	0	0	0	693	0	0	0	693	0	0	0
																												694	0	0	0	694	0	0	0	694	0	0	0	694	0	0	0	694	0	0	0
																												695	0	0	0	695	0	0	0	695	0	0	0	695	0	0	0	695	0	0	0
																												696	0	0	0	696	0	0	0	696	0	0	0	696	0	0	0	696	0	0	0
																												697	0	0	0	697	0	0	0	697	0	0	0	697	0	0	0	697	0	0	0
																												698	0	0	0	698	0	0	0	698	0	0	0	698	0	0	0	698	0	0	0
																												699	0	0	0	699	0	0	0	699	0	0	0	699	0	0	0	699	0	0	0
																												700	0	0	0	700	0	0	0	700	0	0	0	700	0	0	0	700	0	0	0
																												701	0	0	0	701	0	0	0	701	0	0	0	701	0	0	0	701	0	0	0
																												702	0	0	0	702	0	0	0	702	0	0	0	702	0	0	0	702	0	0	0
																												703	0	0	0	703	0	0	0	703	0	0	0	703	0	0	0	703	0	0	0
																												704	0	0	0	704	0	0	0	704	0	0	0	704	0	0	0	704	0	0	0
																												705	0	0	0	705	0	0	0	705	0	0	0	705	0	0	0	705	0	0	0
																												706	0	0	0	706	0	0	0	706	0	0	0	706	0	0	0	706	0	0	0
																												707	0	0	0	707	0	0	0	707	0	0	0	707	0	0	0	707	0	0	0
																												708	0	0	0	708	0	0	0	708	0	0	0	708	0	0	0	708	0	0	0
																												709	0	0	0	709	0	0	0	709	0	0	0	709	0	0	0	709	0	0	0
																												710	0	0	0	710	0	0	0	710	0	0	0	710	0	0	0	710	0	0	0
																												711	0	0	0	711	0	0	0	711	0	0	0	711	0	0	0	711	0	0	0
																												712	0	0	0	712	0	0	0	712	0	0	0	712	0	0	0	712	0	0	0
																												713	0	0	0	713	0	0	0	713	0	0	0	713	0	0	0	713	0	0	0
																												714	0	0	0	714	0	0	0	714	0	0	0	714	0	0	0	714	0	0	0
																												715	0	0	0	715	0	0	0	715	0	0	0	715	0	0	0	715	0	0	0
																												716	0	0	0	716	0	0	0	716	0	0	0	716	0	0	0	716	0	0	0
																												717	0	0	0	717	0	0	0	717	0	0	0	717	0	0	0	717	0	0	0
																												718	0	0	0	718	0	0	0	718	0	0	0	718	0	0	0	718	0	0	0
																												719	0	0	0	719	0	0	0	719	0	0	0	719	0	0	0	719	0	0	0
																												720	0	0	0	720	0	0	0	720	0	0	0	720	0	0	0	720	0	0	0
																												721	0	0	0	721	0	0	0	721	0	0	0	721	0	0	0	721	0	0	0
																												722	0	0	0	722	0	0	0	722	0	0	0	722	0	0	0	722	0	0	0
																												723	0	0	0	723	0	0	0	723	0	0	0	723	0	0	0	723	0	0	0
																												724	0	0	0	724	0	0	0	724	0	0	0	724	0	0	0	724	0	0	0
																												725	0	0	0	725	0	0	0	725	0	0	0	725	0	0	0	725	0	0	0
																												726	0	0	0	726	0	0	0	726	0	0	0	726	0	0	0	726	0	0	0
																												727	0	0	0	727	0	0	0	727	0	0	0	727	0	0	0	727	0	0	0
																												728	0	0	0	728	0	0	0	728	0	0	0	728	0	0	0	728	0	0	0
																												729	0	0	0	729	0	0	0	729	0	0	0	729	0	0	0	729	0	0	0
																												730	0	0	0	730	0	0	0	730	0	0	0	730	0	0	0	730	0	0	0
																												731	0	0	0	731	0	0	0	731	0	0	0	731	0	0	0	731	0	0	0
																												732	0	0	0	732	0	0	0	732	0	0	0	732	0	0	0	732	0	0	0
																												733	0	0	0	733	0	0	0	733	0	0	0	733	0	0	0	733	0	0	0
																												734	0	0	0	734	0	0	0	734	0	0	0	734	0	0	0	734	0	0	0
																												735	0	0	0	735	0	0	0	735	0	0	0	735	0	0	0	735	0	0	0
																												736	0	0	0	736	0	0	0	736	0	0	0	736	0	0	0	736	0	0	0
																												737	0	0	0	737	0	0	0	737	0	0	0	737	0	0	0	737	0	0	0
																												738	0	0	0	738	0	0	0	738	0	0	0	738	0	0	0	738	0	0	0
																												739	0	0	0	739	0	0	0	739	0	0	0	739	0	0	0	739	0	0	0
																												740	0	0	0	740	0	0	0	740	0	0	0	740	0	0	0	740	0	0	0
																												741	0	0	0	741	0	0	0	741	0	0	0	741	0	0	0	741	0	0	0
																												742	0	0	0	742	0	0	0	742	0	0	0	742	0	0	0	742	0	0	0
																												743	0	0	0	743	0	0	0	743	0	0	0	743	0	0	0	743	0	0	0
																												744	0	0	0	744	0	0	0	744	0	0	0	744	0	0	0	744	0	0	0
																												745	0	0	0	745	0	0	0	745	0	0	0	745	0	0	0	745	0	0	0
																												746	0	0	0	746	0	0	0	746	0	0	0	746	0	0	0	746	0	0	0
																												747	0	0	0	747	0	0	0	747	0	0	0	747	0	0	0	747	0	0	0
																												748	0	0	0	748	0	0	0	748	0	0	0	748	0	0	0	748	0	0	0
																												749	0	0	0	749	0	0	0	749	0	0	0	749	0	0	0	749	0	0	0
																												750	0	0	0	750	0	0	0	750	0	0	0	750	0	0	0	750	0	0	0
																												751	0	0	0	751	0	0	0	751	0	0	0	751	0	0	0	751	0	0	0
																												752	0	0	0	752	0	0	0	752	0	0	0	752	0	0	0	752	0	0	0
																												753	0	0	0	753	0	0	0	753	0	0	0	753	0	0	0	753	0	0	0
																												754	0	0	0	754	0	0	0	754	0	0	0	754	0	0	0	754	0	0	0
																												755	0	0	0	755	0	0	0	755	0	0	0	755	0	0	0	755	0	0	0
																												756	0	0	0	756	0	0	0	756	0	0	0	756	0	0	0	756	0	0	0
																												757	0	0	0	757	0	0	0	757	0	0	0	757	0	0	0	757	0	0	0
																												758	0	0	0	758	0	0	0	758	0	0	0	758	0	0	0	758	0	0	0
																												759	0	0	0	759	0	0	0	759	0	0	0	759	0	0	0	759	0	0	0
																												760	0	0	0	760	0	0	0	760	0	0	0	760	0	0	0	760	0	0	0
																												761	0	0	0	761	0	0	0	761	0	0	0	761	0	0	0	761	0	0	0
																												762	0	0	0	762	0	0	0	762	0	0	0	762	0	0	0	762	0	0	0
																												763	0	0	0	763	0	0	0	763	0	0	0	763	0	0	0	763	0	0	0
																												764	0	0	0	764	0	0	0	764	0	0	0	764	0	0	0	764	0	0	0
																												765	0	0	0	765	0	0	0	765	0	0	0	765	0	0	0	765	0	0	0
																												766	0	0	0	766	0	0	0	766	0	0	0	766	0	0	0	766	0	0	0
																												767	0	0	0	767	0	0	0	767	0	0	0	767	0	0	0	767	0	0	0
																												768	0	0	0	768	0	0	0	768	0	0	0	768	0	0	0	768	0	0	0
																												769	0	0	0	769	0	0	0	769	0	0	0	769	0	0	0	769	0	0	0
																												770	0	0	0	770	0	0	0	770	0	0	0	770	0	0	0	770	0	0	0
																												771	0	0	0	771	0	0	0	771	0	0	0	771	0	0	0	771	0	0	0
																												772	0	0	0	772	0	0	0	772	0	0	0	772	0	0	0	772	0	0	0
																												773	0	0	0	773	0	0	0	773	0	0	0	773	0	0	0	773	0	0	0
																												774	0	0	0	774	0	0	0	774	0	0	0	774	0	0	0	774	0	0	0
																												775	0	0	0	775	0	0	0	775	0	0	0	775	0	0	0	775	0	0	0
																												776	0	0	0	776	0	0	0	776	0	0	0	776	0	0	0	776	0	0	0
																												777	0	0	0	777	0	0	0	777	0	0	0	777	0	0	0	777	0	0	0
																												778	0	0	0	778	0	0	0	778	0	0	0	778	0	0	0	778	0	0	0
																												779	0	0	0	779	0	0	0	779	0	0	0	779	0	0	0	779	0	0	0
																												780	0	0	0	780	0	0	0	780	0	0	0	780	0	0	0	780	0	0	0
																												781	0	0	0	781	0	0	0	781	0	0	0	781	0	0	0	781	0	0	0
																												782	0	0	0	782	0	0	0	782	0	0	0	782	0	0	0	782	0	0	0
																												783	0	0	0	783	0	0	0	783	0	0	0	783	0	0	0	783	0	0	0
																												784	0	0	0	784	0	0	0	784	0	0	0	784	0	0	0	784	0	0	0
																												785	0	0	0	785	0	0	0	785	0	0	0	785	0	0	0	785	0	0	0
																												786	0	0	0	786	0	0	0	786	0	0	0	786	0	0	0	786	0	0	0
																												787	0	0	0	787	0	0	0	787	0	0	0	787	0	0	0	787	0	0	0
																												788	0	0	0	788	0	0	0	788	0	0	0	788	0	0	0	788	0	0	0
																												789	0	0	0	789	0	0	0	789	0	0	0	789	0	0	0	789	0	0	0
																												790	0	0	0	790	0	0	0	790	0	0	0	790	0	0	0	790	0	0	0
																												791	0	0	0	791	0	0	0	791	0	0	0	791	0	0	0	791	0	0	0
																												792	0	0	0	792	0	0	0	792	0	0	0	792	0	0	0	792	0	0	0
																												793	0	0	0	793	0	0	0	793	0	0	0	793	0	0	0	793	0	0	0
																												794	0	0	0	794	0	0	0	794	0	0	0	794	0	0	0	794	0	0	0
																												795	0	0	0	795	0	0	0	795	0	0	0	795	0	0	0	795	0	0	0
																												796	0	0	0	796	0	0	0	796	0	0	0	796	0	0	0	796	0	0	0
																												797	0	0	0	797	0	0	0	797	0	0	0	797	0	0	0	797	0	0	0
																												798	0	0	0	798	0	0	0	798	0	0	0	798	0	0	0	798	0	0	0
																												799	0	0	0	799	0	0	0	799	0	0	0	799	0	0	0	799	0	0	0
																												800	0	0	0	800	0	0	0	800	0	0	0	800	0	0	0	800	0	0	0
																												801	0	0	0	801	0	0	0	801	0	0	0	801	0	0	0	801	0	0	0
																												802	0	0	0	802	0	0	0	802	0	0	0	802	0	0	0	802	0	0	0
																												803	0	0	0	803	0	0	0	803	0	0	0	803	0	0	0	803	0	0	0
																												804	0	0	0	804	0	0	0	804	0	0	0	804	0	0	0	804	0	0	0
																												805	0	0	0	805	0	0	0	805	0	0	0	805	0	0	0	805	0	0	0
																												806	0	0	0	806	0	0	0	806	0	0	0	806	0	0	0	806	0	0	0
																												807	0	0	0	807	0	0	0	807	0	0	0	807	0	0	0	807	0	0	0
																												808	0	0	0	808	0	0	0	808	0	0	0	808	0	0	0	808	0	0	0
																												809	0	0	0	809	0	0	0	809	0	0	0	809	0	0	0	809	0	0	0
																												810	0	0	0	810	0	0	0	810	0	0	0	810	0	0	0	810	0	0	0
																												811	0	0	0	811	0	0	0	811	0	0	0	811	0	0	0	811	0	0	0
																												812	0	0	0	812	0	0	0	812	0	0	0	812	0	0	0	812	0	0	0
																												813	0	0	0	813	0	0	0	813	0	0	0	813	0	0	0	813	0	0	0
																												814	0	0	0	814	0	0	0	814	0	0	0	814	0	0	0	814	0	0	0
																												815	0	0	0	815	0	0	0	815	0	0	0	815	0	0	0	815	0	0	0
																												816	0	0	0	816	0	0	0	816	0	0	0	816	0	0	0	816	0	0	0
																												817	0	0	0	817	0	0	0	817	0	0	0	817	0	0	0	817	0	0	0
																												818	0	0	0	818	0	0	0	818	0	0	0	818	0	0	0	818	0	0	0
																												819	0	0	0	819	0	0	0	819	0	0	0	819	0	0	0	819	0	0	0
																												820	0	0	0	820	0	0	0	820	0	0	0	820	0	0	0	820	0	0	0
																												821	0	0	0	821	0	0	0	821	0	0	0	821	0	0	0	821	0	0	0
																												822	0	0	0	822	0	0	0	822	0	0	0	822	0	0	0	822	0	0	0
																												823	0	0	0	823	0	0	0	823	0	0	0	823	0	0	0	823	0	0	0
																												824	0	0	0	824	0	0	0	824	0	0	0	824	0	0	0	824	0	0	0
																												825	0	0	0	825	0	0	0	825	0	0	0	825	0	0	0	825	0	0	0
																												826	0	0	0	826	0	0	0	826	0	0	0	826	0	0	0	826	0	0	0
																												827	0	0	0	827	0	0	0	827	0	0	0	827	0	0	0	827	0	0	0
																												828	0	0	0	828	0	0	0	828	0	0	0	828	0	0	0	828	0	0	0
																												829	0	0	0	829	0	0	0	829	0	0	0	829	0	0	0	829	0	0	0
																												830	0	0	0	830	0	0	0	830	0	0	0	830	0	0	0	830	0	0	0
																												831	0	0	0	831	0	0	0	831	0	0	0	831	0	0	0	831	0	0	0
																												832	0	0	0	832	0	0	0	832	0	0	0	832	0	0	0	832	0	0	0
																												833	0	0	0	833	0	0	0	833	0	0	0	833	0	0	0	833	0	0	0
																												834	0	0	0	834	0	0	0	834	0	0	0	834	0	0	0	834	0	0	0
																												835	0	0	0	835	0	0	0	835	0	0	0	835	0	0	0	835	0	0	0
																												836	0	0	0	836	0	0	0	836	0	0	0	836	0	0	0	836	0	0	0
																												837	0	0	0	837	0	0	0	837	0	0	0	837	0	0	0	837	0	0	0
																												838	0	0	0	838	0	0	0	838	0	0	0	838	0	0	0	838	0	0	0
																												839	0	0	0	839	0	0	0	839	0	0	0	839	0	0	0	839	0	0	0
																												840	0	0	0	840	0	0	0	840	0	0	0	840	0	0	0	840	0	0	0
																												841	0	0	0	841	0	0	0	841	0	0	0	841	0	0	0	841	0	0	0
																												842	0	0	0	842	0	0	0	842	0	0	0	842	0	0	0	842	0	0	0
																												843	0	0	0	843	0	0	0	843	0	0	0	843	0	0	0	843	0	0	0
																												844	0	0	0	844	0	0	0	844	0	0	0	844	0	0	0	844	0	0	0
																												845	0	0	0	845	0	0	0	845	0	0	0	845	0	0	0	845	0	0	0
																												846	0	0	0	846	0	0	0	846	0	0	0	846	0	0	0	846	0	0	0
																												847	0	0	0	847	0	0	0	847	0	0	0	847	0	0	0	847	0	0	0
																												848	0	0	0	848	0	0	0	848	0	0	0	848	0	0	0	848	0	0	0
																												849	0	0	0	849	0	0	0	849	0	0	0	849	0	0	0	849	0	0	0
																												850	0	0	0	850	0	0	0	850	0	0	0	850	0	0	0	850	0	0	0
																												851	0	0	0	851	0	0	0	851	0	0	0	851	0	0	0	851	0	0	0
																												852	0	0	0	852	0	0	0	852	0	0	0	852	0	0	0	852	0	0	0
																												853	0	0	0	853	0	0	0	853	0	0	0	853	0	0	0	853	0	0	0
																												854	0	0	0	854	0	0	0	854	0	0	0	854	0	0	0	854	0	0	0
																												855	0	0	0	855	0	0	0	855	0	0	0	855	0	0	0	855	0	0	0
																												856	0	0	0	856	0	0	0	856	0	0	0	856	0	0	0	856	0	0	0
																												857	0	0	0	857	0	0	0	857	0	0	0	857	0	0	0	857	0	0	0
																												858	0	0	0	858	0	0	0	858	0	0	0	858	0	0	0	858	0	0	0
																												859	0	0	0	859	0	0	0	859	0	0	0	859	0	0	0	859	0	0	0
																												860	0	0	0	860	0	0	0	860	0	0	0	860	0	0	0	860	0	0	0
																												861	0	0	0	861	0	0	0	861	0	0	0	861	0	0	0	861	0	0	0
																												862	0	0	0	862	0	0	0	862	0	0	0	862	0	0	0	862	0	0	0
																												863	0	0	0	863	0	0	0	863	0	0	0	863	0	0	0	863	0	0	0
																												864	0	0	0	864	0	0	0	864	0	0	0	864	0	0	0	864	0	0	0
																												865	0	0	0	865	0	0	0	865	0	0	0	865	0	0	0	865	0	0	0
																												866	0	0	0	866	0	0	0	866	0	0	0	866	0	0	0	866	0	0	0
																												867	0	0	0	867	0	0	0	867	0	0	0	867	0	0	0	867	0	0	0
																												868	0	0	0	868	0	0	0	868	0	0	0	868	0	0	0	868	0	0	0
																												869	0	0	0	869	0	0	0	869	0	0	0	869	0	0	0	869	0	0	0
																												870	0	0	0	870	0	0	0	870	0	0	0	870	0	0	0	870	0	0	0
																												871	0	0	0	871	0	0	0	871	0	0	0	871	0	0	0	871	0	0	0
																												872	0	0	0	872	0	0	0	872	0	0	0	872	0	0	0	872	0	0	0
																												873	0	0	0	873	0	0	0	873	0	0	0	873	0	0	0	873	0	0	0
																												874	0	0	0	874	0	0	0	874	0	0	0	874	0	0	0	874	0	0	0
																												875	0	0	0	875	0	0	0	875	0	0	0	875	0	0	0	875	0	0	0
																												876	0	0	0	876	0	0	0	876	0	0	0	876	0	0	0	876	0	0	0
																												877	0	0	0	877	0	0	0	877	0	0	0	877	0	0	0	877	0	0	0
																												878	0	0	0	878	0	0	0	878	0	0	0	878	0	0	0	878	0	0	0
																												879	0	0	0	879	0	0	0	879	0	0	0	879	0	0	0	879	0	0	0
																												880	0	0	0	880	0	0	0	880	0	0	0	880	0	0	0	880	0	0	0
																												881	0	0	0	881	0	0	0	881	0	0	0	881	0	0	0	881	0	0	0
																												882	0	0	0	882	0	0	0	882	0	0	0	882	0	0	0	882	0	0	0
																												883	0	0	0	883	0	0	0	883	0	0	0	883	0	0	0	883	0	0	0
																												884	0	0	0	884	0	0	0	884	0	0	0	884	0	0	0	884	0	0	0
																												885	0	0	0	885	0	0	0	885	0	0	0	885	0	0	0	885	0	0	0
																												886	0	0	0	886	0	0	0	886	0	0	0	886	0	0	0	886	0	0	0
																												887	0	0	0	887	0	0	0	887	0	0	0	887	0	0	0	887	0	0	0
																												888	0	0	0	888	0	0	0	888	0	0	0	888	0	0	0	888	0	0	0
																												889	0	0	0	889	0	0	0	889	0	0	0	889	0	0	0	889	0	0	0
																												890	0	0	0	890	0	0	0	890	0	0	0	890	0	0	0	890	0	0	0
																												891	0	0	0	891	0	0	0	891	0	0	0	891	0	0	0	891	0	0	0
																												892	0	0	0	892	0	0	0	892	0	0	0	892	0	0	0	892	0	0	0
																												893	0	0	0	893	0	0	0	893	0	0	0	893	0	0	0	893	0	0	0
																												894	0	0	0	894	0	0	0	894	0	0	0	894	0	0	0	894	0	0	0
																												895	0	0	0	895	0	0	0	895	0	0	0	895	0	0	0	895	0	0	0
																												896	0	0	0	896	0	0	0	896	0	0	0	896	0	0	0	896	0	0	0
																												897	0	0	0	897	0	0	0	897	0	0	0	897	0	0	0	897	0	0	0
																												898	0	0	0	898	0	0	0	898	0	0	0	898	0	0	0	898	0	0	0
																												899	0	0	0	899	0	0	0	899	0	0	0	899	0	0	0	899	0	0	0
																												900	0	0	0	900	0	0	0	900	0	0	0	900	0	0	0	900	0	0	0
																												901	0	0	0	901	0	0	0	901	0	0	0	901	0	0	0	901	0	0	0
																												902	0	0	0	902	0	0	0	902	0	0	0	902	0	0	0	902	0	0	0
																												903	0	0	0	903	0	0	0	903	0	0	0	903	0	0	0	903	0	0	0
																												904	0	0	0	904	0	0	0	904	0	0	0	904	0	0	0	904	0	0	0
																												905	0	0	0	905	0	0	0	905	0	0	0	905	0	0	0	905	0	0	0
																												906	0	0	0	906	0	0	0	906	0	0	0	906	0	0	0	906	0	0	0
																												907	0	0	0	907	0	0	0	907	0	0	0	907	0	0	0	907	0	0	0
																												908	0	0	0	908	0	0	0	908	0	0	0	908	0	0	0	908	0	0	0
																												909	0	0	0	909	0	0	0	909	0	0	0	909	0	0	0	909	0	0	0
																												910	0	0	0	910	0	0	0	910	0	0	0	910	0	0	0	910	0	0	0
																												911	0	0	0	911	0	0	0	911	0	0	0	911	0	0	0	911	0	0	0
																												912	0	0	0	912	0	0	0	912	0	0	0	912	0	0	0	912	0	0	0
																												913	0	0	0	913	0	0	0	913	0	0	0	913	0	0	0	913	0	0	0
																												914	0	0	0	914	0	0	0	914	0	0	0	914	0	0	0	914	0	0	0
																												915	0	0	0	915	0	0	0	915	0	0	0	915	0	0	0	915	0	0	0
																												916	0	0	0	916	0	0	0	916	0	0	0	916	0	0	0	916	0	0	0
																												917	0	0	0	917	0	0	0	917	0	0	0	917	0	0	0	917	0	0	0
																												918	0	0	0	918	0	0	0	918	0	0	0	918	0	0	0	918	0	0	0
																												919	0	0	0	919	0	0	0	919	0	0	0	919	0	0	0	919	0	0	0
																												920	0	0	0	920	0	0	0	920	0	0	0	920	0	0	0	920	0	0	0
																												921	0	0	0	921	0	0	0	921	0	0	0	921	0	0	0	921	0	0	0
																												922	0	0	0	922	0	0	0	922	0	0	0	922	0	0	0	922	0	0	0
																												923	0	0	0	923	0	0	0	923	0	0	0	923	0	0	0	923	0	0	0
																												924	0	0	0	924	0	0	0	924	0	0	0	924	0	0	0	924	0	0	0
																												925	0	0	0	925	0	0	0	925	0	0	0	925	0	0	0	925	0	0	0
																												926	0	0	0	926	0	0	0	926	0	0	0	926	0	0	0	926	0	0	0
																												927	0	0	0	927	0	0	0	927	0	0	0	927	0	0	0	927	0	0	0
																												928	0	0	0	928	0	0	0	928	0	0	0	928	0	0	0	928	0	0	0
																												929	0	0	0	929	0	0	0	929	0	0	0	929	0	0	0	929	0	0	0
																												930	0	0	0	930	0	0	0	930	0	0	0	930	0	0	0	930	0	0	0
																												931	0	0	0	931	0	0	0	931	0	0	0	931	0	0	0	931	0	0	0
																												932	0	0	0	932	0	0	0	932	0	0	0	932	0	0	0	932	0	0	0
																												933	0	0	0	933	0	0	0	933	0	0	0	933	0	0	0	933	0	0	0
																												934	0	0	0	934	0	0	0	934	0	0	0	934	0	0	0	934	0	0	0
																												935	0	0	0	935	0	0	0	935	0	0	0	935	0	0	0	935	0	0	0
																												936	0	0	0	936	0	0	0	936	0	0	0	936	0	0	0	936	0	0	0
																												937	0	0	0	937	0	0	0	937	0	0	0	937	0	0	0	937	0	0	0
																												938	0	0	0	938	0	0	0	938	0	0	0	938	0	0	0	938	0	0	0
																												939	0	0	0	939	0	0	0	939	0	0	0	939	0	0	0	939	0	0	0
																												940	0	0	0	940	0	0	0	940	0	0	0	940	0	0	0	940	0	0	0
																												941	0	0	0	941	0	0	0	941	0	0	0	941	0	0	0	941	0	0	0
																												942	0	0	0	942	0	0	0	942	0	0	0	942	0	0	0	942	0	0	0
																												943				943				943				943				943
																												944				944				944				944				944
																												945				945				945				945				945
																												946				946				946				946				946
																												947				947				947				947				947
																												948				948				948				948				948
																												949				949				949				949				949
																												950				950				950				950				950
																												951				951				951				951				951
																												952				952				952				952				952
																												953				953				953				953				953
																												954				954				954				954				954
																												955				955				955				955				955
																												956				956				956				956				956
																												957				957				957				957				957
																												958				958				958				958				958
																												959				959				959				959				959
																												960				960				960				960				960
																												961				961				961				961				961
																												962				962				962				962				962
																												963				963				963				963				963
																												964				964				964				964				964
																												965				965				965				965				965
																												966				966				966				966				966
																												967				967				967				967				967
																												968				968				968				968				968
																												969				969				969				969				969
																												970				970				970				970				970
																												971				971				971				971				971
																												972				972				972				972				972
																												973				973				973				973				973
																												974				974				974				974				974
																												975				975				975				975				975
																												976				976				976				976				976
																												977				977				977				977				977
																												978				978				978				978				978
																												979				979				979				979				979
																												980				980				980				980				980
																												981				981				981				981				981
																												982				982				982				982				982
																												983				983				983				983				983
																												984				984				984				984				984
																												985				985				985				985				985
																												986				986				986				986				986
																												987				987				987				987				987
																												988				988				988				988				988
																												989				989				989				989				989
																												990				990				990				990				990
																												991				991				991				991				991
																												992				992				992				992				992
																												993				993				993				993				993
																												994				994				994				994				994
																												995				995				995				995				995
																												996				996				996				996				996
																												997				997				997				997				997
																												998				998				998				998				998
																												999				999				999				999				999
																												1000				1000				1000				1000				1000
																												1000				1000				1000				1000				1000
																												1000				1000				1000				1000				1000
																												1000				1000				1000				1000				1000
																												1000				1000				1000				1000				1000
																												1000				1000				1000				1000				1000
																												1010				1010				1010				1010				1010
																												1010				1010				1010				1010				1010
																												1010				1010				1010				1010				1010
																												1010				1010				1010				1010				1010
																												1010				1010				1010				1010				1010
																												1010				1010				1010				1010				1010
																												1010				1010				1010				1010				1010
																												1010				1010				1010				1010				1010
																												1010				1010				1010				1010				1010
																												1010				1010				1010				1010				1010
																												1020				1020				1020				1020				1020
																												1020				1020				1020				1020				1020
																												1020				1020				1020				1020				1020
																												1020				1020				1020				1020				1020
																												1020				1020				1020				1020				1020
																												1020				1020				1020				1020				1020
																												1020				1020				1020				1020				1020
																												1020				1020				1020				1020				1020
																												1020				1020				1020				1020				1020
																												1020				1020				1020				1020				1020
																												1030				1030				1030				1030				1030
																												1030				1030				1030				1030				1030
																												1030				1030				1030				1030				1030
																												1030				1030				1030				1030				1030
																												1030				1030				1030				1030				1030
																												1030				1030				1030				1030				1030
																												1030				1030				1030				1030				1030
																												1030				1030				1030				1030				1030
																												1030				1030				1030				1030				1030
																												1030				1030				1030				1030				1030
																												1040				1040				1040				1040				1040
																												1040				1040				1040				1040				1040
																												1040				1040				1040				1040				1040
																												1040				1040				1040				1040				1040
																												1040				1040				1040				1040				1040
																												1040				1040				1040				1040				1040
																												1040				1040				1040				1040				1040
																												1040				1040				1040				1040				1040
																												1040				1040				1040				1040				1040
																												1040				1040				1040				1040				1040
																												1050				1050				1050				1050				1050
																												1050				1050				1050				1050				1050
																												1050				1050				1050				1050				1050
																												1050				1050				1050				1050				1050
																												1050				1050				1050				1050				1050
																												1050				1050				1050				1050				1050
																												1050				1050				1050				1050				1050
																												1050				1050				1050				1050				1050
																												1050				1050				1050				1050				1050
																												1050				1050				1050				1050				1050
																												1060				1060				1060				1060				1060
																												1060				1060				1060				1060				1060
																												1060				1060				1060				1060				1060
																												1060				1060				1060				1060				1060
																												1060				1060				1060				1060				1060
																												1060				1060				1060				1060				1060
																												1060				1060				1060				1060				1060
																												1060				1060				1060				1060				1060
																												1060				1060				1060				1060				1060
																												1060				1060				1060				1060				1060
																												1070				1070				1070				1070				1070
																												1070				1070				1070				1070				1070
																												1070				1070				1070				1070				1070
																												1070				1070				1070				1070				1070
																												1070				1070				1070				1070				1070
																												1070				1070				1070				1070				1070
																												1070				1070				1070				1070				1070
																												1070				1070				1070				1070				1070
																												1070				1070				1070				1070				1070
																												1070				1070				1070				1070				1070
																												1080				1080				1080				1080				1080
																												1080				1080				1080				1080				1080
																												1080				1080				1080				1080				1080
																												1080				1080				1080				1080				1080
																												1080				1080				1080				1080				1080
																												1080				1080				1080				1080				1080
																												1080				1080				1080				1080				1080
																												1080				1080				1080				1080				1080
																												1080				1080				1080				1080				1080
																												1080				1080				1080				1080				1080
																												1090				1090				1090				1090				1090
																												1090				1090				1090				1090				1090
																												1090				1090				1090				1090				1090
																												1090				1090				1090				1090				1090
																												1090				1090				1090				1090				1090
																												1090				1090				1090				1090				1090
																												1090				1090				1090				1090				1090
																												1090				1090				1090				1090				1090
																												1090				1090				1090				1090				1090
																												1090				1090				1090				1090				1090
																												1100				1100				1100				1100				1100
																												1100				1100				1100				1100				1100
																												1100				1100				1100				1100				1100
																												1100				1100				1100				1100				1100
																												1100				1100				1100				1100				1100
																												1100				1100				1100				1100				1100
																												1100				1100				1100				1100				1100
																												1100				1100				1100				1100				1100
																												1100				1100				1100				1100				1100
																												1100				1100				1100				1100				1100
																												1110				1110				1110				1110				1110
																												1110				1110				1110				1110				1110
																												1110				1110				1110				1110				1110
																												1110				1110				1110				1110				1110
																												1110				1110				1110				1110				1110
																												1110				1110				1110				1110				1110
																												1110				1110				1110				1110				1110
																												1110				1110				1110				1110				1110
																												1110				1110				1110				1110				1110
																												1110				1110				1110				1110				1110
																												1120				1120				1120				1120				1120
																												1120				1120				1120				1120				1120
																												1120				1120				1120				1120				1120
																												1120				1120				1120				1120				1120
																												1120				1120				1120				1120				1120
																												1120				1120				1120				1120				1120
																												1120				1120				1120				1120				1120
																												1120				1120				1120				1120				1120
																												1120				1120				1120				1120				1120
																												1120				1120				1120				1120				1120
																												1130				1130				1130				1130				1130
																												1130				1130				1130				1130				1130
																												1130				1130				1130				1130				1130
																												1130				1130				1130				1130				1130
																												1130				1130				1130				1130				1130
																												1130				1130				1130				1130				1130
																												1130				1130				1130				1130				1130
																												1130				1130				1130				1130				1130
																												1130				1130				1130				1130				1130
																												1130				1130				1130				1130				1130
																												1140				1140				1140				1140				1140
																												1140				1140				1140				1140				1140
																												1140				1140				1140				1140				1140
																												1140				1140				1140				1140				1140
																												1140				1140				1140				1140				1140
																												1140				1140				1140				1140				1140
																												1140				1140				1140				1140				1140
																												1140				1140				1140				1140				1140
																												1140				1140				1140				1140				1140
																												1140				1140				1140				1140				1140
																												1150				1150				1150				1150				1150
																												1150				1150				1150				1150				1150
																												1150				1150				1150				1150				1150
																												1150				1150				1150				1150				1150
																												1150				1150				1150				1150				1150
																												1150				1150				1150				1150				1150
																												1150				1150				1150				1150				1150
																												1150				1150				1150				1150				1150
																												1150				1150				1150				1150				1150
																												1150				1150				1150				1150				1150
																												1160				1160				1160				1160				1160
																												1160				1160				1160				1160				1160
																												1160				1160				1160				1160				1160
																												1160				1160				1160				1160				1160
																												1160				1160				1160				1160				1160
																												1160				1160				1160				1160				1160
																												1160				1160				1160				1160				1160
																												1160				1160				1160				1160				1160
																												1160				1160				1160				1160				1160
																												1160				1160				1160				1160				1160
																												1170				1170				1170				1170				1170
																												1170				1170				1170				1170				1170
																												1170				1170				1170				1170				1170
																												1170				1170				1170				1170				1170
																												1170				1170				1170				1170				1170
																												1170				1170				1170				1170				1170
																												1170				1170				1170				1170				1170
																												1170				1170				1170				1170				1170
																												1170				1170				1170				1170				1170
																												1170				1170				1170				1170				1170
																												1180				1180				1180				1180				1180
																												1180				1180				1180				1180				1180
																												1180				1180				1180				1180				1180
																												1180				1180				1180				1180				1180
																												1180				1180				1180				1180				1180
																												1180				1180				1180				1180				1180
																												1180				1180				1180				1180				1180
																												1180				1180				1180				1180				1180
																												1180				1180				1180				1180				1180
																												1180				1180				1180				1180				1180
																												1190				1190				1190				1190				1190
																												1190				1190				1190				1190				1190
																												1190				1190				1190				1190				1190
																												1190				1190				1190				1190				1190
																												1190				1190				1190				1190				1190
																												1190				1190				1190				1190				1190
																												1190				1190				1190				1190				1190
																												1190				1190				1190				1190				1190
																												1190				1190				1190				1190				1190
																												1190				1190				1190				1190				1190
																												1200				1200				1200				1200				1200
																												1200				1200				1200				1200				1200
																												1200				1200				1200				1200				1200
																												1200				1200				1200				1200				1200
																												1200				1200				1200				1200				1200
																												1200				1200				1200				1200				1200
																												1200				1200				1200				1200				1200
																												1200				1200				1200				1200				1200
																												1200				1200				1200				1200				1200
																												1200				1200				1200				1200				1200
																												1210				1210				1210				1210				1210
																												1210				1210				1210				1210				1210
																												1210				1210				1210				1210				1210
																												1210				1210				1210				1210				1210
																												1210				1210				1210				1210				1210
																												1210				1210				1210				1210				1210
																												1210				1210				1210				1210				1210
																												1210				1210				1210				1210				1210
																												1210				1210				1210				1210				1210
																												1210				1210				1210				1210				1210
																												1220				1220				1220				1220				1220
																												1220				1220				1220				1220				1220
																												1220				1220				1220				1220				1220
																												1220				1220				1220				1220				1220
																												1220				1220				1220				1220				1220
																												1220				1220				1220				1220				1220
																												1220				1220				1220				1220				1220
																												1220				1220				1220				1220				1220
																												1220				1220				1220				1220				1220
																												1220				1220				1220				1220				1220
																												1230				1230				1230				1230				1230
																												1230				1230				1230				1230				1230
																												1230				1230				1230				1230				1230
																												1230				1230				1230				1230				1230
																												1230				1230				1230				1230				1230
																												1230				1230				1230				1230				1230
																												1230				1230				1230				1230				1230
																												1230				1230				1230				1230				1230
																												1230				1230				1230				1230				1230
																												1230				1230				1230				1230				1230
																												1240				1240				1240				1240				1240
																												1240				1240				1240				1240				1240
																												1240				1240				1240				1240				1240
																												1240				1240				1240				1240				1240
																												1240				1240				1240				1240				1240
																												1240				1240				1240				1240				1240
																												1240				1240				1240				1240				1240
																												1240				1240				1240				1240				1240
																												1240				1240				1240				1240				1240
																												1240				1240				1240				1240				1240
																												1250				1250				1250				1250				1250
																												1250				1250				1250				1250				1250
																												1250				1250				1250				1250				1250
																												1250				1250				1250				1250				1250
																												1250				1250				1250				1250				1250
																												1250				1250				1250				1250				1250
																												1250				1250				1250				1250				1250
																												1250				1250				1250				1250				1250
																												1250				1250				1250				1250				1250
																												1250				1250				1250				1250				1250
																												1260				1260				1260				1260				1260
																												1260				1260				1260				1260				1260
																												1260				1260				1260				1260				1260
																												1260				1260				1260				1260				1260
																												1260				1260				1260				1260				1260
																												1260				1260				1260				1260				1260
																												1260				1260				1260				1260				1260
																												1260				1260				1260				1260				1260
																												1260				1260				1260				1260				1260
																												1260				1260				1260				1260				1260
																												1270				1270				1270				1270				1270
																												1270				1270				1270				1270				1270
																												1270				1270				1270				1270				1270
																												1270				1270				1270				1270				1270
																												1270				1270				1270				1270				1270
																												1270				1270				1270				1270				1270
																												1270				1270				1270				1270				1270
																												1270				1270				1270				1270				1270
																												1270				1270				1270				1270				1270
																												1270				1270				1270				1270				1270
																												1280				1280				1280				1280				1280
																												1280				1280				1280				1280				1280
																												1280				1280				1280				1280				1280
																												1280				1280				1280				1280				1280
																												1280				1280				1280				1280				1280
																												1280				1280				1280				1280				1280
																												1280				1280				1280				1280				1280
																												1280				1280				1280				1280				1280
																												1280				1280				1280				1280				1280
																												1280				1280				1280				1280				1280
																												1290				1290				1290				1290				1290
																												1290				1290				1290				1290				1290
																												1290				1290				1290				1290				1290
																												1290				1290				1290				1290				1290
																												1290				1290				1290				1290				1290
																												1290				1290				1290				1290				1290
																												1290				1290				1290				1290				1290
																												1290				1290				1290				1290				1290
																												1290				1290				1290				1290				1290
																												1290				1290				1290				1290				1290
																												1300				1300				1300				1300				1300
																												1300				1300				1300				1300				1300
																												1300				1300				1300				1300				1300
																												1300				1300				1300				1300				1300
																												1300				1300				1300				1300				1300
																												1300				1300				1300				1300				1300
																												1300				1300				1300				1300				1300
																												1300				1300				1300				1300				1300
																												1300				1300				1300				1300				1300
																												1300				1300				1300				1300				1300
																												1310				1310				1310				1310				1310
																												1310				1310				1310				1310				1310
																												1310				1310				1310				1310				1310
																												1310				1310				1310				1310				1310
																												1310				1310				1310				1310				1310
																												1310				1310				1310				1310				1310
																												1310				1310				1310				1310				1310
																												1310				1310				1310				1310				1310
																												1310				1310				1310				1310				1310
																												1310				1310				1310				1310				1310
																												1320				1320				1320				1320				1320
																												1320				1320				1320				1320				1320
																												1320				1320				1320				1320				1320
																												1320				1320				1320				1320				1320
																												1320				1320				1320				1320				1320
																												1320				1320				1320				1320				1320
																												1320				1320				1320				1320				1320
																												1320				1320				1320				1320				1320
																												1320				1320				1320				1320				1320
																												1320				1320				1320				1320				1320
																												1330				1330				1330				1330				1330
																												1330				1330				1330				1330				1330
																												1330				1330				1330				1330				1330
																												1330				1330				1330				1330				1330
																												1330				1330				1330				1330				1330
																												1330				1330				1330				1330				1330
																												1330				1330				1330				1330				1330
																												1330				1330				1330				1330				1330
																												1330				1330				1330				1330				1330
																												1330				1330				1330				1330				1330
																												1340				1340				1340				1340				1340
																												1340				1340				1340				1340				1340
																												1340				1340				1340				1340				1340
																												1340				1340				1340				1340				1340
																												1340				1340				1340				1340				1340
																												1340				1340				1340				1340				1340
																												1340				1340				1340				1340				1340
																												1340				1340				1340				1340				1340
																												1340				1340				1340				1340				1340
																												1340				1340				1340				1340				1340
																												1350				1350				1350				1350				1350
																												1350				1350				1350				1350				1350
																												1350				1350				1350				1350				1350
																												1350				1350				1350				1350				1350
																												1350				1350				1350				1350				1350
																												1350				1350				1350				1350				1350
																												1350				1350				1350				1350				1350
																												1350				1350				1350				1350				1350
																												1350				1350				1350				1350				1350
																												1350				1350				1350				1350				1350
																												1360				1360				1360				1360				1360
																												1360				1360				1360				1360				1360
																												1360				1360				1360				1360				1360
																												1360				1360				1360				1360				1360
																												1360				1360				1360				1360				1360
																												1360				1360				1360				1360				1360
																												1360				1360				1360				1360				1360
																												1360				1360				1360				1360				1360
																												1360				1360				1360				1360				1360
																												1360				1360				1360				1360				1360
																												1370				1370				1370				1370				1370
																												1370				1370				1370				1370				1370
																												1370				1370				1370				1370				1370
																												1370				1370				1370				1370				1370
																												1370				1370				1370				1370				1370
																												1370				1370				1370				1370				1370
																												1370				1370				1370				1370				1370
																												1370				1370				1370				1370				1370
																												1370				1370				1370				1370				1370
																												1370				1370				1370				1370				1370
																												1380				1380				1380				1380				1380
																												1380				1380				1380				1380				1380
																												1380				1380				1380				1380				1380
																												1380				1380				1380				1380				1380
																												1380				1380				1380				1380				1380
																												1380				1380				1380				1380				1380
																												1380				1380				1380				1380				1380
																												1380				1380				1380				1380				1380
																												1380				1380				1380				1380				1380
																												1380				1380				1380				1380				1380
																												1390				1390				1390				1390				1390
																												1390				1390				1390				1390				1390
																												1390				1390				1390				1390				1390
																												1390				1390				1390				1390				1390
																												1390				1390				1390				1390				1390
																												1390				1390				1390				1390				1390
																												1390				1390				1390				1390				1390
																												1390				1390				1390				1390				1390
																												1390				1390				1390				1390				1390
																												1390				1390				1390				1390				1390
																												1400				1400				1400				1400				1400
																												1400				1400				1400				1400				1400
																												1400				1400				1400				1400				1400
																												1400				1400				1400				1400				1400
																												1400				1400				1400				1400				1400
																												1400				1400				1400				1400				1400
																												1400				1400				1400				1400				1400
																												1400				1400				1400				1400				1400
																												1400				1400				1400				1400				1400
																												1400				1400				1400				1400				1400
																												1410				1410				1410				1410				1410
																												1410				1410				1410				1410				1410
																												1410				1410				1410				1410				1410
																												1410				1410				1410				1410				1410
																												1410				1410				1410				1410				1410
																												1410				1410				1410				1410				1410
																												1410				1410				1410				1410				1410
																												1410				1410				1410				1410				1410
																												1410				1410				1410				1410				1410
																												1410				1410				1410				1410				1410
																												1420				1420				1420				1420				1420
																												1420				1420				1420				1420				1420
																												1420				1420				1420				1420				1420
																												1420				1420				1420				1420				1420
																												1420				1420				1420				1420				1420
																												1420				1420				1420				1420				1420
																												1420				1420				1420				1420				1420
																												1420				1420				1420				1420				1420
																												1420				1420				1420				1420				1420
																												1420				1420				1420				1420				1420
																												1430				1430				1430				1430				1430
																												1430				1430				1430				1430				1430
																												1430				1430				1430				1430				1430
																												1430				1430				1430				1430				1430
																												1430				1430				1430				1430				1430
																												1430				1430				1430				1430				1430
																												1430				1430				1430				1430				1430
																												1430				1430				1430				1430				1430
																												1430				1430				1430				1430				1430
																												1430				1430				1430				1430				1430
																												1440				1440				1440				1440				1440
																												1440				1440				1440				1440				1440
																												1440				1440				1440				1440				1440
																												1440				1440				1440				1440				1440
																												1440				1440				1440				1440				1440
																												1440				1440				1440				1440				1440
																												1440				1440				1440				1440				1440
																												1440				1440				1440				1440				1440
																												1440				1440				1440				1440				1440
																												1440				1440				1440				1440				1440
																												1450				1450				1450				1450				1450
																												1450				1450				1450				1450				1450
																												1450				1450				1450				1450				1450
																												1450				1450				1450				1450				1450
																												1450				1450				1450				1450				1450
																												1450				1450				1450				1450				1450
																												1450				1450				1450				1450				1450
																												1450				1450				1450				1450				1450
																												1450				1450				1450				1450				1450
																												1450				1450				1450				1450				1450
																												1460				1460				1460				1460				1460
																												1460				1460				1460				1460				1460
																												1460				1460				1460				1460				1460
																												1460				1460				1460				1460				1460
																												1460				1460				1460				1460				1460
																												1460				1460				1460				1460				1460
																												1460				1460				1460				1460				1460
																												1460				1460				1460				1460				1460
																												1460				1460				1460				1460				1460
																												1460				1460				1460				1460				1460
																												1470				1470				1470				1470				1470
																												1470				1470				1470				1470				1470
																												1470				1470				1470				1470				1470
																												1470				1470				1470				1470				1470
																												1470				1470				1470				1470				1470
																												1470				1470				1470				1470				1470
																												1470				1470				1470				1470				1470
																												1470				1470				1470				1470				1470
																												1470				1470				1470				1470				1470
																												1470				1470				1470				1470				1470
																												1480				1480				1480				1480				1480
																												1480				1480				1480				1480				1480
																												1480				1480				1480				1480				1480
																												1480				1480				1480				1480				1480
																												1480				1480				1480				1480				1480
																												1480				1480				1480				1480				1480
																												1480				1480				1480				1480				1480
																												1480				1480				1480				1480				1480
																												1480				1480				1480				1480				1480
																												1480				1480				1480				1480				1480
																												1490				1490				1490				1490				1490
																												1490				1490				1490				1490				1490
																												1490				1490				1490				1490				1490
																												1490				1490				1490				1490				1490
																												1490				1490				1490				1490				1490
																												1490				1490				1490				1490				1490
																												1490				1490				1490				1490				1490
																												1490				1490				1490				1490				1490
																												1490				1490				1490				1490				1490
																												1490				1490				1490				1490				1490
																												1500				1500				1500				1500				1500
																												1500				1500				1500				1500				1500
																												1500				1500				1500				1500				1500
																												1500				1500				1500				1500				1500
																												1500				1500				1500				1500				1500
																												1500				1500				1500				1500				1500
																												1500				1500				1500				1500				1500
																												1500				1500				1500				1500				1500
																												1500				1500				1500				1500				1500
																												1500				1500				1500				1500				1500
																												1510				1510				1510				1510				1510
																												1510				1510				1510				1510				1510
																												1510				1510				1510				1510				1510
																												1510				1510				1510				1510				1510
																												1510				1510				1510				1510				1510
																												1510				1510				1510				1510				1510
																												1510				1510				1510				1510				1510
																												1510				1510				1510				1510				1510
																												1510				1510				1510				1510				1510
																												1510				1510				1510				1510				1510
																												1520				1520				1520				1520				1520
																												1520				1520				1520				1520				1520
																												1520				1520				1520				1520				1520
																												1520				1520				1520				1520				1520
																												1520				1520				1520				1520				1520
																												1520				1520				1520				1520				1520
																												1520				1520				1520				1520				1520
																												1520				1520				1520				1520				1520
																												1520				1520				1520				1520				1520
																												1520				1520				1520				1520				1520
																												1530				1530				1530				1530				1530
																												1530				1530				1530				1530				1530
																												1530				1530				1530				1530				1530
																												1530				1530				1530				1530				1530
																												1530				1530				1530				1530				1530
																												1530				1530				1530				1530				1530
																												1530				1530				1530				1530				1530
																												1530				1530				1530				1530				1530
																												1530				1530				1530				1530				1530
																												1530				1530				1530				1530				1530
																												1540				1540				1540				1540				1540
																												1540				1540				1540				1540				1540
																												1540				1540				1540				1540				1540
																												1540				1540				1540				1540				1540
																												1540				1540				1540				1540				1540
																												1540				1540				1540				1540				1540
																												1540				1540				1540				1540				1540
																												1540				1540				1540				1540				1540
																												1540				1540				1540				1540				1540
																												1540				1540				1540				1540				1540
																												1550				1550				1550				1550				1550
																												1550				1550				1550				1550				1550
																												1550				1550				1550				1550				1550
																												1550				1550				1550				1550				1550
																												1550				1550				1550				1550				1550
																												1550				1550				1550				1550				1550
																												1550				1550				1550				1550				1550
																												1550				1550				1550				1550				1550
																												1550				1550				1550				1550				1550
																												1550				1550				1550				1550				1550
																												1560				1560				1560				1560				1560
																												1560				1560				1560				1560				1560
																												1560				1560				1560				1560				1560
																												1560				1560				1560				1560				1560
																												1560				1560				1560				1560				1560
																												1560				1560				1560				1560				1560
																												1560				1560				1560				1560				1560
																												1560				1560				1560				1560				1560
																												1560				1560				1560				1560				1560
																												1560				1560				1560				1560				1560
																												1570				1570				1570				1570				1570
																												1570				1570				1570				1570				1570
																												1570				1570				1570				1570				1570
																												1570				1570				1570				1570				1570
																												1570				1570				1570				1570				1570
																												1570				1570				1570				1570				1570
																												1570				1570				1570				1570				1570
																												1570				1570				1570				1570				1570
																												1570				1570				1570				1570				1570
																												1570				1570				1570				1570				1570
																												1580				1580				1580				1580				1580
																												1580				1580				1580				1580				1580
																												1580				1580				1580				1580				1580
																												1580				1580				1580				1580				1580
																												1580				1580				1580				1580				1580
																												1580				1580				1580				1580				1580
																												1580				1580				1580				1580				1580
																												1580				1580				1580				1580				1580
																												1580				1580				1580				1580				1580
																												1580				1580				1580				1580				1580
																												1590				1590				1590				1590				1590
																												1590				1590				1590				1590				1590
																												1590				1590				1590				1590				1590
																												1590				1590				1590				1590				1590
																												1590				1590				1590				1590				1590
																												1590				1590				1590				1590				1590
																												1590				1590				1590				1590				1590
																												1590				1590				1590				1590				1590
																												1590				1590				1590				1590				1590
																												1590				1590				1590				1590				1590
																												1600				1600				1600				1600				1600
																												1600				1600				1600				1600				1600
																												1600				1600				1600				1600				1600
																												1600				1600				1600				1600				1600
																												1600				1600				1600				1600				1600
																												1600				1600				1600				1600				1600
																												1600				1600				1600				1600				1600
																												1600				1600				1600				1600				1600
																												1600				1600				1600				1600				1600
																												1600				1600				1600				1600				1600
																												1610				1610				1610				1610				1610
																												1610				1610				1610				1610				1610
																												1610				1610				1610				1610				1610
																												1610				1610				1610				1610				1610
																												1610				1610				1610				1610				1610
																												1610				1610				1610				1610				1610
																												1610				1610				1610				1610				1610
																												1610				1610				1610				1610				1610
																												1610				1610				1610				1610				1610
																												1610				1610				1610				1610				1610
																												1620				1620				1620				1620				1620
																												1620				1620				1620				1620				1620
																												1620				1620				1620				1620				1620
																												1620				1620				1620				1620				1620
																												1620				1620				1620				1620				1620
																												1620				1620				1620				1620				1620
																												1620				1620				1620				1620				1620
																												1620				1620				1620				1620				1620
																												1620				1620				1620				1620				1620
																												1620				1620				1620				1620				1620
																												1630				1630				1630				1630				1630
																												1630				1630				1630				1630				1630
																												1630				1630				1630				1630				1630
																												1630				1630				1630				1630				1630
																												1630				1630				1630				1630				1630
																												1630				1630				1630				1630				1630
																												1630				1630				1630				1630				1630
																												1630				1630				1630				1630				1630
																												1630				1630				1630				1630				1630
																												1630				1630				1630				1630				1630
																												1640				1640				1640				1640				1640
																												1640				1640				1640				1640				1640
																												1640				1640				1640				1640				1640
																												1640				1640				1640				1640				1640
																												1640				1640				1640				1640				1640
																												1640				1640				1640				1640				1640
																												1640				1640				1640				1640				1640
																												1640				1640				1640				1640				1640
																												1640				1640				1640				1640				1640
																												1640				1640				1640				1640				1640
																												1650				1650				1650				1650				1650
																												1650				1650				1650				1650				1650
																												1650				1650				1650				1650				1650
																												1650				1650				1650				1650				1650
																												1650				1650				1650				1650				1650
																												1650				1650				1650				1650				1650
																												1650				1650				1650				1650				1650
																												1650				1650				1650				1650				1650
																												1650				1650				1650				1650				1650
																												1650				1650				1650				1650				1650
																												1660				1660				1660				1660				1660
																												1660				1660				1660				1660				1660
																												1660				1660				1660				1660				1660
																												1660				1660				1660				1660				1660
																												1660				1660				1660				1660				1660
																												1660				1660				1660				1660				1660
																												1660				1660				1660				1660				1660
																												1660				1660				1660				1660				1660
																												1660				1660				1660				1660				1660
																												1660				1660				1660				1660				1660
																												1670				1670				1670				1670				1670
																												1670				1670				1670				1670				1670
																												1670				1670				1670				1670				1670
																												1670				1670				1670				1670				1670
																												1670				1670				1670				1670				1670
																												1670				1670				1670				1670				1670
																												1670				1670				1670				1670				1670
																												1670				1670				1670				1670				1670
																												1670				1670				1670				1670				1670
																												1670				1670				1670				1670				1670
																												1680				1680				1680				1680				1680
																												1680				1680				1680				1680				1680
																												1680				1680				1680				1680				1680
																												1680				1680				1680				1680				1680
																												1680				1680				1680				1680				1680
																												1680				1680				1680				1680				1680
																												1680				1680				1680				1680				1680
																												1680				1680				1680				1680				1680
																												1680				1680				1680				1680				1680
																												1680				1680				1680				1680				1680
																												1690				1690				1690				1690				1690
																												1690				1690				1690				1690				1690
																												1690				1690				1690				1690				1690
																												1690				1690				1690				1690				1690
																												1690				1690				1690				1690				1690
																												1690				1690				1690				1690				1690
																												1690				1690				1690				1690				1690
																												1690				1690				1690				1690				1690
																												1690				1690				1690				1690				1690
																												1690				1690				1690				1690				1690
																												1700				1700				1700				1700				1700
																												1700				1700				1700				1700				1700
																												1700				1700				1700				1700				1700
																												1700				1700				1700				1700				1700
																												1700				1700				1700				1700				1700
																												1700				1700				1700				1700				1700
																												1700				1700				1700				1700				1700
																												1700				1700				1700				1700				1700
																												1700				1700				1700				1700				1700
																												1700				1700				1700				1700				1700
																												1710				1710				1710				1710				1710
																												1710				1710				1710				1710				1710
																												1710				1710				1710				1710				1710
																												1710				1710				1710				1710				1710
																												1710				1710				1710				1710				1710
																												1710				1710				1710				1710				1710
																												1710				1710				1710				1710				1710
																												1710				1710				1710				1710				1710
																												1710				1710				1710				1710				1710
																												1710				1710				1710				1710				1710
																												1720				1720				1720				1720				1720
																												1720				1720				1720				1720				1720
																												1720				1720				1720				1720				1720
																												1720				1720				1720				1720				1720
																												1720				1720				1720				1720				1720
																												1720				1720				1720				1720				1720
																												1720				1720				1720				1720				1720
																												1720				1720				1720				1720				1720
																												1720				1720				1720				1720				1720
																												1720				1720				1720				1720				1720
																												1730				1730				1730				1730				1730
																												1730				1730				1730				1730				1730
																												1730				1730				1730				1730				1730
																												1730				1730				1730				1730				1730
																												1730				1730				1730				1730				1730
																												1730				1730				1730				1730				1730
																												1730				1730				1730				1730				1730
																												1730				1730				1730				1730				1730
																												1730				1730				1730				1730				1730
																												1730				1730				1730				1730				1730
																												1740				1740				1740				1740				1740
																												1740				1740				1740				1740				1740
																												1740				1740				1740				1740				1740
																												1740				1740				1740				1740				1740
																												1740				1740				1740				1740				1740
																												1740				1740				1740				1740				1740
																												1740				1740				1740				1740				1740
																												1740				1740				1740				1740				1740
																												1740				1740				1740				1740				1740
																												1740				1740				1740				1740				1740
																												1750				1750				1750				1750				1750
																												1750				1750				1750				1750				1750
																												1750				1750				1750				1750				1750
																												1750				1750				1750				1750				1750
																												1750				1750				1750				1750				1750
																												1750				1750				1750				1750				1750
																												1750				1750				1750				1750				1750
																												1750				1750				1750				1750				1750
																												1750				1750				1750				1750				1750
																												1750				1750				1750				1750				1750
																												1760				1760				1760				1760				1760
																												1760				1760				1760				1760				1760
																												1760				1760				1760				1760				1760
																												1760				1760				1760				1760				1760
																												1760				1760				1760				1760				1760
																												1760				1760				1760				1760				1760
																												1760				1760				1760				1760				1760
																												1760				1760				1760				1760				1760
																												1760				1760				1760				1760				1760
																												1760				1760				1760				1760				1760
																												1770				1770				1770				1770				1770
																												1770				1770				1770				1770				1770
																												1770				1770				1770				1770				1770
																												1770				1770				1770				1770				1770
																												1770				1770				1770				1770				1770
																												1770				1770				1770				1770				1770
																												1770				1770				1770				1770				1770
																												1770				1770				1770				1770				1770
																												1770				1770				1770				1770				1770
																												1770				1770				1770				1770				1770
																												1780				1780				1780				1780				1780
																												1780				1780				1780				1780				1780
																												1780				1780				1780				1780				1780
																												1780				1780				1780				1780				1780
																												1780				1780				1780				1780				1780
																												1780				1780				1780				1780				1780
																												1780				1780				1780				1780				1780
																												1780				1780				1780				1780				1780
																												1780				1780				1780				1780				1780
																												1780				1780				1780				1780				1780
																												1790				1790				1790				1790				1790
																												1790				1790				1790				1790				1790
																												1790				1790				1790				1790				1790
																												1790				1790				1790				1790				1790
																												1790				1790				1790				1790				1790
																												1790				1790				1790				1790				1790
																												1790				1790				1790				1790				1790
																												1790				1790				1790				1790				1790
																												1790				1790				1790				1790				1790
																												1790				1790				1790				1790				1790
																												1800				1800				1800				1800				1800
																												1800				1800				1800				1800				1800
																												1800				1800				1800				1800				1800
																												1800				1800				1800				1800				1800
																												1800				1800				1800				1800				1800
																												1800				1800				1800				1800				1800
																												1800				1800				1800				1800				1800
																												1800				1800				1800				1800				1800
																												1800				1800				1800				1800				1800
																												1800				1800				1800				1800				1800
																												1810				1810				1810				1810				1810
																												1810				1810				1810				1810				1810
																												1810				1810				1810				1810				1810
																												1810				1810				1810				1810				1810
																												1810				1810				1810				1810				1810
																												1810				1810				1810				1810				1810
																												1810				1810				1810				1810				1810
																												1810				1810				1810				1810				1810
																												1810				1810				1810				1810				1810
																												1810				1810				1810				1810				1810
																												1820				1820				1820				1820				1820
																												1820				1820				1820				1820				1820
																												1820				1820				1820				1820				1820
																												1820				1820				1820				1820				1820
																												1820				1820				1820				1820				1820
																												1820				1820				1820				1820				1820
																												1820				1820				1820				1820				1820
																												1820				1820				1820				1820				1820
																												1820				1820				1820				1820				1820
																												1820				1820				1820				1820				1820
																												1830				1830				1830				1830				1830
																												1830				1830				1830				1830				1830
																												1830				1830				1830				1830				1830
																												1830				1830				1830				1830				1830
																												1830				1830				1830				1830				1830
																												1830				1830				1830				1830				1830
																												1830				1830				1830				1830				1830
																												1830				1830				1830				1830				1830
																												1830				1830				1830				1830				1830
																												1830				1830				1830				1830				1830
																												1840				1840				1840				1840				1840
																												1840				1840				1840				1840				1840
																												1840				1840				1840				1840				1840
																												1840				1840				1840				1840				1840
																												1840				1840				1840				1840				1840
																												1840				1840				1840				1840				1840
																												1840				1840				1840				1840				1840
																												1840				1840				1840				1840				1840
																												1840				1840				1840				1840				1840
																												1840				1840				1840				1840				1840
																												1850				1850				1850				1850				1850
																												1850				1850				1850				1850				1850
																												1850				1850				1850				1850				1850
																												1850				1850				1850				1850				1850
																												1850				1850				1850				1850				1850
																												1850				1850				1850				1850				1850
																												1850				1850				1850				1850				1850
																												1850				1850				1850				1850				1850
																												1850				1850				1850				1850				1850
																												1850				1850				1850				1850				1850
																												1860				1860				1860				1860				1860
																												1860				1860				1860				1860				1860
																												1860				1860				1860				1860				1860
																												1860				1860				1860				1860				1860
																												1860				1860				1860				1860				1860
																												1860				1860				1860				1860				1860
																												1860				1860				1860				1860				1860
																												1860				1860				1860				1860				1860
																												1860				1860				1860				1860				1860
																												1860				1860				1860				1860				1860
																												1870				1870				1870				1870				1870
																												1870				1870				1870				1870				1870
																												1870				1870				1870				1870				1870
																												1870				1870				1870				1870				1870
																												1870				1870				1870				1870				1870
																												1870				1870				1870				1870				1870
																												1870				1870				1870				1870				1870
																												1870				1870				1870				1870				1870
																												1870				1870				1870				1870				1870
																												1870				1870				1870				1870				1870
																												1880				1880				1880				1880				1880
																												1880				1880				1880				1880				1880
																												1880				1880				1880				1880				1880
																												1880				1880				1880				1880				1880
																												1880				1880				1880				1880				1880
																												1880				1880				1880				1880				1880
																												1880				1880				1880				1880				1880
																												1880				1880				1880				1880				1880
																												1880				1880				1880				1880				1880
																												1880				1880				1880				1880				1880
																												1890				1890				1890				1890				1890
																												1890				1890				1890				1890				1890
																												1890				1890				1890				1890				1890
																												1890				1890				1890				1890				1890
																												1890				1890				1890				1890				1890
																												1890				1890				1890				1890				1890
																												1890				1890				1890				1890				1890
																												1890				1890				1890				1890				1890
																												1890				1890				1890				1890				1890
																												1890				1890				1890				1890				1890
																												1900				1900				1900				1900				1900
																												1900				1900				1900				1900				1900
																												1900				1900				1900				1900				1900
																												1900				1900				1900				1900				1900
																												1900				1900				1900				1900				1900
																												1900				1900				1900				1900				1900
																												1900				1900				1900				1900				1900
																												1900				1900				1900				1900				1900
																												1900				1900				1900				1900				1900
																												1900				1900				1900				1900				1900
																												1910				1910				1910				1910				1910
																												1910				1910				1910				1910				1910
																												1910				1910				1910				1910				1910
																												1910				1910				1910				1910				1910
																												1910				1910				1910				1910				1910
																												1910				1910				1910				1910				1910
																												1910				1910				1910				1910				1910
																												1910				1910				1910				1910				1910
																												1910				1910				1910				1910				1910
																												1910				1910				1910				1910				1910
																												1920				1920				1920				1920				1920
																												1920				1920				1920				1920				1920
																												1920				1920				1920				1920				1920
																												1920				1920				1920				1920				1920
																												1920				1920				1920				1920				1920
																												1920				1920				1920				1920				1920
																												1920				1920				1920				1920				1920
																												1920				1920				1920				1920				1920
																												1920				1920				1920				1920				1920
																												1920				1920				1920				1920				1920
																												1930				1930				1930				1930				1930
																												1930				1930				1930				1930				1930
																												1930				1930				1930				1930				1930
																												1930				1930				1930				1930				1930
																												1930				1930				1930				1930				1930
																												1930				1930				1930				1930				1930
																												1930				1930				1930				1930				1930
																												1930				1930				1930				1930				1930
																												1930				1930				1930				1930				1930
																												1930				1930				1930				1930				1930
																												1940				1940				1940				1940				1940
																												1940				1940				1940				1940				1940
																												1940				1940				1940				1940				1940
																												1940				1940				1940				1940				1940
																												1940				1940				1940				1940				1940
																												1940				1940				1940				1940				1940
																												1940				1940				1940				1940				1940
																												1940				1940				1940				1940				1940
																												1940				1940				1940				1940				1940
																												1940				1940				1940				1940				1940
																												1950				1950				1950				1950				1950
																												1950				1950				1950				1950				1950
																												1950				1950				1950				1950				1950
																												1950				1950				1950				1950				1950
																												1950				1950				1950				1950				1950
																												1950				1950				1950				1950				1950
																												1950				1950				1950				1950				1950
																												1950				1950				1950				1950				1950
																												1950				1950				1950				1950				1950
																												1950				1950				1950				1950				1950
																												1960				1960				1960				1960				1960
																												1960				1960				1960				1960				1960
																												1960				1960				1960				1960				1960
																												1960				1960				1960				1960				1960
																												1960				1960				1960				1960				1960
																												1960				1960				1960				1960				1960
																												1960				1960				1960				1960				1960
																												1960				1960				1960				1960				1960
																												1960				1960				1960				1960				1960
																												1960				1960				1960				1960				1960
																												1970				1970				1970				1970				1970
																												1970				1970				1970				1970				1970
																												1970				1970				1970				1970				1970
																												1970				1970				1970				1970				1970
																												1970				1970				1970				1970				1970
																												1970				1970				1970				1970				1970
																												1970				1970				1970				1970				1970
																												1970				1970				1970				1970				1970
																												1970				1970				1970				1970				1970
																												1970				1970				1970				1970				1970
																												1980				1980				1980				1980				1980
																												1980				1980				1980				1980				1980
																												1980				1980				1980				1980				1980
																												1980				1980				1980				1980				1980
																												1980				1980				1980				1980				1980
																												1980				1980				1980				1980				1980
																												1980				1980				1980				1980				1980
																												1980				1980				1980				1980				1980
																												1980				1980				1980				1980				1980
																												1980				1980				1980				1980				1980
																												1990				1990				1990				1990				1990
																												1990				1990				1990				1990				1990
																												1990				1990				1990				1990				1990
																												1990				1990				1990				1990				1990
																												1990				1990				1990				1990				1990
																												1990				1990				1990				1990				1990
																												1990				1990				1990				1990				1990
																												1990				1990				1990				1990				1990
																												1990				1990				1990				1990				1990
																												1990				1990				1990				1990				1990
																												2000				2000				2000				2000				2000
[truncated: 34 more columns]

## Sheet: EDF 2b
EDF_2b
mol% PS / Zeta potential [mV]
100	-56	-51.5	-55.8
50	-55.6	-49.7	-44.6
25	-42.59	-41.77	-40.61	-39.81	-40.06
12.5	-35.77	-35.06	-35.64	-35.68	-35.7
6.25	-33.46	-34.33	-32.71	-34.03	-32.47
3.12	-26.81	-27.42	-26.33	-26.59	-28.05
1.56	-22.65	-22.24	-22.73	-22.04	-22.25
0.78	-17.41	-16.56	-17.3	-17.27	-16.86
0.39	-11.9	-13.03	-13.07	-12.83	-14.78
0.19	-7.63	-17.75	-9.7	-10.64	-9.8
0.09	-10.1	-15.41	-14.19	-9.9	-15.45
0.04	-9.4	-12.79	-13.08	-14.6	-14.28
0.02	-12.93	-15.51	-15.8
0	-10.73	-10.69	-11.19	-11.06	-10.79

## Sheet: EDF 2c
EDF_2c	Relative metabolic activity [%]
Particles x ml-1 / mol% PS	0			0.02			0.05			0.1			0.2			0.4			0.78			1.56			3.13			6.25			12.5			25			50			100
0	83.8883	95.66	96.4124
70296875	90.6073	96.9558	100.413
140593750	86.6012	97.4694	101.092
281187500	86.4167	97.552	98.5277
562375000	87.6363	97.4049	101.388
1124750000	84.6317	97.4604	102.225
2249500000	88.6597	98.6374	103.289
4499000000	92.0592	100.242	109.68
8998000000	92.6025	102.819	108.188
17996000000	97.1713	108.911	109.978
0				94.9921	102.903	106.814
380000000				94.3098	101.328	104.417
760000000				96.0169	103.242	103.211
1520000000				94.2345	96.2311	105.018
3040000000				93.5026	92.8601	106.141
6080000000				95.147	91.9284	105.386
12200000000				93.3814	99.4366	106.569
24300000000				95.1972	105.768	104.948
48700000000				96.5592	105.087	97.9022
97300000000				99.4646	106.501	103.758
0							96.5497	100.33	101.329
388000000							96.4403	97.6975	99.6694
776000000							93.4593	100.515	101.974
1550000000							97.4983	100.009	100.912
3100000000							90.458	100.886	100.303
6210000000							92.9131	100.874	102.97
12400000000							96.2363	103.599	103.498
24800000000							95.215	101.006	101.724
49700000000							94.6271	103.83	102.593
99300000000							96.5453	103.847	105.129
0										94.5897	100.193	105.767
391000000										91.6685	104.802	104.019
781000000										94.5975	103.601	102.827
1560000000										90.3103	103.578	103.821
3130000000										94.6015	105.12	106.163
6250000000										96.7565	103.528	102.671
12500000000										88.7121	104.134	103.972
25000000000										97.2429	104.287	104.094
50000000000										93.3989	104.485	100.411
100000000000										97.1652	108.247	99.6204
0													97.2886	100.322	100.484
430000000													94.2093	102.205	102.365
859000000													96.6077	103.723	106.916
1720000000													94.182	108.698	104.729
3440000000													95.48	102.666	100.822
6880000000													94.6304	100.017	100.958
13800000000													96.2662	105.399	101.43
27500000000													101.737	100.504	103.831
55000000000													99.3843	106.404	100.549
110000000000													100.022	106.084	110.382
0																97.0472	103.665	103.272
389000000																98.5174	101.068	106.492
779000000																96.328	102.871	104.102
1560000000																95.6228	101.368	104.104
3110000000																97.757	100.849	105.532
6230000000																97.2507	100.027	106.765
12500000000																97.972	112.791	101.987
24900000000																97.9851	106.835	105.962
49800000000																98.1253	102.184	107.837
99700000000																106.647	99.1654	104.056
0																			87.7774	96.2266	98.7914
100000000																			87.8285	93.9953	98.9156
200000000																			89.9077	94.9789	95.4707
400000000																			89.9101	94.4165	96.4226
800000000																			90.3836	91.2893	95.9965
1600000000																			89.3514	93.9405	94.2363
3200000000																			91.8517	94.576	95.6119
6400000000																			92.3325	97.2041	97.282
12800000000																			100.434	99.8566	100.027
25600000000																			99.6813	100.374	103.277
0																						94.8279	97.786	96.0659
101562500																						94.6307	94.9253	95.5535
203125000																						96.828	94.2692	96.8462
406250000																						93.0921	94.1073	96.38
812500000																						96.5784	93.68	96.8255
1625000000																						95.2065	95.7287	98.2583
3250000000																						96.4129	94.6186	98.0915
6500000000																						96.3727	99.2418	102.13
13000000000																						99.0568	99.3222	106.1
26000000000																						102.273	101.444	107.427
0																									86.0192	94.4913	94.8034
92187500																									87.6507	96.2479	93.3075
184375000																									90.7043	98.9775	93.1298
368750000																									92.366	99.5846	90.9308
737500000																									92.7782	98.2796	89.7483
1475000000																									92.9994	97.1828	87.5309
2950000000																									93.5472	98.1624	90.1657
5900000000																									97.2605	101.016	93.4971
11800000000																									99.765	101.957	92.5491
23600000000																									105.447	106.416	100.484
0																												90.2658	95.5816	99.553
106250000																												89.1716	98.9288	99.3554
212500000																												87.6902	98.9802	98.8854
425000000																												88.4355	100.099	105.127
850000000																												86.9317	97.3434	101.957
1700000000																												88.7673	93.4208	105.518
3400000000																												91.9513	98.0268	101.529
6800000000																												94.066	100.049	106.47
13600000000																												97.0274	102.882	108.64
27200000000																												104.634	107.655	109.31
0																															85.519	93.5147	94.0053
117187500																															91.051	97.7764	94.7789
234375000																															92.5135	99.8957	93.7977
468750000																															96.5107	98.4469	88.7394
937500000																															96.8798	97.5119	92.9365
1875000000																															96.4953	97.4165	91.8276
3750000000																															95.5848	99.302	94.0407
7500000000																															99.4128	102.566	96.7414
15000000000																															101.123	103.251	99.9464
30000000000																															107.556	113.32	106.329
0																																		90.5588	92.6627	92.3244
84375000																																		86.3741	98.4023	97.0213
168750000																																		89.5853	101.544	98.0994
337500000																																		91.1571	99.545	101.82
675000000																																		84.3286	99.3928	101.527
1350000000																																		88.8255	95.3234	102.052
2700000000																																		87.4675	101.68	104.388
5400000000																																		94.6436	104.191	105.575
10800000000																																		97.8917	105.375	109.446
21600000000																																		102.27	115.318	113.685
0																																					81.4876	91.2511	94.9677
103125000																																					93.1066	99.0226	93.1177
206250000																																					95.473	101.807	92.6208
412500000																																					95.2586	98.0955	92.0361
825000000																																					92.8073	99.0087	88.7218
1650000000																																					95.5969	102.408	91.0172
3300000000																																					97.8255	99.7854	95.5008
6600000000																																					98.4574	103.509	96.2483
13200000000																																					103.417	107.142	99.8327
26400000000																																					106.796	111.564	111.659
0																																								88.1135	93.6606	97.3856
90625000																																								91.226	101.276	104.496
181250000																																								91.3819	101.141	106.493
362500000																																								89.5459	99.6017	103.696
725000000																																								90.9086	99.9009	104.849
1450000000																																								91.748	98.9488	111.332
2900000000																																								90.0887	100.555	106.253
5800000000																																								97.3355	111.25	110.665
11600000000																																								105.182	113.636	116.469
23200000000																																								111.204	122.151	124.713

## Sheet: EDF 2d
EDF 2d	Backbone lipid composition
mol% PS / IC50	18:1 PC			18:1 PC + 40 mol% Cholesterol			18:0 PC			18:0 PC + 40 mol% Cholesterol
1	4802483341	4774801530	6914725189	17614359588	4452820220	5958994920	17814491955	11252072784	38202050585	11716361791	4731964454	9351260332
0.2	6171670183	6298549877	10802600624	13168307376	5448763010	10370507181	62380188240	41511486955	148642504102	29167767036	17505344216	23575975005

## Sheet: EDF 2e
EDF 2e	Backbone lipid composition
Particle diameter [nm] / DOPS content	Particles ml-1 × 109			Particle diameter [nm] / DOPS content	Particles ml-1 × 109
	0% PS, 1% TF-PC				50% PS, 1% TF-PC
2.5	0	0	0	2.5	0	0	0
7.5	0	0	0	7.5	0	0	0
12.5		0	0	12.5	0	0	0
17.5	0	0	0	17.5	0	0	0
22.5	0	0	0	22.5	10.3	12.3	31.5
27.5	10.6	0	0	27.5	10.3	0	31.5
32.5	21.1	32.3	32.3	32.5	0	24.6	21
37.5	31.6	10.8	10.8	37.5	20.5	12.3	10.5
42.5	52.7	32.3	32.3	42.5	71.9	12.3	31.5
47.5	52.7	75.3	75.3	47.5	41.1	36.9	63.1
52.5	52.7	10.8	10.8	52.5	51.3	49.2	42
57.5	94.9	43	43	57.5	154	49.2	126
62.5	31.6	10.8	10.8	62.5	164	98.4	179
67.5	94.9	172	172	67.5	195	185	179
72.5	190	161	161	72.5	246	234	242
77.5	200	183	183	77.5	246	222	378
82.5	295	237	237	82.5	226	308	315
87.5	306	301	301	87.5	370	234	315
92.5	264	258	258	92.5	370	369	347
97.5	316	258	258	97.5	380	332	294
102.5	327	334	334	102.5	452	418	410
107.5	411	409	409	107.5	339	431	389
112.5	306	334	334	112.5	462	468	567
117.5	348	452	452	117.5	390	517	441
122.5	401	420	420	122.5	390	308	462
127.5	453	420	420	127.5	452	332	546
132.5	475	377	377	132.5	462	492	431
137.5	401	387	387	137.5	554	468	462
142.5	422	452	452	142.5	390	418	525
147.5	432	430	430	147.5	513	455	441
152.5	369	269	269	152.5	421	418	462
157.5	380	366	366	157.5	483	369	431
162.5	337	377	377	162.5	390	295	315
167.5	327	280	280	167.5	411	615	305
172.5	253	334	334	172.5	339	394	252
177.5	264	366	366	177.5	400	283	305
182.5	369	366	366	182.5	339	382	389
187.5	316	215	215	187.5	400	332	315
192.5	306	194	194	192.5	236	382	347
197.5	253	280	280	197.5	257	271	284
202.5	179	355	355	202.5	287	320	294
207.5	243	183	183	207.5	216	197	315
212.5	221	204	204	212.5	257	295	357
217.5	264	258	258	217.5	287	271	252
222.5	169	215	215	222.5	257	234	210
227.5	211	183	183	227.5	257	234	179
232.5	179	334	334	232.5	267	197	221
237.5	179	129	129	237.5	205	148	252
242.5	127	161	161	242.5	134	197	179
247.5	116	140	140	247.5	154	197	179
252.5	116	204	204	252.5	134	172	231
257.5	179	140	140	257.5	185	61.5	179
262.5	211	118	118	262.5	185	160	200
267.5	106	53.8	53.8	267.5	154	209	116
272.5	116	140	140	272.5	113	111	137
277.5	52.7	108	108	277.5	92.4	123	42
282.5	84.4	86.1	86.1	282.5	195	148	116
287.5	148	75.3	75.3	287.5	144	61.5	179
292.5	106	96.8	96.8	292.5	144	86.1	94.6
297.5	94.9	75.3	75.3	297.5	154	86.1	94.6
302.5	63.3	86.1	86.1	302.5	92.4	86.1	63.1
307.5	52.7	43	43	307.5	51.3	111	21
312.5	84.4	43	43	312.5	61.6	86.1	116
317.5	73.8	53.8	53.8	317.5	71.9	61.5	73.6
322.5	63.3	32.3	32.3	322.5	92.4	160	84.1
327.5	52.7	86.1	86.1	327.5	61.6	36.9	52.5
332.5	52.7	21.5	21.5	332.5	71.9	86.1	73.6
337.5	42.2	75.3	75.3	337.5	30.8	24.6	105
342.5	0	43	43	342.5	61.6	49.2	84.1
347.5	0	53.8	53.8	347.5	51.3	49.2	31.5
352.5	0	64.5	64.5	352.5	30.8	98.4	31.5
357.5	0	43	43	357.5	20.5	73.8	42
362.5	0	53.8	53.8	362.5	41.1	12.3	52.5
367.5	21.1	32.3	32.3	367.5	30.8	61.5	42
372.5	63.3	43	43	372.5	10.3	49.2	31.5
377.5	52.7	108	108	377.5	30.8	12.3	42
382.5	31.6	32.3	32.3	382.5	20.5	12.3	21
387.5	31.6	21.5	21.5	387.5	20.5	36.9	21
392.5	42.2	21.5	21.5	392.5	10.3	24.6	21
397.5	31.6	10.8	10.8	397.5	61.6	12.3	21
402.5	0	21.5	21.5	402.5	30.8	12.3	10.5
407.5	0	32.3	32.3	407.5	0	24.6	10.5
412.5	63.3	43	43	412.5	10.3	24.6	10.5
417.5	21.1	21.5	21.5	417.5	10.3	24.6	10.5
422.5	63.3	32.3	32.3	422.5	0	49.2	42
427.5	42.2	21.5	21.5	427.5	0	24.6	42
432.5	10.6	21.5	21.5	432.5	0	24.6	31.5
437.5	10.6	21.5	21.5	437.5	20.5	12.3	21
442.5	21.1	43	43	442.5	20.5	0	31.5
447.5	52.7	21.5	21.5	447.5	10.3	12.3	21
452.5	21.1	21.5	21.5	452.5	51.3	24.6	21
457.5	42.2	10.8	10.8	457.5	20.5	12.3	10.5
462.5	31.6	21.5	21.5	462.5	0	24.6	10.5
467.5	0	0	0	467.5	20.5	24.6	10.5
472.5	10.6	10.8	10.8	472.5	10.3	0	21
477.5	10.6	0	0	477.5	10.3	12.3	21
482.5	21.1	0	0	482.5	10.3	0	10.5
487.5	21.1	21.5	21.5	487.5	0	0	21
492.5	10.6	10.8	10.8	492.5	20.5	24.6	21
497.5	0	0	0	497.5	10.3	12.3	0
502.5	21.1	10.8	10.8	502.5	51.3	24.6	0
507.5	21.1	0	0	507.5	10.3	24.6	21
512.5	10.6	21.5	21.5	512.5	30.8	0	0
517.5	21.1	0	0	517.5	20.5	24.6	0
522.5	21.1	0	0	522.5	10.3	0	0
527.5	21.1	21.5	21.5	527.5	20.5	0	10.5
532.5	0	0	0	532.5	10.3	0	0
537.5	31.6	10.8	10.8	537.5	10.3	12.3	0
542.5	0	10.8	10.8	542.5	10.3	0	0
547.5	10.6	0	0	547.5	10.3	12.3	10.5
552.5	42.2	10.8	10.8	552.5	20.5	0	0
557.5	10.6	0	0	557.5	0	0	0
562.5	0	0	0	562.5	0	24.6	10.5
567.5	0	0	0	567.5	0	0	0
572.5	10.6	0	0	572.5	10.3	0	0
577.5	0	0	0	577.5	0	0	0
582.5	10.6	10.8	10.8	582.5	0	12.3	0
587.5	0	21.5	21.5	587.5	0	0	0
592.5	10.6	0	0	592.5	0	24.6	10.5
597.5	0	0	0	597.5	0	12.3	0
602.5	0	10.8	10.8	602.5	0	12.3	10.5
607.5	0	32.3	32.3	607.5	0	0	0
612.5	0	10.8	10.8	612.5	0	0	10.5
617.5	0	10.8	10.8	617.5	10.3	24.6	0
622.5	0	0	0	622.5	0	0	0
627.5	21.1	10.8	10.8	627.5	0	12.3	10.5
632.5	0	10.8	10.8	632.5	0	0	0
637.5	0	10.8	10.8	637.5	0	0	10.5
642.5	21.1	0	0	642.5	0	0	0
647.5	10.6	0	0	647.5	0	0	0
652.5	10.6	0	0	652.5	10.3	0	0
657.5	0	0	0	657.5	0	0	10.5
662.5	10.6	0	0	662.5	0	12.3	10.5
667.5	0	0	0	667.5	0	0	0
672.5	0	0	0	672.5	0	0	0
677.5	0	0	0	677.5	0	0	10.5
682.5	0	10.8	10.8	682.5	0	0	0
687.5	0	21.5	21.5	687.5	0	0	0
692.5	0	10.8	10.8	692.5	0	0	0
697.5	0	10.8	10.8	697.5	10.3	0	0
702.5	0	10.8	10.8	702.5	0	0	0
707.5	0	0	0	707.5	0	0	0
712.5	0	0	0	712.5	0	0	0
717.5	0	10.8	10.8	717.5	0	0	0
722.5	0	0	0	722.5	10.3	0	0
727.5	0	0	0	727.5	0	0	0
732.5	0	0	0	732.5	0	0	0
737.5	0	0	0	737.5	0	0	0
742.5	10.6	0	0	742.5	0	0	10.5
747.5	0	0	0	747.5	0	0	10.5
752.5	0	0	0	752.5	0	0	0
757.5	0	0	0	757.5	10.3	0	0
762.5	0	0	0	762.5	0	0	0
767.5	0	0	0	767.5	0	0	0
772.5	0	0	0	772.5	0	0	0
777.5	0	0	0	777.5	0	0	0
782.5	0	0	0	782.5	0	0	0
787.5	10.6	0	0	787.5	0	0	0
792.5	0	0	0	792.5	0	0	0
797.5	0	0	0	797.5	0	0	0
802.5	10.6	0	0	802.5	0	0	0
807.5	0	0	0	807.5	0	0	0
812.5	0	0	0	812.5	0	0	0
817.5	0	10.8	10.8	817.5	0	0	0
822.5	0	0	0	822.5	0	0	0
827.5	0	0	0	827.5	0	0	0
832.5	10.6	10.8	10.8	832.5	0	12.3	0
837.5	0	0	0	837.5	0	0	10.5
842.5	0	0	0	842.5	0	0	0
847.5	0	0	0	847.5	0	12.3	0
852.5	0	0	0	852.5	0	0	0
857.5	0	0	0	857.5	0	0	0
862.5	0	0	0	862.5	0	0	0
867.5	0	0	0	867.5	0	0	0
872.5	0	0	0	872.5	0	0	0
877.5	0	0	0	877.5	0	0	0
882.5	0	0	0	882.5	0	0	0
887.5	0	0	0	887.5	0	0	0
892.5	0	0	0	892.5	0	0	0
897.5	0	0	0	897.5	0	0	0
902.5	0	0	0	902.5	0	0	0
907.5	0	0	0	907.5	0	0	0
912.5	0	0	0	912.5	0	0	0
917.5	0	0	0	917.5	0	0	0
922.5	10.6	0	0	922.5	0	0	0
927.5	0	0	0	927.5	0	0	0
932.5	0	0	0	932.5	0	0	0
937.5	0	0	0	937.5	0	0	0
942.5	0	0	0	942.5	0	0	0
947.5	10.6	0	0	947.5	0	0	0
952.5	0	0	0	952.5	0	0	0
957.5	0	0	0	957.5	0	0	0
962.5	0	0	0	962.5	0	0	0
967.5	0	0	0	967.5	0	0	0
972.5	0	0	0	972.5	0	0	0
977.5	0	0	0	977.5	0	0	0
982.5	0	10.8	10.8	982.5	0	0	0
987.5	0	0	0	987.5	0	0	0
992.5	0	0	0	992.5	0	0	0
997.5	0	0	0	997.5	0	0	0
1002.5	10.6	0	0	1002.5	0	0	0
1007.5	0	0	0	1007.5	0	0	0
1012.5	0	0	0	1012.5	0	0	0
1017.5	0	0	0	1017.5	0	0	0
1022.5	0	0	0	1022.5	0	0	0
1027.5	0	0	0	1027.5	0	0	0
1032.5	0	0	0	1032.5	0	0	0
1037.5	0	0	0	1037.5	10.3	0	0
1042.5	0	0	0	1042.5	0	0	0
1047.5	0	0	0	1047.5	0	0	0
1052.5	0	0	0	1052.5	0	0	0
1057.5	0	0	0	1057.5	0	0	0
1062.5	0	0	0	1062.5	0	0	0
1067.5	0	0	0	1067.5	0	0	0
1072.5	0	0	0	1072.5	0	0	0
1077.5	0	0	0	1077.5	0	0	0
1082.5	0	10.8	10.8	1082.5	0	0	0
1087.5	0	0	0	1087.5	0	0	0
1092.5	0	0	0	1092.5	0	0	0
1097.5	0	0	0	1097.5	0	0	0
1102.5	0	0	0	1102.5	0	0	0
1107.5	0	0	0	1107.5	0	0	0
1112.5	0	0	0	1112.5	0	0	0
1117.5	0	0	0	1117.5	0	0	0
1122.5	10.6	0	0	1122.5	0	0	0
1127.5	0	0	0	1127.5	0	0	0
1132.5	0	0	0	1132.5	0	0	0
1137.5	0	0	0	1137.5	0	0	0
1142.5	0	0	0	1142.5	0	0	0
1147.5	0	0	0	1147.5	0	0	0
1152.5	0	0	0	1152.5	0	0	0
1157.5	0	0	0	1157.5	0	0	0
1162.5	0	0	0	1162.5	0	0	0
1167.5	0	0	0	1167.5	0	0	0
1172.5	0	0	0	1172.5	0	0	0
1177.5	0	0	0	1177.5	0	0	0
1182.5	0	0	0	1182.5	0	0	0
1187.5	0	0	0	1187.5	0	0	0
1192.5	0	0	0	1192.5	0	0	0
1197.5	0	0	0	1197.5	0	0	0
1202.5	0	0	0	1202.5	0	0	0
1207.5	0	0	0	1207.5	0	0	0
1212.5	0	0	0	1212.5	0	0	0
1217.5	0	0	0	1217.5	0	0	0
1222.5	0	0	0	1222.5	0	0	0
1227.5	0	0	0	1227.5	0	0	0
1232.5	0	0	0	1232.5	0	0	0
1237.5	0	0	0	1237.5	0	0	0
1242.5	0	0	0	1242.5	0	0	0
1247.5	0	0	0	1247.5	0	0	0
1252.5	0	0	0	1252.5	0	0	0
1257.5	0	0	0	1257.5	0	0	0
1262.5	0	0	0	1262.5	0	0	0
1267.5	0	0	0	1267.5	0	0	0
1272.5	0	0	0	1272.5	0	0	0
1277.5	10.6	0	0	1277.5	0	0	0
1282.5	0	0	0	1282.5	0	0	0
1287.5	0	0	0	1287.5	0	0	0
1292.5	0	0	0	1292.5	0	0	0
1297.5	0	0	0	1297.5	0	0	0
1302.5	0	0	0	1302.5	0	0	0
1307.5	0	0	0	1307.5	0	0	0
1312.5	0	0	0	1312.5	0	0	0
1317.5	0	0	0	1317.5	0	0	0
1322.5	10.6	0	0	1322.5	0	0	0
1327.5	0	0	0	1327.5	0	0	0
1332.5	0	0	0	1332.5	0	0	0
1337.5	0	0	0	1337.5	0	0	0
1342.5	0	0	0	1342.5	0	0	0
1347.5	0	0	0	1347.5	0	0	0
1352.5	0	0	0	1352.5	0	0	0
1357.5	0	0	0	1357.5	0	0	0
1362.5	0	0	0	1362.5	0	0	0
1367.5	0	0	0	1367.5	0	0	0
1372.5	0	0	0	1372.5	0	0	0
1377.5	0	0	0	1377.5	0	0	0
1382.5	0	0	0	1382.5	0	0	0
1387.5	0	0	0	1387.5	0	0	0
1392.5	0	0	0	1392.5	0	0	0
1397.5	0	0	0	1397.5	0	0	0
1402.5	0	0	0	1402.5	0	0	0
1407.5	0	0	0	1407.5	0	0	0
1412.5	0	0	0	1412.5	0	0	0
1417.5	0	0	0	1417.5	0	0	0
1422.5	0	0	0	1422.5	0	0	0
1427.5	0	0	0	1427.5	0	0	0
1432.5	0	0	0	1432.5	0	0	0
1437.5	0	0	0	1437.5	0	0	0
1442.5	0	0	0	1442.5	0	0	0
1447.5	0	0	0	1447.5	0	0	0
1452.5	0	0	0	1452.5	0	0	0
1457.5	0	0	0	1457.5	0	0	0
1462.5	0	0	0	1462.5	0	0	0
1467.5	0	0	0	1467.5	0	0	0
1472.5	0	0	0	1472.5	0	0	0
1477.5	0	0	0	1477.5	0	0	0
1482.5	0	0	0	1482.5	0	0	0
1487.5	0	0	0	1487.5	0	0	0
1492.5	0	0	0	1492.5	0	0	0
1497.5	0	0	0	1497.5	0	0	0
1502.5	0	0	0	1502.5	0	0	0
1507.5	0	0	0	1507.5	0	0	0
1512.5	0	0	0	1512.5	0	0	0
1517.5	0	0	0	1517.5	0	0	0
1522.5	0	0	0	1522.5	0	0	0
1527.5	0	0	0	1527.5	0	0	0
1532.5	0	0	0	1532.5	0	0	0
1537.5	0	0	0	1537.5	0	0	0
1542.5	0	0	0	1542.5	0	0	0
1547.5	0	0	0	1547.5	0	0	0
1552.5	0	0	0	1552.5	0	0	0
1557.5	0	0	0	1557.5	0	0	0
1562.5	0	0	0	1562.5	0	0	0
1567.5	0	0	0	1567.5	0	0	0
1572.5	0	0	0	1572.5	0	0	0
1577.5	0	0	0	1577.5	0	0	0
1582.5	0	0	0	1582.5	0	0	0
1587.5	0	0	0	1587.5	0	0	0
1592.5	0	0	0	1592.5	0	0	0
1597.5	0	0	0	1597.5	0	0	0
1602.5	0	0	0	1602.5	0	0	0
1607.5	0	0	0	1607.5	0	0	0
1612.5	0	0	0	1612.5	0	0	0
1617.5	0	0	0	1617.5	0	0	0
1622.5	0	0	0	1622.5	0	0	0
1627.5	0	0	0	1627.5	0	0	0
1632.5	0	0	0	1632.5	0	0	0
1637.5	0	0	0	1637.5	0	0	0
1642.5	0	0	0	1642.5	0	0	0
1647.5	0	0	0	1647.5	0	0	0
1652.5	0	0	0	1652.5	0	0	0
1657.5	0	0	0	1657.5	0	0	0
1662.5	0	0	0	1662.5	0	0	0
1667.5	0	0	0	1667.5	0	0	0
1672.5	0	0	0	1672.5	0	0	0
1677.5	0	0	0	1677.5	0	0	0
1682.5	0	0	0	1682.5	0	0	0
1687.5	0	0	0	1687.5	0	0	0
1692.5	0	0	0	1692.5	0	0	0
1697.5	0	0	0	1697.5	0	0	0
1702.5	0	0	0	1702.5	0	0	0
1707.5	0	0	0	1707.5	0	0	0
1712.5	0	0	0	1712.5	0	0	0
1717.5	0	0	0	1717.5	0	0	0
1722.5	0	0	0	1722.5	0	0	0
1727.5	0	0	0	1727.5	0	0	0
1732.5	0	0	0	1732.5	0	0	0
1737.5	0	0	0	1737.5	0	0	0
1742.5	0	0	0	1742.5	0	0	0
1747.5	0	0	0	1747.5	0	0	0
1752.5	0	0	0	1752.5	0	0	0
1757.5	0	0	0	1757.5	0	0	0
1762.5	0	0	0	1762.5	0	0	0
1767.5	0	0	0	1767.5	0	0	0
1772.5	0	0	0	1772.5	0	0	0
1777.5	0	0	0	1777.5	0	0	0
1782.5	0	0	0	1782.5	0	0	0
1787.5	0	0	0	1787.5	0	0	0
1792.5	0	0	0	1792.5	0	0	0
1797.5	0	0	0	1797.5	0	0	0
1802.5	0	0	0	1802.5	0	0	0
1807.5	0	0	0	1807.5	0	0	0
1812.5	0	0	0	1812.5	0	0	0
1817.5	0	0	0	1817.5	0	0	0
1822.5	0	0	0	1822.5	0	0	0
1827.5	0	0	0	1827.5	0	0	0
1832.5	0	0	0	1832.5	0	0	0
1837.5	0	0	0	1837.5	0	0	0
1842.5	0	0	0	1842.5	0	0	0
1847.5	0	0	0	1847.5	0	0	0
1852.5	0	0	0	1852.5	0	0	0
1857.5	0	0	0	1857.5	0	0	0
1862.5	0	0	0	1862.5	0	0	0
1867.5	0	0	0	1867.5	0	0	0
1872.5	0	0	0	1872.5	0	0	0
1877.5	0	0	0	1877.5	0	0	0
1882.5	0	0	0	1882.5	0	0	0
1887.5	0	0	0	1887.5	0	0	0
1892.5	0	0	0	1892.5	0	0	0
1897.5	0	0	0	1897.5	0	0	0
1902.5	0	0	0	1902.5	0	0	0
1907.5	0	0	0	1907.5	0	0	0
1912.5	0	0	0	1912.5	0	0	0
1917.5	0	0	0	1917.5	0	0	0
1922.5	0	0	0	1922.5	0	0	0
1927.5	0	0	0	1927.5	0	0	0
1932.5	0	0	0	1932.5	0	0	0
1937.5	0	0	0	1937.5	0	0	0
1942.5	0	0	0	1942.5	0	0	0
1947.5	0	0	0	1947.5	0	0	0
1952.5	0	0	0	1952.5	0	0	0
1957.5	0	0	0	1957.5	0	0	0
1962.5	0	0	0	1962.5	0	0	0
1967.5	0	0	0	1967.5	0	0	0
1972.5	0	0	0	1972.5	0	0	0
1977.5	0	0	0	1977.5	0	0	0
1982.5	0	0	0	1982.5	0	0	0
1987.5	0	0	0	1987.5	0	0	0
1992.5	0	0	0	1992.5	0	0	0
1997.5	0	0	0	1997.5	0	0	0
2002.5	0	0	0	2002.5	0	0	0
2007.5	0	0	0	2007.5	0	0	0
2012.5	0	0	0	2012.5	0	0	0
2017.5	0	0	0	2017.5	0	0	0
2022.5	0	0	0	2022.5	0	0	0
2027.5	0	0	0	2027.5	0	0	0
2032.5	0	0	0	2032.5	0	0	0
2037.5	0	0	0	2037.5	0	0	0
2042.5	0	0	0	2042.5	0	0	0
2047.5	0	0	0	2047.5	0	0	0
2052.5	0	0	0	2052.5	0	0	0
2057.5	0	0	0	2057.5	0	0	0
2062.5	0	0	0	2062.5	0	0	0
2067.5	0	0	0	2067.5	0	0	0
	0	0	0		0	0	0
	0	0	0		0	0	0
	0	0	0		0	0	0
	0	0	0		0	0	0
	0	0	0		0	0	0
	0	0	0		0	0	0
	0	0	0		0	0	0
	0	0	0		0	0	0
	0	0	0		0	0	0
	0	0	0		0	0	0
	0	0	0		0	0	0
	0	0	0		0	0	0
	0	0	0		0	0	0
	0	0	0		0	0	0
	0	0	0		0	0	0
	0	0	0		0	0	0
	0	0	0		0	0	0
	0	0	0		0	0	0
	0	0	0		0	0	0
	0	0	0		0	0	0
	0	0	0		0	0	0
	0	0	0		0	0	0
	0	0	0		0	0	0
	0	0	0		0	0	0
	0	0	0		0	0	0
	0	0	0		0	0	0
	0	0	0		0	0	0
	0	0	0		0	0	0
	0	0	0		0	0	0
	0	0	0		0	0	0
	0	0	0		0	0	0
	0	0	0		0	0	0
	0	0	0		0	0	0
	0	0	0		0	0	0
	0	0	0		0	0	0
	0	0	0		0	0	0
	0	0	0		0	0	0
	0	0	0		0	0	0
	0	0	0		0	0	0
	0	0	0		0	0	0
	0	0	0		0	0	0
	0	0	0		0	0	0
	0	0	0		0	0	0
	0	0	0		0	0	0
	0	0	0		0	0	0
	0	0	0		0	0	0
	0	0	0		0	0	0
	0	0	0		0	0	0
	0	0	0		0	0	0
	0	0	0		0	0	0
	0	0	0		0	0	0
	0	0	0		0	0	0
	0	0	0		0	0	0
	0	0	0		0	0	0
	0	0	0		0	0	0
	0	0	0		0	0	0
	0	0	0		0	0	0
	0	0	0		0	0	0
	0	0	0		0	0	0
	0	0	0		0	0	0
	0	0	0		0	0	0
	0	0	0		0	0	0
	0	0	0		0	0	0
	0	0	0		0	0	0
	0	0	0		0	0	0
	0	0	0		0	0	0
	0	0	0		0	0	0
	0	0	0		0	0	0
	0	0	0		0	0	0
	0	0	0		0	0	0
	0	0	0		0	0	0
	0	0	0		0	0	0
	0	0	0		0	0	0
	0	0	0		0	0	0
	0	0	0		0	0	0
	0	0	0		0	0	0
	0	0	0		0	0	0
	0	0	0		0	0	0
	0	0	0		0	0	0
	0	0	0		0	0	0
	0	0	0		0	0	0
	0	0	0		0	0	0
	0	0	0		0	0	0
	0	0	0		0	0	0
	0	0	0		0	0	0
	0	0	0		0	0	0
	0	0	0		0	0	0
	0	0	0		0	0	0
	0	0	0		0	0	0
	0	0	0		0	0	0
	0	0	0		0	0	0
	0	0	0		0	0	0
	0	0	0		0	0	0
	0	0	0		0	0	0
	0	0	0		0	0	0
	0	0	0		0	0	0
	0	0	0		0	0	0
	0	0	0		0	0	0
	0	0	0		0	0	0
	0	0	0		0	0	0
	0	0	0		0	0	0
	0	0	0		0	0	0
	0	0	0		0	0	0
	0	0	0		0	0	0
	0	0	0		0	0	0
	0	0	0		0	0	0
	0	0	0		0	0	0
	0	0	0		0	0	0
	0	0	0		0	0	0
	0	0	0		0	0	0
	0	0	0		0	0	0
	0	0	0		0	0	0
	0	0	0		0	0	0
	0	0	0		0	0	0
	0	0	0		0	0	0
	0	0	0		0	0	0
	0	0	0		0	0	0
	0	0	0		0	0	0
	0	0	0		0	0	0
	0	0	0		0	0	0
	0	0	0		0	0	0
	0	0	0		0	0	0
	0	0	0		0	0	0
	0	0	0		0	0	0
	0	0	0		0	0	0
	0	0	0		0	0	0
	0	0	0		0	0	0
	0	0	0		0	0	0
	0	0	0		0	0	0
	0	0	0		0	0	0
	0	0	0		0	0	0
	0	0	0		0	0	0
	0	0	0		0	0	0
	0	0	0		0	0	0
	0	0	0		0	0	0
	0	0	0		0	0	0
	0	0	0		0	0	0
	0	0	0		0	0	0
	0	0	0		0	0	0
	0	0	0		0	0	0
	0	0	0		0	0	0
	0	0	0		0	0	0
	0	0	0		0	0	0
	0	0	0		0	0	0
	0	0	0		0	0	0
	0	0	0		0	0	0
	0	0	0		0	0	0
	0	0	0		0	0	0
	0	0	0		0	0	0
	0	0	0		0	0	0
	0	0	0		0	0	0
	0	0	0		0	0	0
	0	0	0		0	0	0
	0	0	0		0	0	0
	0	0	0		0	0	0
	0	0	0		0	0	0
	0	0	0		0	0	0
	0	0	0		0	0	0
	0	0	0		0	0	0
	0	0	0		0	0	0
	0	0	0		0	0	0
	0	0	0		0	0	0
	0	0	0		0	0	0
	0	0	0		0	0	0
	0	0	0		0	0	0
	0	0	0		0	0	0
	0	0	0		0	0	0
	0	0	0		0	0	0
	0	0	0		0	0	0
	0	0	0		0	0	0
	0	0	0		0	0	0
	0	0	0		0	0	0
	0	0	0		0	0	0
	0	0	0		0	0	0
	0	0	0		0	0	0
	0	0	0		0	0	0
	0	0	0		0	0	0
	0	0	0		0	0	0
	0	0	0		0	0	0
	0	0	0		0	0	0
	0	0	0		0	0	0
	0	0	0		0	0	0
	0	0	0		0	0	0
	0	0	0		0	0	0
	0	0	0		0	0	0
	0	0	0		0	0	0
	0	0	0		0	0	0
	0	0	0		0	0	0
	0	0	0		0	0	0
	0	0	0		0	0	0
	0	0	0		0	0	0
	0	0	0		0	0	0
	0	0	0		0	0	0
	0	0	0		0	0	0
	0	0	0		0	0	0
	0	0	0		0	0	0
	0	0	0		0	0	0
	0	0	0		0	0	0
	0	0	0		0	0	0
	0	0	0		0	0	0
	0	0	0		0	0	0
	0	0	0		0	0	0
	0	0	0		0	0	0
	0	0	0		0	0	0
	0	0	0		0	0	0
	0	0	0		0	0	0
	0	0	0		0	0	0
	0	0	0		0	0	0
	0	0	0		0	0	0
	0	0	0		0	0	0
	0	0	0		0	0	0
	0	0	0		0	0	0
	0	0	0		0	0	0
	0	0	0		0	0	0
	0	0	0		0	0	0
	0	0	0		0	0	0
	0	0	0		0	0	0
	0	0	0		0	0	0
	0	0	0		0	0	0
	0	0	0		0	0	0
	0	0	0		0	0	0
	0	0	0		0	0	0
	0	0	0		0	0	0
	0	0	0		0	0	0
	0	0	0		0	0	0
	0	0	0		0	0	0
	0	0	0		0	0	0
	0	0	0		0	0	0
	0	0	0		0	0	0
	0	0	0		0	0	0
	0	0	0		0	0	0
	0	0	0		0	0	0
	0	0	0		0	0	0
	0	0	0		0	0	0
	0	0	0		0	0	0
	0	0	0		0	0	0
	0	0	0		0	0	0
	0	0	0		0	0	0
	0	0	0		0	0	0
	0	0	0		0	0	0
	0	0	0		0	0	0
	0	0	0		0	0	0
	0	0	0		0	0	0
	0	0	0		0	0	0
	0	0	0		0	0	0
	0	0	0		0	0	0
	0	0	0		0	0	0
	0	0	0		0	0	0
	0	0	0		0	0	0
	0	0	0		0	0	0
	0	0	0		0	0	0
	0	0	0		0	0	0
	0	0	0		0	0	0
	0	0	0		0	0	0
	0	0	0		0	0	0
	0	0	0		0	0	0
	0	0	0		0	0	0
	0	0	0		0	0	0
	0	0	0		0	0	0
	0	0	0		0	0	0
	0	0	0		0	0	0
	0	0	0		0	0	0
	0	0	0		0	0	0
	0	0	0		0	0	0
	0	0	0		0	0	0
	0	0	0		0	0	0
	0	0	0		0	0	0
	0	0	0		0	0	0
	0	0	0		0	0	0
	0	0	0		0	0	0
	0	0	0		0	0	0
	0	0	0		0	0	0
	0	0	0		0	0	0
	0	0	0		0	0	0
	0	0	0		0	0	0
	0	0	0		0	0	0
	0	0	0		0	0	0
	0	0	0		0	0	0
	0	0	0		0	0	0
	0	0	0		0	0	0
	0	0	0		0	0	0
	0	0	0		0	0	0
	0	0	0		0	0	0
	0	0	0		0	0	0
	0	0	0		0	0	0
	0	0	0		0	0	0
	0	0	0		0	0	0
	0	0	0		0	0	0
	0	0	0		0	0	0
	0	0	0		0	0	0
	0	0	0		0	0	0
	0	0	0		0	0	0
	0	0	0		0	0	0
	0	0	0		0	0	0
	0	0	0		0	0	0
	0	0	0		0	0	0
	0	0	0		0	0	0
	0	0	0		0	0	0
	0	0	0		0	0	0
	0	0	0		0	0	0
	0	0	0		0	0	0
	0	0	0		0	0	0
	0	0	0		0	0	0
	0	0	0		0	0	0
	0	0	0		0	0	0
	0	0	0		0	0	0
	0	0	0		0	0	0
	0	0	0		0	0	0
	0	0	0		0	0	0
	0	0	0		0	0	0
	0	0	0		0	0	0
	0	0	0		0	0	0
	0	0	0		0	0	0
	0	0	0		0	0	0
	0	0	0		0	0	0
	0	0	0		0	0	0
	0	0	0		0	0	0
	0	0	0		0	0	0
	0	0	0		0	0	0
	0	0	0		0	0	0
	0	0	0		0	0	0
	0	0	0		0	0	0
	0	0	0		0	0	0
	0	0	0		0	0	0
	0	0	0		0	0	0
	0	0	0		0	0	0
	0	0	0		0	0	0
	0	0	0		0	0	0
	0	0	0		0	0	0
	0	0	0		0	0	0
	0	0	0		0	0	0
	0	0	0		0	0	0
	0	0	0		0	0	0
	0	0	0		0	0	0
	0	0	0		0	0	0
	0	0	0		0	0	0
	0	0	0		0	0	0
	0	0	0		0	0	0
	0	0	0		0	0	0
	0	0	0		0	0	0
	0	0	0		0	0	0
	0	0	0		0	0	0
	0	0	0		0	0	0
	0	0	0		0	0	0
	0	0	0		0	0	0
	0	0	0		0	0	0
	0	0	0		0	0	0
	0	0	0		0	0	0
	0	0	0		0	0	0
	0	0	0		0	0	0
	0	0	0		0	0	0
	0	0	0		0	0	0
	0	0	0		0	0	0
	0	0	0		0	0	0
	0	0	0		0	0	0
	0	0	0		0	0	0
	0	0	0		0	0	0
	0	0	0		0	0	0
	0	0	0		0	0	0
	0	0	0		0	0	0
	0	0	0		0	0	0
	0	0	0		0	0	0
	0	0	0		0	0	0
	0	0	0		0	0	0
	0	0	0		0	0	0
	0	0	0		0	0	0
	0	0	0		0	0	0
	0	0	0		0	0	0
	0	0	0		0	0	0
	0	0	0		0	0	0
	0	0	0		0	0	0
	0	0	0		0	0	0
	0	0	0		0	0	0
	0	0	0		0	0	0
	0	0	0		0	0	0
	0	0	0		0	0	0
	0	0	0		0	0	0
	0	0	0		0	0	0
	0	0	0		0	0	0
	0	0	0		0	0	0
	0	0	0		0	0	0
	0	0	0		0	0	0
	0	0	0		0	0	0
	0	0	0		0	0	0
	0	0	0		0	0	0
	0	0	0		0	0	0
	0	0	0		0	0	0
	0	0	0		0	0	0
	0	0	0		0	0	0
	0	0	0		0	0	0
	0	0	0		0	0	0
	0	0	0		0	0	0
	0	0	0		0	0	0
	0	0	0		0	0	0
	0	0	0		0	0	0
	0	0	0		0	0	0
	0	0	0		0	0	0
	0	0	0		0	0	0
	0	0	0		0	0	0
	0	0	0		0	0	0
	0	0	0		0	0	0
	0	0	0		0	0	0
	0	0	0		0	0	0
	0	0	0		0	0	0
	0	0	0		0	0	0
	0	0	0		0	0	0
	0	0	0		0	0	0
	0	0	0		0	0	0
	0	0	0		0	0	0
	0	0	0		0	0	0
	0	0	0		0	0	0
	0	0	0		0	0	0
	0	0	0		0	0	0
	0	0	0		0	0	0
	0	0	0		0	0	0
	0	0	0		0	0	0
	0	0	0		0	0	0
	0	0	0		0	0	0
	0	0	0		0	0	0
	0	0	0		0	0	0
	0	0	0		0	0	0
	0	0	0		0	0	0
	0	0	0		0	0	0
	0	0	0		0	0	0
	0	0	0		0	0	0
	0	0	0		0	0	0
	0	0	0		0	0	0
	0	0	0		0	0	0
	0	0	0		0	0	0
	0	0	0		0	0	0
	0	0	0		0	0	0
	0	0	0		0	0	0
	0	0	0		0	0	0
	0	0	0		0	0	0
	0	0	0		0	0	0
	0	0	0		0	0	0
	0	0	0		0	0	0
	0	0	0		0	0	0
	0	0	0		0	0	0
	0	0	0		0	0	0
	0	0	0		0	0	0
	0	0	0		0	0	0
	0	0	0		0	0	0
	0	0	0		0	0	0
	0	0	0		0	0	0
	0	0	0		0	0	0
	0	0	0		0	0	0
	0	0	0		0	0	0
	0	0	0		0	0	0
	0	0	0		0	0	0
	0	0	0		0	0	0
	0	0	0		0	0	0
	0	0	0		0	0	0
	0	0	0		0	0	0
	0	0	0		0	0	0
	0	0	0		0	0	0
	0	0	0		0	0	0
	0	0	0		0	0	0
	0	0	0		0	0	0
	0	0	0		0	0	0
	0	0	0		0	0	0
	0	0	0		0	0	0
	0	0	0		0	0	0
	0	0	0		0	0	0
	0	0	0		0	0	0
	0	0	0		0	0	0
	0	0	0		0	0	0
	0	0	0		0	0	0
	0	0	0		0	0	0
	0	0	0		0	0	0
	0	0	0		0	0	0
	0	0	0		0	0	0
	0	0	0		0	0	0
	0	0	0		0	0	0
	0	0	0		0	0	0
	0	0	0		0	0	0
	0	0	0		0	0	0
	0	0	0		0	0	0
	0	0	0		0	0	0
	0	0	0		0	0	0
	0	0	0		0	0	0
	0	0	0		0	0	0
	0	0	0		0	0	0
	0	0	0		0	0	0
	0	0	0		0	0	0
	0	0	0		0	0	0
	0	0	0		0	0	0
	0	0	0		0	0	0
	0	0	0		0	0	0
	0	0	0		0	0	0
	0	0	0		0	0	0
	0	0	0		0	0	0
	0	0	0		0	0	0
	0	0	0		0	0	0
	0	0	0		0	0	0
	0	0	0		0	0	0
	0	0	0		0	0	0
	0	0	0		0	0	0
	0	0	0		0	0	0
	0	0	0		0	0	0
	0	0	0		0	0	0
	0	0	0		0	0	0
	0	0	0		0	0	0
	0	0	0		0	0	0
	0	0	0		0	0	0
	0	0	0		0	0	0
	0	0	0		0	0	0
	0	0	0		0	0	0
	0	0	0		0	0	0
	0	0	0		0	0	0
	0	0	0		0	0	0
	0	0	0		0	0	0
	0	0	0		0	0	0
	0	0	0		0	0	0
	0	0	0		0	0	0
	0	0	0		0	0	0
	0	0	0		0	0	0
	0	0	0		0	0	0
	0	0	0		0	0	0
	0	0	0		0	0	0
	0	0	0		0	0	0
	0	0	0		0	0	0
	0	0	0		0	0	0
	0	0	0		0	0	0
	0	0	0		0	0	0
	0	0	0		0	0	0
	0	0	0		0	0	0
	0	0	0		0	0	0
	0	0	0		0	0	0
	0	0	0		0	0	0
	0	0	0		0	0	0
	0	0	0		0	0	0
	0	0	0		0	0	0
	0	0	0		0	0	0
	0	0	0		0	0	0
	0	0	0		0	0	0
	0	0	0		0	0	0
	0	0	0		0	0	0
	0	0	0		0	0	0
	0	0	0		0	0	0
	0	0	0		0	0	0
	0	0	0		0	0	0
	0	0	0		0	0	0
	0	0	0		0	0	0
	0	0	0		0	0	0
	0	0	0		0	0	0
	0	0	0		0	0	0
	0	0	0		0	0	0
	0	0	0		0	0	0
	0	0	0		0	0	0
	0	0	0		0	0	0
	0	0	0		0	0	0
	0	0	0		0	0	0
	0	0	0		0	0	0
	0	0	0		0	0	0
	0	0	0		0	0	0
	0	0	0		0	0	0
	0	0	0		0	0	0
	0	0	0		0	0	0
	0	0	0		0	0	0
	0	0	0		0	0	0
	0	0	0		0	0	0
	0	0	0		0	0	0
	0	0	0		0	0	0
	0	0	0		0	0	0
	0	0	0		0	0	0
	0	0	0		0	0	0
	0	0	0		0	0	0
	0	0	0		0	0	0
	0	0	0		0	0	0
	0	0	0		0	0	0
	0	0	0		0	0	0
	0	0	0		0	0	0
	0	0	0		0	0	0
	0	0	0		0	0	0
	0	0	0		0	0	0
	0	0	0		0	0	0
	0	0	0		0	0	0
	0	0	0		0	0	0
	0	0	0		0	0	0
	0	0	0		0	0	0
	0	0	0		0	0	0
	0	0	0		0	0	0
	0	0	0		0	0	0
	0	0	0		0	0	0
	0	0	0		0	0	0
	0	0	0		0	0	0
	0	0	0		0	0	0
	0	0	0		0	0	0
	0	0	0		0	0	0
	0	0	0		0	0	0
	0	0	0		0	0	0
	0	0	0		0	0	0
	0	0	0		0	0	0
	0	0	0		0	0	0
	0	0	0		0	0	0
	0	0	0		0	0	0
	0	0	0		0	0	0
	0	0	0		0	0	0
	0	0	0		0	0	0
	0	0	0		0	0	0
	0	0	0		0	0	0
	0	0	0		0	0	0
	0	0	0		0	0	0
	0	0	0		0	0	0
	0	0	0		0	0	0
	0	0	0		0	0	0
	0	0	0		0	0	0
	0	0	0		0	0	0
	0	0	0		0	0	0
	0	0	0		0	0	0
	0	0	0		0	0	0
	0	0	0		0	0	0
	0	0	0		0	0	0
	0	0	0		0	0	0
	0	0	0		0	0	0
	0	0	0		0	0	0
	0	0	0		0	0	0
	0	0	0		0	0	0
	0	0	0		0	0	0
	0	0	0		0	0	0
	0	0	0		0	0	0
	0	0	0		0	0	0
	0	0	0		0	0	0
	0	0	0		0	0	0
	0	0	0		0	0	0
	0	0	0		0	0	0
	0	0	0		0	0	0
	0	0	0		0	0	0
	0	0	0		0	0	0
	0	0	0		0	0	0
	0	0	0		0	0	0
	0	0	0		0	0	0
	0	0	0		0	0	0
	0	0	0		0	0	0
	0	0	0		0	0	0
	0	0	0		0	0	0
	0	0	0		0	0	0
	0	0	0		0	0	0
	0	0	0		0	0	0
	0	0	0		0	0	0
	0	0	0		0	0	0
	0	0	0		0	0	0
	0	0	0		0	0	0
	0	0	0		0	0	0
	0	0	0		0	0	0
	0	0	0		0	0	0
	0	0	0		0	0	0
	0	0	0		0	0	0
	0	0	0		0	0	0
	0	0	0		0	0	0
	0	0	0		0	0	0
	0	0	0		0	0	0
	0	0	0		0	0	0
	0	0	0		0	0	0
	0	0	0		0	0	0
	0	0	0		0	0	0
	0	0	0		0	0	0
	0	0	0		0	0	0
	0	0	0		0	0	0
	0	0	0		0	0	0
	0	0	0		0	0	0
	0	0	0		0	0	0
	0	0	0		0	0	0
	0	0	0		0	0	0
	0	0	0		0	0	0
	0	0	0		0	0	0
	0	0	0		0	0	0
	0	0	0		0	0	0
	0	0	0		0	0	0
	0	0	0		0	0	0
	0	0	0		0	0	0
	0	0	0		0	0	0
	0	0	0		0	0	0
	0	0	0		0	0	0
	0	0	0		0	0	0
	0	0	0		0	0	0
	0	0	0		0	0	0
	0	0	0		0	0	0
	0	0	0		0	0	0
	0	0	0		0	0	0
	0	0	0		0	0	0
	0	0	0		0	0	0
	0	0	0		0	0	0
	0	0	0		0	0	0
	0	0	0		0	0	0
	0	0	0		0	0	0
	0	0	0		0	0	0
	0	0	0		0	0	0
	0	0	0		0	0	0
	0	0	0		0	0	0
	0	0	0		0	0	0
	0	0	0		0	0	0
	0	0	0		0	0	0
	0	0	0		0	0	0
	0	0	0		0	0	0
	0	0	0		0	0	0
	0	0	0		0	0	0
	0	0	0		0	0	0
	0	0	0		0	0	0
	0	0	0		0	0	0
	0	0	0		0	0	0
	0	0	0		0	0	0
	0	0	0		0	0	0
	0	0	0		0	0	0
	0	0	0		0	0	0
	0	0	0		0	0	0
	0	0	0		0	0	0
	0	0	0		0	0	0
	0	0	0		0	0	0
	0	0	0		0	0	0
	0	0	0		0	0	0
	0	0	0		0	0	0
	0	0	0		0	0	0
	0	0	0		0	0	0
	0	0	0		0	0	0
	0	0	0		0	0	0
	0	0	0		0	0	0
	0	0	0		0	0	0
	0	0	0		0	0	0
	0	0	0		0	0	0
	0	0	0		0	0	0
	0	0	0		0	0	0
	0	0	0		0	0	0
	0	0	0		0	0	0
	0	0	0		0	0	0
	0	0	0		0	0	0
	0	0	0		0	0	0
	0	0	0		0	0	0
	0	0	0		0	0	0
	0	0	0		0	0	0
	0	0	0		0	0	0
	0	0	0		0	0	0
	0	0	0		0	0	0
	0	0	0		0	0	0
	0	0	0		0	0	0
	0	0	0		0	0	0
	0	0	0		0	0	0
	0	0	0		0	0	0
	0	0	0		0	0	0
	0	0	0		0	0	0
	0	0	0		0	0	0
	0	0	0		0	0	0
	0	0	0		0	0	0
	0	0	0		0	0	0
	0	0	0		0	0	0
	0	0	0		0	0	0
	0	0	0		0	0	0
	0	0	0		0	0	0
	0	0	0		0	0	0
	0	0	0		0	0	0
	0	0	0		0	0	0
	0	0	0		0	0	0
	0	0	0		0	0	0
	0	0	0		0	0	0
	0	0	0		0	0	0
	0	0	0		0	0	0
	0	0	0		0	0	0
	0	0	0		0	0	0
	0	0	0		0	0	0
	0	0	0		0	0	0
	0	0	0		0	0	0
	0	0	0		0	0	0
	0	0	0		0	0	0
	0	0	0		0	0	0
	0	0	0		0	0	0
	0	0	0		0	0	0
	0	0	0		0	0	0
	0	0	0		0	0	0
	0	0	0		0	0	0
	0	0	0		0	0	0
	0	0	0		0	0	0
	0	0	0		0	0	0
	0	0	0		0	0	0
	0	0	0		0	0	0
	0	0	0		0	0	0
	0	0	0		0	0	0
	0	0	0		0	0	0
	0	0	0		0	0	0
	0	0	0		0	0	0
	0	0	0		0	0	0
	0	0	0		0	0	0
	0	0	0		0	0	0
	0	0	0		0	0	0
	0	0	0		0	0	0
	0	0	0		0	0	0
	0	-0.0001	-0.0001		-0.0001	-0.0001	-0.0001
	0	0	0		0	0	0
	0	0	0		0	0	0
	0	0	0		0	0	0
	0	0	0		0	0	0
	-0.0001	0	0		0	0	0
	0	0	0		0	0	0
	0	0	0		0	0	0
	0	0	0		0	0	0
	0	0	0		0	0	0
	0	0	0		0	0	0
	0	0	0		0	0	0
	0	0	0		0	0	0
	0	0	0		0	0	0
	0	0	0		0	0	0
	0	0	0		0	0	0
	0	0	0		0	0	0
	0	0	0		0	0	0
	0	0	0		0	0	0
	0	0	0		0	0	0
	0	0	0		0	0	0
	0	0	0		0	0	0
	0	0	0		0	0	0
	0	0	0		0	0	0
	0	0	0		0	0	0
	0	0	0		0	0	0
	0	0	0		0	0	0
	0	0	0		0	0	0
	0	0	0		0	0	0
	0	0	0		0	0	0
	0	0	0		0	0	0
	0	0	0		0	0	0
	0	0	0		0	0	0
	0	0	0		0	0	0
	0	0	0		0	0	0
	0	0	0		0	0	0
	0	0	0		0	0	0
	0	0	0		0	0	0
	0	0	0		0	0	0
	0	0	0		0	0	0
	0	0	0		0	0	0
	0	0	0		0	0	0
	0	0	0		0	12.3	0
	0	0	0		0	0	0
	0	0	0		0	0	0
	0	0	0		0	0	10.5
	0	0	0		10.3	0	10.5
	0	0	0		0	0	10.5
	0	0	0		0	0	0
	0	0	0		10.3	0	0
	0	0	0		0	0	10.5
	0	0	0		0	0	10.5
	0	0	0		0	0	10.5
	0	0	0		0	12.3	0
	0	0	0		0	12.3	10.5
	0	0	0		0	0	10.5
	10.6	10.8	10.8		0	0	0
	0	21.5	21.5		10.3	0	10.5
	10.6	10.8	10.8		0	0	0
	0	0	0		0	12.3	0
	10.6	0	0		10.3	0	0
	0	0	0		0	0	0
	0	21.5	21.5		30.8	0	0
	0	10.8	10.8		30.8	0	31.5
	10.6	10.8	10.8		20.5	12.3	21
	21.1	32.3	32.3		30.8	12.3	10.5
	10.6	32.3	32.3		0	24.6	10.5
	0	10.8	10.8		20.5	12.3	21
	31.6	0	0		20.5	0	21
	31.6	0	0		20.5	49.2	21
	0	10.8	10.8		30.8	0	42
	10.6	10.8	10.8		82.1	12.3	63.1
	42.2	21.5	21.5		103	36.9	94.6
	10.6	0	0		41.1	36.9	73.6
	21.1	21.5	21.5		71.9	111	42
	10.6	96.8	96.8		134	73.8	105
	63.3	96.8	96.8		61.6	98.4	94.6
	21.1	75.3	75.3		144	98.4	137
	21.1	64.5	64.5		123	135	126
	31.6	118	118		134	86.1	231
	42.2	129	129		164	185	200
	52.7	151	151		123	185	200
	84.4	172	172		257	160	168
	84.4	237	237		185	258	221
	148	151	151		267	160	242
	158	108	108		226	258	189
	179	269	269		308	295	273
	200	258	258		349	246	294
	169	291	291		277	320	273
	179	312	312		308	406	452
	232	312	312		349	394	441
	200	355	355		308	320	347
	264	409	409		421	345	525
	348	366	366		411	345	431
	274	344	344		421	443	389
	200	398	398		575	455	473
	401	484	484		400	468	557
	327	420	420		534	443	410
	411	301	301		452	468	525
	432	473	473		585	369	410
	411	420	420		472	529	410
	411	344	344		431	628	305
	453	463	463		483	382	420
	475	366	366		431	517	441
	380	334	334		472	480	494
	369	334	334		359	369	410
	359	452	452		380	382	441
	337	377	377		359	443	525
	464	301	301		462	394	389
	443	377	377		411	357	336
	401	344	344		370	295	357
	285	280	280		246	369	294
	359	301	301		308	234	410
	285	194	194		318	308	336
	359	183	183		195	234	189
	285	204	204		329	222	263
	211	172	172		339	209	189
	264	172	172		144	209	126
	316	118	118		185	185	189
	200	118	118		175	197	168
	190	108	108		123	123	231
	221	161	161		92.4	197	73.6
	148	96.8	96.8		92.4	111	126
	158	183	183		51.3	61.5	94.6
	148	53.8	53.8		92.4	61.5	42
	84.4	75.3	75.3		41.1	61.5	52.5
	137	86.1	86.1		10.3	98.4	73.6
	94.9	96.8	96.8		41.1	49.2	94.6
	21.1	53.8	53.8		82.1	49.2	63.1
	127	32.3	32.3		41.1	61.5	63.1
	84.4	32.3	32.3		30.8	24.6	42
	84.4	21.5	21.5		92.4	61.5	31.5
	84.4	32.3	32.3		71.9	24.6	10.5
	42.2	21.5	21.5		30.8	24.6	10.5
	31.6	10.8	10.8		20.5	24.6	10.5
	63.3	32.3	32.3		10.3	24.6	10.5
	63.3	53.8	53.8		0	36.9	21
	73.8	32.3	32.3		10.3	36.9	10.5
	21.1	10.8	10.8		10.3	0	10.5
	21.1	10.8	10.8		0	12.3	31.5
	0	53.8	53.8		10.3	0	0
	21.1	10.8	10.8		10.3	0	0
	42.2	0	0		10.3	0	21
	10.6	0	0		0	0	0
	0	10.8	10.8		0	0	0
	0	10.8	10.8		0	12.3	10.5
	10.6	0	0		0	12.3	0
	10.6	0	0		0	0	0
	10.6	0	0		0	0	0
	10.6	0	0		0	0	0
	0	10.8	10.8		0	0	0
	0	0	0		10.3	0	0
	10.6	10.8	10.8		0	0	0
	10.6	0	0		0	0	0
	10.6	0	0		0	0	0
	0	0	0		0	0	0
	0	0	0		0	0	0
	0	0	0		0	0	0
	10.6	0	0		0	0	0
	0	0	0		0	0	0
	0	0	0		0	0	0
	10.6	0	0		0	0	0
	10.6	0	0		0	0	0
	0	0	0		0	0	0
	0	0	0		0	0	0
	0	0	0		0	0	0
	0	0	0		0	0	0
	0	0	0		0	0	0
	0	0	0		0	0	0
	0	0	0		0	0	0
	0	0	0		0	0	0
	0	0	0		0	0	0
	0	0	0		0	0	0
	0	0	0		0	0	0
	0	0	0		0	0	0
	0	0	0		0	0	0
	0	0	0		0	0	0
	0	0	0		0	0	0
	0	0	0		0	0	0
	0	0	0		0	0	0
	0	0	0		0	0	0
	0	0	0		0	0	0
	0	0	0		0	0	0
	0	0	0		0	0	0
	0	0	0		0	0	0
	0	0	0		0	0	0
	0	0	0		0	0	0
	0	0	0		0	0	0
	0	0	0		0	0	0
	0	0	0		0	0	0
	0	0	0		0	0	0
	0	0	0		0	0	0
	0	0	0		0	0	0
	0	0	0		0	0	0
	0	0	0		0	0	0
	0	0	0		0	0	0
	0	0	0		0	0	0
	0	0	0		0	0	0
	0	0	0		0	0	0
	0	0	0		0	0	0
	0	0	0		0	0	0
	0	0	0		0	0	0
	0	0	0		0	0	0
	0	0	0		0	0	0
	0	0	0		0	0	0
	0	0	0		0	0	0
	0	0	0		0	0	0
	0	0	0
