# Supplementary material for: Phosphatidylserine-exposing extracellular vesicles in body fluids are an innate defence against apoptotic mimicry viral pathogens
Source: Nat Microbiol. 2024 Mar 25;9(4):905–21. doi: 10.1038/s41564-024-01637-6 (PMC10994849; doi:10.1038/s41564-024-01637-6)
Supplement: Supplementary file 14 — BE-SEC source data, NTA source data, lipidomics source data, infection experiment source data and nano-flow cytometry source data. [file 41564_2024_1637_MOESM14_ESM.xlsx]

## Sheet: EDF 3a
EDF 3a	Elution volume [ml]	A280 [mAu]	Elution volume [ml]	A280 [mAu]	Elution volume [ml]	A280 [mAu]	Elution volume [ml]	A280 [mAu]	Elution volume [ml]	A280 [mAu]
	Semen EVs		Saliva EVs		Urine EVs		Milk EVs		Blood EVs
	0.002	-4.66146	0.004	-1.84	0.007	-4.66	0.007	-4.06768	0.001	-2.08
	0.01	-4.65561	0.011	-1.84	0.013	-4.65671	0.015	-4.06	0.01	-2.08
	0.018	-4.64951	0.019	-1.84	0.019	-4.65	0.024	-4.06	0.018	-2.08
	0.026	-4.64	0.026	-1.84	0.025	-4.65	0.032	-4.06	0.026	-2.0725
	0.034	-4.63732	0.034	-1.84	0.031	-4.65	0.041	-4.06	0.034	-2.07
	0.042	-4.62146	0.041	-1.85	0.038	-4.65	0.05	-4.06	0.042	-2.06
	0.05	-4.62	0.049	-1.84028	0.044	-4.65	0.058	-4.06	0.05	-2.06
	0.058	-4.61	0.056	-1.85	0.05	-4.65	0.067	-4.06	0.059	-2.06
	0.066	-4.61	0.064	-1.84447	0.056	-4.65	0.075	-4.06	0.067	-2.06944
	0.074	-4.6	0.071	-1.84	0.063	-4.65	0.084	-4.06	0.075	-2.06601
	0.082	-4.6	0.079	-1.83	0.069	-4.65744	0.092	-4.06	0.083	-2.06
	0.09	-4.59537	0.086	-1.83	0.075	-4.66	0.101	-4.06	0.091	-2.05
	0.098	-4.59	0.094	-1.83	0.081	-4.66	0.109	-4.06	0.099	-2.05
	0.106	-4.59	0.102	-1.82143	0.087	-4.66	0.118	-4.06	0.107	-2.05
	0.114	-4.57732	0.109	-1.82	0.094	-4.665	0.126	-4.06	0.116	-2.04388
	0.122	-4.57	0.117	-1.83	0.1	-4.67	0.135	-4.06	0.124	-2.04135
	0.13	-4.57	0.124	-1.8363	0.106	-4.67	0.144	-4.06	0.132	-2.06
	0.138	-4.57	0.132	-1.85	0.112	-4.67	0.152	-4.06	0.14	-2.06947
	0.146	-4.57	0.139	-1.85	0.118	-4.66756	0.161	-4.06	0.148	-2.07
	0.154	-4.56	0.147	-1.85	0.125	-4.66	0.169	-4.06	0.156	-2.07
	0.163	-4.56	0.154	-1.86677	0.131	-4.66	0.178	-4.06	0.164	-2.07282
	0.171	-4.55	0.162	-1.87	0.137	-4.66	0.186	-4.06	0.173	-2.08
	0.179	-4.55	0.169	-1.88	0.143	-4.66	0.195	-4.05183	0.181	-2.09
	0.187	-4.54293	0.177	-1.89	0.15	-4.66	0.203	-4.05	0.189	-2.09605
	0.195	-4.53	0.184	-1.89	0.156	-4.66	0.212	-4.05	0.197	-2.1
	0.203	-4.53	0.192	-1.89982	0.162	-4.66	0.221	-4.04049	0.205	-2.11
	0.211	-4.52488	0.199	-1.9	0.168	-4.66744	0.229	-4.04	0.213	-2.11
	0.219	-4.52	0.207	-1.9	0.174	-4.67	0.238	-4.04	0.221	-2.13
	0.227	-4.52	0.214	-1.9	0.181	-4.67	0.246	-4.04	0.23	-2.12171
	0.235	-4.51	0.222	-1.9	0.187	-4.67	0.255	-4.04	0.238	-2.13
	0.243	-4.51	0.229	-1.91	0.193	-4.67	0.263	-4.04	0.246	-2.14704
	0.251	-4.5	0.237	-1.91	0.199	-4.67415	0.272	-4.04	0.254	-2.16143
	0.259	-4.5	0.244	-1.92	0.205	-4.68	0.28	-4.04	0.262	-2.17
	0.267	-4.49268	0.252	-1.91051	0.212	-4.68	0.289	-4.04	0.27	-2.18
	0.275	-4.48	0.259	-1.92	0.218	-4.67765	0.297	-4.03683	0.278	-2.18
	0.283	-4.48	0.267	-1.93	0.224	-4.67	0.306	-4.03	0.287	-2.19
	0.291	-4.47463	0.274	-1.93	0.23	-4.67	0.315	-4.03	0.295	-2.20363
	0.299	-4.47	0.282	-1.95	0.237	-4.67	0.323	-4.03	0.303	-2.21
	0.307	-4.46268	0.289	-1.95	0.243	-4.67	0.332	-4.03	0.311	-2.22
	0.315	-4.46	0.297	-1.95	0.249	-4.66	0.34	-4.03	0.319	-2.22291
	0.323	-4.46	0.304	-1.95	0.255	-4.66	0.349	-4.03	0.327	-2.23145
	0.331	-4.47	0.312	-1.96	0.261	-4.66	0.357	-4.03	0.335	-2.24
	0.339	-4.46854	0.32	-1.96	0.268	-4.65585	0.366	-4.03	0.344	-2.24023
	0.347	-4.46	0.327	-1.96	0.274	-4.66	0.374	-4.02	0.352	-2.25
	0.355	-4.46	0.335	-1.96	0.28	-4.66	0.383	-4.02	0.36	-2.25928
	0.363	-4.46951	0.342	-1.95	0.286	-4.67	0.391	-4.02	0.368	-2.26368
	0.371	-4.47	0.35	-1.95	0.292	-4.67	0.4	-4.02	0.376	-2.27
	0.379	-4.47	0.357	-1.96704	0.299	-4.67	0.409	-4.02	0.384	-2.26
	0.387	-4.47	0.365	-1.97	0.305	-4.67	0.417	-4.02	0.393	-2.26
	0.395	-4.47	0.372	-1.97	0.311	-4.67	0.426	-4.02	0.401	-2.27
	0.403	-4.46073	0.38	-1.96523	0.317	-4.67	0.434	-4.01	0.409	-2.27573
	0.411	-4.46	0.387	-1.96	0.324	-4.67707	0.443	-4.01	0.417	-2.28
	0.419	-4.46	0.395	-1.96	0.33	-4.67	0.451	-4.01	0.425	-2.28
	0.427	-4.46	0.402	-1.96	0.336	-4.68	0.46	-4.01	0.433	-2.28
	0.435	-4.46	0.41	-1.97	0.342	-4.68	0.468	-4.01	0.441	-2.28
	0.443	-4.46	0.417	-1.97	0.348	-4.6878	0.477	-4.01	0.45	-2.28
	0.451	-4.46	0.425	-1.97	0.355	-4.69	0.486	-4.01	0.458	-2.28
	0.459	-4.45829	0.432	-1.97	0.361	-4.7	0.494	-4.01	0.466	-2.28
	0.467	-4.45	0.44	-1.97	0.367	-4.7	0.503	-4.01	0.474	-2.28
	0.475	-4.45366	0.447	-1.97	0.373	-4.7	0.511	-4.01	0.482	-2.28
	0.483	-4.46	0.455	-1.97	0.379	-4.7	0.52	-4.01	0.49	-2.26
	0.491	-4.46	0.462	-1.97	0.386	-4.7	0.528	-4.01	0.498	-2.26
	0.499	-4.46195	0.47	-1.97602	0.392	-4.7	0.537	-4.01	0.507	-2.26
	0.507	-4.47	0.477	-1.97	0.398	-4.70732	0.545	-4.01	0.515	-2.27
	0.515	-4.47	0.485	-1.96121	0.404	-4.71	0.554	-4.01	0.523	-2.27
	0.523	-4.47	0.492	-1.97	0.41	-4.71	0.562	-4.01	0.531	-2.27
	0.531	-4.47	0.5	-1.96	0.417	-4.71	0.571	-4.01	0.539	-2.27
	0.539	-4.47	0.507	-1.96899	0.423	-4.71	0.58	-4.01	0.547	-2.27
	0.547	-4.47	0.515	-1.98	0.429	-4.71	0.588	-4.01	0.555	-2.28
	0.555	-4.48	0.523	-1.97	0.435	-4.71	0.597	-4.01	0.564	-2.28
	0.563	-4.48	0.53	-1.97	0.442	-4.72	0.605	-4.01	0.572	-2.28
	0.571	-4.48	0.538	-1.97924	0.448	-4.72732	0.614	-4.01	0.58	-2.27118
	0.579	-4.48	0.545	-1.98	0.454	-4.73	0.622	-4.01	0.588	-2.27
	0.588	-4.48	0.553	-1.98	0.46	-4.73488	0.631	-4.01	0.596	-2.27
	0.596	-4.48	0.56	-1.98	0.466	-4.75	0.639	-4.01	0.604	-2.28
	0.604	-4.48	0.568	-1.98	0.473	-4.75	0.648	-4.01	0.612	-2.28
	0.612	-4.48	0.575	-1.98	0.479	-4.75	0.657	-4.01061	0.621	-2.27
	0.62	-4.48	0.583	-1.98	0.485	-4.75	0.665	-4.02	0.629	-2.27
	0.628	-4.48	0.59	-1.98	0.491	-4.73146	0.674	-4.02	0.637	-2.27
	0.636	-4.48	0.598	-1.98	0.497	-4.73	0.682	-4.02	0.645	-2.27
	0.644	-4.48	0.605	-1.98	0.504	-4.73	0.691	-4.02	0.653	-2.27
	0.652	-4.48	0.613	-1.98523	0.51	-4.73	0.699	-4.02	0.661	-2.27328
	0.66	-4.49	0.62	-1.99	0.516	-4.74	0.708	-4.02	0.669	-2.28
	0.668	-4.49	0.628	-1.99	0.522	-4.74	0.716	-4.02	0.678	-2.28203
	0.676	-4.5	0.635	-1.99318	0.529	-4.75	0.725	-4.02	0.686	-2.29
	0.684	-4.5	0.643	-2.01	0.535	-4.75	0.733	-4.02	0.694	-2.29
	0.692	-4.49366	0.65	-2.01	0.541	-4.75	0.742	-4.02	0.702	-2.29
	0.7	-4.49	0.658	-2.01	0.547	-4.75	0.751	-4.02	0.71	-2.28
	0.708	-4.49829	0.665	-2.01	0.553	-4.75585	0.759	-4.02	0.718	-2.29
	0.716	-4.51	0.673	-2.01	0.56	-4.76	0.768	-4.02	0.726	-2.29
	0.724	-4.51	0.68	-2.00125	0.566	-4.75659	0.776	-4.01037	0.735	-2.28
	0.732	-4.51	0.688	-2.01	0.572	-4.75	0.785	-4.01	0.743	-2.28
	0.74	-4.51	0.695	-2.02	0.578	-4.76	0.793	-4.01	0.751	-2.28798
	0.748	-4.50146	0.703	-2.02	0.584	-4.76	0.802	-4.01	0.759	-2.28
	0.756	-4.5	0.71	-2.02	0.591	-4.76	0.81	-4.01	0.767	-2.28
	0.764	-4.50049	0.718	-2.01	0.597	-4.76	0.819	-4.01	0.775	-2.28
	0.772	-4.51	0.725	-2.00563	0.603	-4.76	0.827	-4.01	0.784	-2.28
	0.78	-4.51	0.733	-2	0.609	-4.76	0.836	-4.01	0.792	-2.28
	0.788	-4.51854	0.741	-2.00944	0.616	-4.76293	0.845	-4.01	0.8	-2.28
	0.796	-4.52	0.748	-2.01	0.622	-4.77	0.853	-4.01	0.808	-2.28
	0.804	-4.52073	0.756	-2.01	0.628	-4.77	0.862	-4.01	0.816	-2.28
	0.812	-4.53	0.763	-2.01	0.634	-4.77	0.87	-4.01	0.824	-2.27
	0.82	-4.53	0.771	-2	0.64	-4.77	0.879	-4.01439	0.832	-2.2762
	0.828	-4.53	0.778	-2	0.647	-4.77	0.887	-4.01854	0.841	-2.28
	0.836	-4.53	0.786	-2	0.653	-4.77	0.896	-4.01	0.849	-2.28
	0.844	-4.53098	0.793	-1.99	0.659	-4.77	0.904	-4.01	0.857	-2.28
	0.852	-4.54	0.801	-1.99	0.665	-4.77	0.913	-4.01	0.865	-2.28
	0.86	-4.5369	0.808	-1.99	0.671	-4.77	0.922	-4.01	0.873	-2.29
	0.868	-4.53	0.816	-1.99	0.678	-4.77	0.93	-4.01	0.881	-2.29
	0.876	-4.53	0.823	-2	0.684	-4.77	0.939	-4.01	0.889	-2.29
	0.884	-4.54098	0.831	-1.99	0.69	-4.77	0.947	-4.01	0.898	-2.29
	0.892	-4.55	0.838	-1.99	0.696	-4.78634	0.956	-4.01	0.906	-2.29
	0.9	-4.55	0.846	-1.99	0.703	-4.79	0.964	-4.01	0.914	-2.28
	0.908	-4.55	0.853	-1.99	0.709	-4.8	0.973	-4.01	0.922	-2.29
	0.916	-4.55	0.861	-1.99	0.715	-4.8	0.981	-4.01	0.93	-2.29
	0.924	-4.56	0.868	-1.99	0.721	-4.79	0.99	-4.01	0.938	-2.28
	0.932	-4.56	0.876	-1.99	0.727	-4.79	0.998	-4.01	0.946	-2.28845
	0.94	-4.56	0.883	-1.99	0.734	-4.79	1.007	-4.00915	0.955	-2.28
	0.948	-4.56	0.891	-1.99	0.74	-4.79	1.016	-4	0.963	-2.28
	0.956	-4.56512	0.898	-1.98	0.746	-4.79	1.024	-4.00494	0.971	-2.28162
	0.964	-4.57	0.906	-1.98	0.752	-4.79	1.033	-4.01	0.979	-2.29
	0.972	-4.57	0.913	-1.97	0.758	-4.8	1.041	-4.01	0.987	-2.28
	0.98	-4.57	0.921	-1.97	0.765	-4.8	1.05	-4.01	0.995	-2.28
	0.988	-4.57	0.928	-1.97	0.771	-4.8	1.058	-4.01	1.003	-2.28
	0.996	-4.57	0.936	-1.96278	0.777	-4.8	1.067	-4.01	1.012	-2.28382
	1.004	-4.57	0.943	-1.96	0.783	-4.80878	1.075	-4.01	1.02	-2.29
	1.013	-4.57	0.951	-1.96	0.79	-4.81	1.084	-4.01	1.028	-2.29
	1.021	-4.58317	0.959	-1.96495	0.796	-4.81	1.092	-4.01	1.036	-2.29706
	1.029	-4.59	0.966	-1.97	0.802	-4.81	1.101	-4.01	1.044	-2.3
	1.037	-4.58463	0.974	-1.98	0.808	-4.81	1.11	-4.01	1.052	-2.3
	1.045	-4.59	0.981	-1.98	0.814	-4.81	1.118	-4.01	1.06	-2.3
	1.053	-4.59	0.989	-1.98	0.821	-4.81	1.127	-4.01	1.069	-2.3
	1.061	-4.58	0.996	-1.98	0.827	-4.81	1.135	-4.01	1.077	-2.3
	1.069	-4.58	1.004	-1.98	0.833	-4.81	1.144	-4.01	1.085	-2.3
	1.077	-4.59	1.011	-1.98314	0.839	-4.81	1.152	-4.01	1.093	-2.29826
	1.085	-4.59	1.019	-1.99	0.845	-4.81	1.161	-4.01	1.101	-2.29737
	1.093	-4.59	1.026	-1.99	0.852	-4.81	1.169	-4.01	1.109	-2.29
	1.101	-4.59	1.034	-1.98	0.858	-4.81341	1.178	-4.01	1.118	-2.28
	1.109	-4.59	1.041	-1.98	0.864	-4.82	1.187	-4.0194	1.126	-2.28592
	1.117	-4.58	1.049	-1.98	0.87	-4.81927	1.195	-4.02	1.134	-2.29
	1.125	-4.58	1.056	-1.98	0.877	-4.81	1.204	-4.01	1.142	-2.29
	1.133	-4.58	1.064	-1.98	0.883	-4.81	1.212	-4.01	1.15	-2.29
	1.141	-4.59	1.071	-1.98	0.889	-4.81	1.221	-4.01	1.158	-2.3
	1.149	-4.59	1.079	-1.98	0.895	-4.80439	1.229	-4.01	1.166	-2.3
	1.157	-4.58	1.086	-1.98921	0.901	-4.8	1.238	-4.01	1.175	-2.3
	1.165	-4.58	1.094	-1.99	0.908	-4.8	1.246	-4.01	1.183	-2.3
	1.173	-4.58	1.101	-2	0.914	-4.8	1.255	-4.01	1.191	-2.3
	1.181	-4.58	1.109	-2	0.92	-4.79951	1.263	-4.01	1.199	-2.3
	1.189	-4.58	1.116	-2.01	0.926	-4.79	1.272	-4.01	1.207	-2.30979
	1.197	-4.58	1.124	-2.01	0.932	-4.79	1.281	-4.01744	1.215	-2.3
	1.205	-4.58	1.131	-2.01	0.939	-4.79	1.289	-4.02	1.223	-2.3
	1.213	-4.58	1.139	-2.01727	0.945	-4.79	1.298	-4.02	1.232	-2.3
	1.221	-4.58	1.146	-2.02	0.951	-4.79	1.306	-4.02	1.24	-2.3
	1.229	-4.58976	1.154	-2.02	0.957	-4.79	1.315	-4.02	1.248	-2.3
	1.237	-4.59	1.162	-2.02523	0.964	-4.79	1.323	-4.02	1.256	-2.29319
	1.245	-4.59	1.169	-2.03	0.97	-4.79	1.332	-4.02	1.264	-2.29
	1.253	-4.59	1.177	-2.02	0.976	-4.79	1.34	-4.02	1.272	-2.29
	1.261	-4.59	1.184	-2.02	0.982	-4.79	1.349	-4.02	1.28	-2.29
	1.269	-4.6	1.192	-2.01	0.988	-4.78	1.358	-4.02	1.289	-2.29
	1.277	-4.6	1.199	-2.01	0.995	-4.78	1.366	-4.02	1.297	-2.29
	1.285	-4.6	1.207	-2.01	1.001	-4.77585	1.375	-4.02	1.305	-2.29
	1.293	-4.59195	1.214	-2.01	1.007	-4.77	1.383	-4.02	1.313	-2.29
	1.301	-4.59	1.222	-2.02	1.013	-4.77	1.392	-4.02	1.321	-2.29
	1.309	-4.58	1.229	-2.01152	1.019	-4.77	1.4	-4.02	1.329	-2.29
	1.317	-4.58	1.237	-2.01	1.026	-4.77	1.409	-4.02366	1.337	-2.3
	1.325	-4.5778	1.244	-2.01	1.032	-4.77	1.417	-4.03	1.346	-2.3
	1.333	-4.57	1.252	-2.01645	1.038	-4.77	1.426	-4.03	1.354	-2.3
	1.341	-4.56585	1.259	-2.02	1.044	-4.77	1.434	-4.03	1.362	-2.3
	1.349	-4.56	1.267	-2.01	1.051	-4.7661	1.443	-4.03	1.37	-2.3
	1.357	-4.56	1.274	-2.01	1.057	-4.76	1.452	-4.03902	1.378	-2.31
	1.365	-4.56	1.282	-2.00668	1.063	-4.76	1.46	-4.04	1.386	-2.31
	1.373	-4.56	1.289	-2.01	1.069	-4.76	1.469	-4.04	1.394	-2.31
	1.381	-4.56439	1.297	-2	1.075	-4.76	1.477	-4.04	1.403	-2.31
	1.389	-4.57	1.304	-2	1.082	-4.77	1.486	-4.04	1.411	-2.31
	1.397	-4.57	1.312	-2	1.088	-4.77	1.494	-4.04	1.419	-2.31
	1.405	-4.57	1.319	-1.99	1.094	-4.78	1.503	-4.04	1.427	-2.31
	1.413	-4.57	1.327	-1.98755	1.1	-4.78	1.511	-4.03159	1.435	-2.31444
	1.421	-4.56561	1.334	-1.99	1.106	-4.78	1.52	-4.03	1.443	-2.32
	1.429	-4.56	1.342	-1.99749	1.113	-4.78	1.528	-4.03	1.452	-2.32
	1.438	-4.56	1.349	-2	1.119	-4.77049	1.537	-4.03	1.46	-2.32
	1.446	-4.55756	1.357	-2	1.125	-4.77	1.546	-4.03	1.468	-2.32
	1.454	-4.55	1.364	-2	1.131	-4.78	1.554	-4.04	1.476	-2.32645
	1.462	-4.55	1.372	-2.00208	1.138	-4.78	1.563	-4.04	1.484	-2.33
	1.47	-4.55	1.38	-2	1.144	-4.78	1.571	-4.04	1.492	-2.34
	1.478	-4.55659	1.387	-2	1.15	-4.78	1.58	-4.04	1.5	-2.34
	1.486	-4.56	1.395	-2	1.156	-4.78	1.588	-4.0378	1.509	-2.34
	1.494	-4.56	1.402	-2	1.162	-4.78	1.597	-4.03	1.517	-2.34
	1.502	-4.56	1.41	-2	1.169	-4.78	1.605	-4.03634	1.525	-2.34
	1.51	-4.56	1.417	-2	1.175	-4.78	1.614	-4.04	1.533	-2.34
	1.518	-4.56	1.425	-2	1.181	-4.78	1.623	-4.04	1.541	-2.34
	1.526	-4.56	1.432	-2	1.187	-4.78	1.631	-4.04	1.549	-2.34
	1.534	-4.56	1.44	-2	1.193	-4.78	1.64	-4.04	1.557	-2.35
	1.542	-4.55	1.447	-2	1.2	-4.78317	1.648	-4.04	1.566	-2.35
	1.55	-4.55	1.455	-2	1.206	-4.78805	1.657	-4.04	1.574	-2.35
	1.558	-4.54317	1.462	-2	1.212	-4.78	1.665	-4.04	1.582	-2.35
	1.566	-4.54	1.47	-2	1.218	-4.78927	1.674	-4.04	1.59	-2.35
	1.574	-4.54	1.477	-2	1.225	-4.79	1.682	-4.03	1.598	-2.35
	1.582	-4.53	1.485	-2	1.231	-4.79	1.691	-4.03	1.606	-2.35
	1.59	-4.52902	1.492	-2	1.237	-4.79	1.699	-4.03	1.614	-2.35
	1.598	-4.52	1.5	-2	1.243	-4.78	1.708	-4.03	1.623	-2.35
	1.606	-4.52	1.507	-2.00463	1.249	-4.78	1.717	-4.03	1.631	-2.35
	1.614	-4.51098	1.515	-2.01	1.256	-4.77	1.725	-4.03	1.639	-2.35
	1.622	-4.5	1.522	-2.01	1.262	-4.77	1.734	-4.03	1.647	-2.35
	1.63	-4.5	1.53	-2.01	1.268	-4.77927	1.742	-4.04	1.655	-2.35
	1.638	-4.5	1.537	-2.01	1.274	-4.78	1.751	-4.04	1.663	-2.35
	1.646	-4.5	1.545	-2.01	1.28	-4.78	1.759	-4.0361	1.671	-2.35
	1.654	-4.5	1.552	-2	1.287	-4.78	1.768	-4.03	1.68	-2.35
	1.662	-4.49	1.56	-2	1.293	-4.78	1.776	-4.03	1.688	-2.35
	1.67	-4.48902	1.567	-2	1.299	-4.78	1.785	-4.03	1.696	-2.35
	1.678	-4.48	1.575	-2.00815	1.305	-4.78	1.794	-4.03	1.704	-2.35
	1.686	-4.48	1.583	-2.01065	1.312	-4.78	1.802	-4.02061	1.712	-2.35
	1.694	-4.45219	1.59	-2.02	1.318	-4.78	1.811	-4.02	1.72	-2.35
	1.702	-4.45	1.598	-2.02	1.324	-4.78	1.819	-4.02354	1.728	-2.35
	1.71	-4.43878	1.605	-2.02	1.33	-4.78	1.828	-4.03	1.737	-2.35
	1.718	-4.42268	1.613	-2.03116	1.336	-4.78	1.836	-4.03768	1.745	-2.35
	1.726	-4.41683	1.62	-2.04	1.343	-4.78	1.845	-4.04	1.753	-2.35
	1.734	-4.39146	1.628	-2.04	1.349	-4.78	1.853	-4.04	1.761	-2.35
	1.742	-4.39	1.635	-2.04	1.355	-4.78	1.862	-4.04	1.769	-2.35
	1.75	-4.37756	1.643	-2.04	1.361	-4.78	1.87	-4.04	1.777	-2.35
	1.758	-4.36	1.65	-2.04415	1.367	-4.78	1.879	-4.02	1.785	-2.35
	1.766	-4.35317	1.658	-2.05	1.374	-4.78756	1.888	-4.02	1.794	-2.35938
	1.774	-4.3122	1.665	-2.05	1.38	-4.79	1.896	-4.02	1.802	-2.36
	1.782	-4.31	1.673	-2.05	1.386	-4.79	1.905	-4.02	1.81	-2.36
	1.79	-4.28854	1.68	-2.06	1.392	-4.79	1.913	-4.02	1.818	-2.36
	1.798	-4.28	1.688	-2.06	1.398	-4.78	1.922	-4.02	1.826	-2.36
	1.806	-4.26976	1.695	-2.06	1.405	-4.78	1.93	-4.02	1.834	-2.36
	1.814	-4.23098	1.703	-2.06	1.411	-4.78	1.939	-4.02	1.843	-2.36
	1.822	-4.23	1.71	-2.06	1.417	-4.78	1.947	-4.02	1.851	-2.36
	1.83	-4.20756	1.718	-2.05	1.423	-4.79	1.956	-4.01317	1.859	-2.36
	1.838	-4.19	1.725	-2.05014	1.43	-4.79	1.964	-4.01	1.867	-2.36
	1.846	-4.17268	1.733	-2.06	1.436	-4.79	1.973	-4.01098	1.875	-2.36
	1.854	-4.15049	1.74	-2.06	1.442	-4.79	1.982	-4.02	1.883	-2.36
	1.863	-4.14439	1.748	-2.06	1.448	-4.8	1.99	-4.01476	1.891	-2.36
	1.871	-4.11	1.755	-2.06	1.454	-4.8	1.999	-4.01	1.9	-2.36
	1.879	-4.11	1.763	-2.06	1.461	-4.8	2.007	-4.01	1.908	-2.36
	1.887	-4.07902	1.77	-2.06	1.467	-4.79	2.016	-4.01	1.916	-2.36
	1.895	-4.06	1.778	-2.06	1.473	-4.79	2.024	-4.01	1.924	-2.35958
	1.903	-4.04878	1.785	-2.06	1.479	-4.79	2.033	-4.00939	1.932	-2.35
	1.911	-4.01	1.793	-2.05	1.485	-4.79463	2.041	-4	1.94	-2.35
	1.919	-4.01	1.801	-2.05	1.492	-4.8	2.05	-3.99519	1.948	-2.35
	1.927	-3.98219	1.808	-2.05	1.498	-4.8	2.059	-3.99	1.957	-2.35
	1.935	-3.97	1.816	-2.05	1.504	-4.8	2.067	-3.98119	1.965	-2.35
	1.943	-3.95829	1.823	-2.05	1.51	-4.8	2.076	-3.98	1.973	-2.35
	1.951	-3.93	1.831	-2.04	1.517	-4.79	2.084	-3.98	1.981	-2.35
	1.959	-3.93	1.838	-2.04	1.523	-4.79	2.093	-3.98	1.989	-2.35
	1.967	-3.906	1.846	-2.04	1.529	-4.79	2.101	-3.98	1.997	-2.36
	1.975	-3.89976	1.853	-2.04	1.535	-4.79	2.11	-3.98	2.005	-2.35
	1.983	-3.8781	1.861	-2.03	1.541	-4.79	2.118	-3.98	2.014	-2.35
	1.991	-3.86	1.868	-2.03968	1.548	-4.80146	2.127	-3.98	2.022	-2.34
	1.999	-3.85195	1.876	-2.03	1.554	-4.81	2.135	-3.98	2.03	-2.34
	2.007	-3.84	1.883	-2.03	1.56	-4.81	2.144	-3.97735	2.038	-2.34
	2.015	-3.84	1.891	-2.03	1.566	-4.82	2.153	-3.96037	2.046	-2.34
	2.023	-3.82781	1.898	-2.03	1.572	-4.82	2.161	-3.96	2.054	-2.34
	2.031	-3.82	1.906	-2.03	1.579	-4.82	2.17	-3.96	2.062	-2.34
	2.039	-3.81195	1.913	-2.03	1.585	-4.81585	2.178	-3.96085	2.071	-2.33
	2.047	-3.8	1.921	-2.03767	1.591	-4.81	2.187	-3.97	2.079	-2.33
	2.055	-3.8	1.928	-2.04	1.597	-4.81	2.195	-3.97	2.087	-2.33
	2.063	-3.7939	1.936	-2.03	1.604	-4.81	2.204	-3.97	2.095	-2.33
	2.071	-3.79	1.943	-2.03	1.61	-4.81	2.212	-3.97	2.103	-2.33
	2.079	-3.79829	1.951	-2.03	1.616	-4.81	2.221	-3.97	2.111	-2.33
	2.087	-3.8	1.958	-2.04	1.622	-4.80342	2.23	-3.97	2.119	-2.33
	2.095	-3.8	1.966	-2.04	1.628	-4.8	2.238	-3.97	2.128	-2.32882
	2.103	-3.8	1.973	-2.05	1.635	-4.8	2.247	-3.97	2.136	-2.32
	2.111	-3.8	1.981	-2.05	1.641	-4.79	2.255	-3.97	2.144	-2.32
	2.119	-3.80829	1.988	-2.05	1.647	-4.79	2.264	-3.97	2.152	-2.32
	2.127	-3.81	1.996	-2.05	1.653	-4.79	2.272	-3.97	2.16	-2.32
	2.135	-3.81049	2.003	-2.05	1.659	-4.79	2.281	-3.97	2.168	-2.32
	2.143	-3.82	2.011	-2.04112	1.666	-4.8	2.289	-3.98	2.177	-2.32
	2.151	-3.82244	2.019	-2.04	1.672	-4.8	2.298	-3.98	2.185	-2.31
	2.159	-3.83854	2.026	-2.04	1.678	-4.81	2.306	-3.98	2.193	-2.31
	2.167	-3.84	2.034	-2.04668	1.684	-4.81	2.315	-3.98402	2.201	-2.32
	2.175	-3.85049	2.041	-2.05	1.691	-4.81	2.324	-4	2.209	-2.31
	2.183	-3.86	2.049	-2.05184	1.697	-4.81	2.332	-4	2.217	-2.31
	2.191	-3.86244	2.056	-2.06	1.703	-4.81	2.341	-4	2.225	-2.31
	2.199	-3.88707	2.064	-2.06	1.709	-4.81	2.349	-4	2.234	-2.31
	2.207	-3.89	2.071	-2.06	1.715	-4.81	2.358	-4	2.242	-2.31
	2.215	-3.91049	2.079	-2.06	1.722	-4.81	2.366	-4	2.25	-2.31
	2.223	-3.92	2.086	-2.06	1.728	-4.81	2.375	-4	2.258	-2.31215
	2.231	-3.93732	2.094	-2.06	1.734	-4.81	2.383	-4.01	2.266	-2.32
	2.239	-3.96829	2.101	-2.06	1.74	-4.81	2.392	-4.01	2.274	-2.32
	2.247	-3.97439	2.109	-2.06	1.746	-4.81	2.4	-4.01	2.282	-2.32
	2.255	-4	2.116	-2.06	1.753	-4.80049	2.409	-4.0122	2.291	-2.32
	2.263	-4	2.124	-2.06	1.759	-4.79	2.418	-4.02	2.299	-2.32
	2.271	-4.02537	2.131	-2.06	1.765	-4.79	2.426	-4.02	2.307	-2.32
	2.279	-4.04	2.139	-2.05691	1.771	-4.79	2.435	-4.03	2.315	-2.33
	2.288	-4.04976	2.146	-2.05	1.778	-4.79	2.443	-4.03	2.323	-2.33
	2.296	-4.07	2.154	-2.05	1.784	-4.79	2.452	-4.03	2.331	-2.33
	2.304	-4.07	2.161	-2.05	1.79	-4.7878	2.46	-4.04	2.339	-2.33643
	2.312	-4.09585	2.169	-2.04	1.796	-4.78	2.469	-4.04159	2.348	-2.34099
	2.32	-4.11	2.176	-2.04	1.802	-4.78	2.477	-4.05	2.356	-2.35
	2.328	-4.12463	2.184	-2.04	1.809	-4.78	2.486	-4.05	2.364	-2.35979
	2.336	-4.15	2.191	-2.04	1.815	-4.78	2.495	-4.04	2.372	-2.36
	2.344	-4.15	2.199	-2.03596	1.821	-4.77	2.503	-4.04	2.38	-2.37
	2.352	-4.17293	2.206	-2.03	1.827	-4.77	2.512	-4.0328	2.388	-2.37
	2.36	-4.18	2.214	-2.03	1.833	-4.77	2.52	-4.04	2.396	-2.37
	2.368	-4.20024	2.222	-2.03	1.84	-4.77195	2.529	-4.03866	2.405	-2.37
	2.376	-4.22	2.229	-2.03569	1.846	-4.78	2.537	-4.03	2.413	-2.36361
	2.384	-4.22732	2.237	-2.03	1.852	-4.78	2.546	-4.03	2.421	-2.36076
	2.392	-4.24317	2.244	-2.03	1.858	-4.78	2.554	-4.04	2.429	-2.38
	2.4	-4.25	2.252	-2.02208	1.865	-4.78	2.563	-4.04	2.437	-2.38
	2.408	-4.27024	2.259	-2.03	1.871	-4.77439	2.571	-4.04	2.445	-2.38
	2.416	-4.28	2.267	-2.03736	1.877	-4.77	2.58	-4.04	2.453	-2.37139
	2.424	-4.29415	2.274	-2.04	1.883	-4.77	2.589	-4.04073	2.462	-2.37
	2.432	-4.31	2.282	-2.04	1.889	-4.77	2.597	-4.05	2.47	-2.37
	2.44	-4.31	2.289	-2.04	1.896	-4.77	2.606	-4.04488	2.478	-2.37175
	2.448	-4.33024	2.297	-2.04	1.902	-4.77	2.614	-4.03	2.486	-2.38
	2.456	-4.34	2.304	-2.04	1.908	-4.77	2.623	-4.03	2.494	-2.39
	2.464	-4.34732	2.312	-2.04	1.914	-4.77	2.631	-4.03	2.502	-2.4
	2.472	-4.36	2.319	-2.04	1.92	-4.77	2.64	-4.03	2.511	-2.4
	2.48	-4.36	2.327	-2.04	1.927	-4.77	2.648	-4.02037	2.519	-2.41
	2.488	-4.37537	2.334	-2.04	1.933	-4.77	2.657	-4.03	2.527	-2.41
	2.496	-4.38	2.342	-2.04	1.939	-4.77	2.666	-4.03	2.535	-2.41
	2.504	-4.38732	2.349	-2.04	1.945	-4.77	2.674	-4.03	2.543	-2.41
	2.512	-4.39	2.357	-2.04857	1.952	-4.77	2.683	-4.03	2.551	-2.41
	2.52	-4.39951	2.364	-2.05	1.958	-4.77	2.691	-4.04	2.559	-2.4
	2.528	-4.40537	2.372	-2.06	1.964	-4.78	2.7	-4.04281	2.568	-2.41
	2.536	-4.41	2.379	-2.06	1.97	-4.78	2.708	-4.05	2.576	-2.41
	2.544	-4.41	2.387	-2.06	1.976	-4.78	2.717	-4.04	2.584	-2.42
	2.552	-4.41	2.394	-2.06	1.983	-4.78	2.725	-4.04	2.592	-2.41611
	2.56	-4.4195	2.402	-2.06	1.989	-4.78	2.734	-4.04	2.6	-2.41
	2.568	-4.42	2.409	-2.05685	1.995	-4.78	2.742	-4.04842	2.608	-2.42
	2.576	-4.42171	2.417	-2.06	2.001	-4.79	2.751	-4.04	2.616	-2.42
	2.584	-4.43	2.424	-2.06	2.007	-4.79	2.76	-4.03744	2.625	-2.42
	2.592	-4.43	2.432	-2.06	2.014	-4.79	2.768	-4.03975	2.633	-2.42395
	2.6	-4.43976	2.44	-2.06	2.02	-4.79	2.777	-4.04	2.641	-2.42061
	2.608	-4.45	2.447	-2.06	2.026	-4.79	2.785	-4.04	2.649	-2.43
	2.616	-4.45171	2.455	-2.06	2.032	-4.79244	2.794	-4.04	2.657	-2.43938
	2.624	-4.46	2.462	-2.06	2.039	-4.8	2.802	-4.04	2.665	-2.44
	2.632	-4.46	2.47	-2.06	2.045	-4.8	2.811	-4.05	2.673	-2.46
	2.64	-4.46	2.477	-2.05	2.051	-4.8	2.819	-4.05	2.682	-2.46
	2.648	-4.47	2.485	-2.04	2.057	-4.8	2.828	-4.05	2.69	-2.46
	2.656	-4.47	2.492	-2.0347	2.063	-4.8	2.836	-4.05622	2.698	-2.45
	2.664	-4.47	2.5	-2.03	2.07	-4.8	2.845	-4.07	2.706	-2.44404
	2.672	-4.47	2.507	-2.03	2.076	-4.81	2.854	-4.07	2.714	-2.44
	2.68	-4.47976	2.515	-2.03	2.082	-4.81	2.862	-4.07	2.722	-2.44474
	2.688	-4.48	2.522	-2.03	2.088	-4.81	2.871	-4.07	2.73	-2.45
	2.696	-4.48	2.53	-2.03	2.094	-4.81	2.879	-4.05841	2.739	-2.45
	2.705	-4.48	2.537	-2.03	2.101	-4.81	2.888	-4.05	2.747	-2.45818
	2.713	-4.48	2.545	-2.03	2.107	-4.81	2.896	-4.05573	2.755	-2.45
	2.721	-4.49	2.552	-2.03	2.113	-4.81	2.905	-4.06	2.763	-2.46
	2.729	-4.49	2.56	-2.03	2.119	-4.81	2.913	-4.06	2.771	-2.46132
	2.737	-4.49	2.567	-2.02	2.126	-4.82	2.922	-4.06	2.779	-2.47
	2.745	-4.49	2.575	-2.02	2.132	-4.82	2.931	-4.06	2.787	-2.47
	2.753	-4.49415	2.582	-2.02	2.138	-4.82073	2.939	-4.07	2.796	-2.46521
	2.761	-4.5	2.59	-2.01	2.144	-4.83	2.948	-4.07	2.804	-2.46
	2.769	-4.5061	2.597	-2.01	2.15	-4.83	2.956	-4.07	2.812	-2.46
	2.777	-4.51	2.605	-2.01	2.157	-4.83	2.965	-4.07	2.82	-2.46
	2.785	-4.51	2.612	-2.01	2.163	-4.83	2.973	-4.07	2.828	-2.47
	2.793	-4.51415	2.62	-2.01	2.169	-4.83	2.982	-4.07	2.836	-2.47699
	2.801	-4.52	2.627	-2.01	2.175	-4.843	2.99	-4.06634	2.845	-2.48
	2.809	-4.52	2.635	-2.01	2.181	-4.85	2.999	-4.06	2.853	-2.47
	2.817	-4.53	2.643	-2.01	2.188	-4.85	3.007	-4.06	2.861	-2.46986
	2.825	-4.53	2.65	-2.01	2.194	-4.85	3.016	-4.06	2.869	-2.46
	2.833	-4.53439	2.658	-2.01	2.2	-4.85	3.025	-4.06	2.877	-2.45
	2.841	-4.54	2.665	-2.01	2.206	-4.85	3.033	-4.06	2.885	-2.4535
	2.849	-4.54	2.673	-2.01	2.213	-4.84463	3.042	-4.06	2.893	-2.46
	2.857	-4.54	2.68	-2.01	2.219	-4.85	3.05	-4.06	2.902	-2.47
	2.865	-4.54	2.688	-2.01297	2.225	-4.85	3.059	-4.05	2.91	-2.47
	2.873	-4.54	2.695	-2.02	2.231	-4.85	3.067	-4.05	2.918	-2.47
	2.881	-4.54	2.703	-2.02	2.237	-4.85	3.076	-4.06	2.926	-2.47563
	2.889	-4.54	2.71	-2.02	2.244	-4.85	3.084	-4.06	2.934	-2.48
	2.897	-4.55	2.718	-2.02	2.25	-4.85	3.093	-4.06	2.942	-2.48
	2.905	-4.55	2.725	-2.02	2.256	-4.85	3.102	-4.06	2.95	-2.48
	2.913	-4.55	2.733	-2.02	2.262	-4.85	3.11	-4.05728	2.959	-2.48
	2.921	-4.54951	2.74	-2.02	2.268	-4.85	3.119	-4.05	2.967	-2.48
	2.929	-4.54	2.748	-2.02	2.275	-4.85	3.127	-4.05	2.975	-2.47766
	2.937	-4.54	2.755	-2.02	2.281	-4.86	3.136	-4.04	2.983	-2.48
	2.945	-4.54833	2.763	-2.02	2.287	-4.86	3.144	-4.04	2.991	-2.47116
	2.953	-4.56	2.77	-2.02	2.293	-4.86	3.153	-4.04	2.999	-2.48
	2.961	-4.56	2.778	-2.02	2.3	-4.86	3.161	-4.04	3.007	-2.48
	2.969	-4.56	2.785	-2.02	2.306	-4.8661	3.17	-4.04	3.016	-2.48431
	2.977	-4.56	2.793	-2.02	2.312	-4.87	3.178	-4.04	3.024	-2.49
	2.985	-4.56878	2.8	-2.02198	2.318	-4.87	3.187	-4.03345	3.032	-2.49
	2.993	-4.57	2.808	-2.03	2.324	-4.87	3.196	-4.04	3.04	-2.49
	3.001	-4.57073	2.815	-2.03	2.331	-4.87	3.204	-4.04	3.048	-2.49
	3.009	-4.58	2.823	-2.04	2.337	-4.87	3.213	-4.04	3.056	-2.5
	3.017	-4.58	2.83	-2.04	2.343	-4.87	3.221	-4.04	3.064	-2.5
	3.025	-4.58	2.838	-2.04507	2.349	-4.87	3.23	-4.04	3.073	-2.5
	3.033	-4.58	2.845	-2.05	2.355	-4.8639	3.238	-4.04	3.081	-2.50998
	3.041	-4.57	2.853	-2.05	2.362	-4.86	3.247	-4.04	3.089	-2.52
	3.049	-4.57	2.861	-2.05	2.368	-4.86	3.255	-4.04	3.097	-2.52
	3.057	-4.57	2.868	-2.05	2.374	-4.86	3.264	-4.04	3.105	-2.51686
	3.065	-4.57	2.876	-2.05	2.38	-4.86	3.272	-4.04	3.113	-2.51
	3.073	-4.57	2.883	-2.05	2.386	-4.86	3.281	-4.04	3.121	-2.51213
	3.081	-4.57	2.891	-2.05	2.393	-4.85146	3.29	-4.05	3.13	-2.52
	3.089	-4.57	2.898	-2.04	2.399	-4.85	3.298	-4.05	3.138	-2.51
	3.097	-4.56683	2.906	-2.04	2.405	-4.85585	3.307	-4.05	3.146	-2.51
	3.105	-4.56	2.913	-2.04	2.411	-4.86	3.315	-4.05	3.154	-2.51
	3.113	-4.56	2.921	-2.04	2.418	-4.86	3.324	-4.05	3.162	-2.51
	3.121	-4.56	2.928	-2.04	2.424	-4.86	3.332	-4.05	3.17	-2.51852
	3.13	-4.56	2.936	-2.04	2.43	-4.86	3.341	-4.05	3.179	-2.52
	3.138	-4.55683	2.943	-2.03875	2.436	-4.86	3.349	-4.05	3.187	-2.52
	3.146	-4.55	2.951	-2.03	2.442	-4.86	3.358	-4.05	3.195	-2.53
	3.154	-4.55	2.958	-2.04	2.449	-4.87	3.367	-4.05	3.203	-2.53
	3.162	-4.56	2.966	-2.04	2.455	-4.87	3.375	-4.0522	3.211	-2.53
	3.17	-4.56	2.973	-2.04	2.461	-4.87	3.384	-4.06	3.219	-2.53
	3.178	-4.56	2.981	-2.04	2.467	-4.87	3.392	-4.06	3.227	-2.53
	3.186	-4.56	2.988	-2.04	2.473	-4.87	3.401	-4.06	3.236	-2.53
	3.194	-4.56	2.996	-2.04	2.48	-4.86902	3.409	-4.06	3.244	-2.53
	3.202	-4.56	3.003	-2.04	2.486	-4.86	3.418	-4.05232	3.252	-2.52
	3.21	-4.56	3.011	-2.03	2.492	-4.86	3.426	-4.05	3.26	-2.52
	3.218	-4.55	3.018	-2.03	2.498	-4.86	3.435	-4.05171	3.268	-2.51
	3.226	-4.55	3.026	-2.02	2.505	-4.86	3.443	-4.06	3.276	-2.50363
	3.234	-4.55	3.033	-2.02	2.511	-4.86	3.452	-4.06	3.284	-2.49924
	3.242	-4.56	3.041	-2.02	2.517	-4.86	3.461	-4.07	3.293	-2.49
	3.25	-4.56	3.048	-2.02	2.523	-4.85	3.469	-4.06988	3.301	-2.48047
	3.258	-4.55659	3.056	-2.02	2.529	-4.85	3.478	-4.06	3.309	-2.47592
	3.266	-4.55	3.064	-2.02	2.536	-4.85	3.486	-4.06	3.317	-2.47
	3.274	-4.5445	3.071	-2.02	2.542	-4.85	3.495	-4.06134	3.325	-2.48
	3.282	-4.54	3.079	-2.02	2.548	-4.85	3.503	-4.07	3.333	-2.48
	3.29	-4.54	3.086	-2.02	2.554	-4.85	3.512	-4.07	3.341	-2.47
	3.298	-4.55	3.094	-2.02	2.56	-4.85	3.52	-4.07	3.35	-2.47
	3.306	-4.55	3.101	-2.02	2.567	-4.85	3.529	-4.07	3.358	-2.47
	3.314	-4.55	3.109	-2.02848	2.573	-4.85	3.538	-4.07	3.366	-2.47
	3.322	-4.55	3.116	-2.03	2.579	-4.85	3.546	-4.07	3.374	-2.47
	3.33	-4.55	3.124	-2.03	2.585	-4.84098	3.555	-4.0689	3.382	-2.46
	3.338	-4.55	3.131	-2.03	2.592	-4.84	3.563	-4.06	3.39	-2.46
	3.346	-4.55	3.139	-2.02097	2.598	-4.84634	3.572	-4.06	3.398	-2.46
	3.354	-4.56585	3.146	-2.02	2.604	-4.85	3.58	-4.06	3.407	-2.46
	3.362	-4.57	3.154	-2.02	2.61	-4.8461	3.589	-4.06	3.415	-2.45
	3.37	-4.5622	3.161	-2.02676	2.616	-4.84	3.597	-4.06	3.423	-2.45
	3.378	-4.57	3.169	-2.03	2.623	-4.83878	3.606	-4.06	3.431	-2.44
	3.386	-4.57	3.176	-2.03	2.629	-4.83	3.614	-4.06	3.439	-2.44
	3.394	-4.57	3.184	-2.03	2.635	-4.83	3.623	-4.06	3.447	-2.44
	3.402	-4.57	3.191	-2.03	2.641	-4.83	3.632	-4.06	3.455	-2.43386
	3.41	-4.57805	3.199	-2.03	2.647	-4.83	3.64	-4.06	3.464	-2.44
	3.418	-4.58	3.206	-2.03	2.654	-4.83	3.649	-4.05098	3.472	-2.44
	3.426	-4.59	3.214	-2.03502	2.66	-4.83	3.657	-4.05	3.48	-2.44713
	3.434	-4.59	3.221	-2.04	2.666	-4.83	3.666	-4.05	3.488	-2.45
	3.442	-4.59	3.229	-2.05	2.672	-4.83	3.674	-4.05	3.496	-2.45
	3.45	-4.59	3.236	-2.04724	2.679	-4.83	3.683	-4.05	3.504	-2.46
	3.458	-4.59	3.244	-2.04	2.685	-4.82122	3.691	-4.04	3.513	-2.46
	3.466	-4.59	3.251	-2.04	2.691	-4.82	3.7	-4.04	3.521	-2.47935
	3.474	-4.58	3.259	-2.04	2.697	-4.82	3.708	-4.04	3.529	-2.48
	3.482	-4.58219	3.266	-2.03318	2.703	-4.82	3.717	-4.04	3.537	-2.48
	3.49	-4.59	3.274	-2.04	2.71	-4.82	3.726	-4.04	3.545	-2.49
	3.498	-4.59	3.282	-2.04	2.716	-4.82	3.734	-4.04976	3.553	-2.49
	3.506	-4.6	3.289	-2.04	2.722	-4.82	3.743	-4.05	3.561	-2.5
	3.514	-4.6	3.297	-2.04	2.728	-4.82	3.751	-4.05	3.57	-2.5
	3.522	-4.6022	3.304	-2.03373	2.734	-4.82	3.76	-4.05	3.578	-2.5
	3.53	-4.61	3.312	-2.03	2.741	-4.82	3.768	-4.05	3.586	-2.5
	3.538	-4.61	3.319	-2.03	2.747	-4.82	3.777	-4.05	3.594	-2.5
	3.546	-4.61	3.327	-2.03	2.753	-4.82	3.785	-4.0422	3.602	-2.5
	3.555	-4.61	3.334	-2.03	2.759	-4.82	3.794	-4.05	3.61	-2.5
	3.563	-4.6078	3.342	-2.03926	2.766	-4.82	3.803	-4.04366	3.618	-2.49753
	3.571	-4.6	3.349	-2.05	2.772	-4.82	3.811	-4.04	3.627	-2.49
	3.579	-4.6	3.357	-2.05	2.778	-4.82951	3.82	-4.04	3.635	-2.5
	3.587	-4.6	3.364	-2.05	2.784	-4.83	3.828	-4.03244	3.643	-2.5
	3.595	-4.6	3.372	-2.05	2.79	-4.82	3.837	-4.03	3.651	-2.5
	3.603	-4.59	3.379	-2.03773	2.797	-4.82	3.845	-4.02817	3.659	-2.50463
	3.611	-4.59	3.387	-2.03	2.803	-4.8245	3.854	-4.02	3.667	-2.51
	3.619	-4.58561	3.394	-2.03	2.809	-4.83	3.862	-4.02	3.675	-2.51
	3.627	-4.57	3.402	-2.03	2.815	-4.83	3.871	-4.02	3.684	-2.51
	3.635	-4.57	3.409	-2.03	2.821	-4.83	3.879	-4.02012	3.692	-2.51
	3.643	-4.55	3.417	-2.03	2.828	-4.83	3.888	-4.03	3.7	-2.52
	3.651	-4.55	3.424	-2.03	2.834	-4.83	3.897	-4.03	3.708	-2.52
	3.659	-4.54537	3.432	-2.03	2.84	-4.83	3.905	-4.03	3.716	-2.52
	3.667	-4.53	3.439	-2.03	2.846	-4.83	3.914	-4.03	3.724	-2.51
	3.675	-4.53	3.447	-2.02546	2.853	-4.83	3.922	-4.03	3.732	-2.51
	3.683	-4.51	3.454	-2.03	2.859	-4.83	3.931	-4.03	3.741	-2.51
	3.691	-4.51	3.462	-2.03	2.865	-4.83171	3.939	-4.03	3.749	-2.50652
	3.699	-4.50073	3.469	-2.03	2.871	-4.84	3.948	-4.03	3.757	-2.5
	3.707	-4.49	3.477	-2.04	2.877	-4.84	3.956	-4.03	3.765	-2.5
	3.715	-4.49	3.485	-2.04	2.884	-4.84	3.965	-4.03	3.773	-2.5
	3.723	-4.47	3.492	-2.04	2.89	-4.84	3.974	-4.03	3.781	-2.5
	3.731	-4.47	3.5	-2.04	2.896	-4.84	3.982	-4.03	3.789	-2.5
	3.739	-4.45024	3.507	-2.04	2.902	-4.84	3.991	-4.03	3.798	-2.5
	3.747	-4.44	3.515	-2.04	2.908	-4.84	3.999	-4.03	3.806	-2.5
	3.755	-4.42634	3.522	-2.04	2.915	-4.84	4.008	-4.03	3.814	-2.50894
	3.763	-4.41	3.53	-2.04	2.921	-4.84	4.016	-4.03671	3.822	-2.51
	3.771	-4.41	3.537	-2.04	2.927	-4.84	4.025	-4.03	3.83	-2.51
	3.779	-4.39512	3.545	-2.04	2.933	-4.85	4.033	-4.03	3.838	-2.51
	3.787	-4.38902	3.552	-2.04	2.94	-4.85	4.042	-4.03	3.847	-2.51
	3.795	-4.36585	3.56	-2.04	2.946	-4.85	4.05	-4.03	3.855	-2.51
	3.803	-4.35	3.567	-2.04	2.952	-4.85	4.059	-4.03	3.863	-2.51
	3.811	-4.3315	3.575	-2.04	2.958	-4.85	4.068	-4.03	3.871	-2.51
	3.819	-4.30463	3.582	-2.04	2.964	-4.85	4.076	-4.03	3.879	-2.5
	3.827	-4.29762	3.59	-2.05	2.971	-4.85	4.085	-4.03	3.887	-2.5
	3.835	-4.25878	3.597	-2.05753	2.977	-4.85	4.093	-4.03	3.895	-2.5
	3.843	-4.25	3.605	-2.06	2.983	-4.86732	4.102	-4.03	3.904	-2.5
	3.851	-4.22293	3.612	-2.06	2.989	-4.87	4.11	-4.03	3.912	-2.5
	3.859	-4.2	3.62	-2.06	2.995	-4.86488	4.119	-4.03	3.92	-2.5
	3.867	-4.19756	3.627	-2.06	3.002	-4.87	4.127	-4.03	3.928	-2.5009
	3.875	-4.16585	3.635	-2.06	3.008	-4.87	4.136	-4.03	3.936	-2.51
	3.883	-4.16	3.642	-2.06	3.014	-4.87	4.144	-4.03	3.944	-2.51
	3.891	-4.12293	3.65	-2.06	3.02	-4.86	4.153	-4.04	3.952	-2.51
	3.899	-4.1	3.657	-2.06	3.027	-4.86	4.162	-4.04	3.961	-2.51
	3.907	-4.09512	3.665	-2.07	3.033	-4.86707	4.17	-4.04	3.969	-2.52
	3.915	-4.04537	3.672	-2.07	3.039	-4.87	4.179	-4.04	3.977	-2.52
	3.923	-4.03658	3.68	-2.07	3.045	-4.87	4.187	-4.04	3.985	-2.52
	3.931	-3.98366	3.687	-2.07	3.051	-4.87	4.196	-4.04	3.993	-2.52
	3.939	-3.98	3.695	-2.07	3.058	-4.87	4.204	-4.04	4.001	-2.51908
	3.947	-3.95415	3.703	-2.05604	3.064	-4.87	4.213	-4.03	4.009	-2.51
	3.955	-3.91268	3.71	-2.05	3.07	-4.87	4.221	-4.03	4.018	-2.51
	3.963	-3.90317	3.718	-2.05	3.076	-4.87	4.23	-4.03	4.026	-2.51
	3.971	-3.84244	3.725	-2.04829	3.082	-4.86293	4.239	-4.03	4.034	-2.5
	3.98	-3.84	3.733	-2.04	3.089	-4.86	4.247	-4.02537	4.042	-2.5
	3.988	-3.79286	3.74	-2.03306	3.095	-4.86	4.256	-4.02	4.05	-2.5
	3.996	-3.75	3.748	-2.03	3.101	-4.85	4.264	-4.01122	4.058	-2.5
	4.004	-3.73293	3.755	-2.03	3.107	-4.85	4.273	-4.01	4.066	-2.5
	4.012	-3.65244	3.763	-2.03	3.114	-4.85	4.281	-4.01	4.075	-2.49
	4.02	-3.65	3.77	-2.01	3.12	-4.85927	4.29	-4.01	4.083	-2.48
	4.028	-3.57317	3.778	-2.00005	3.126	-4.86	4.298	-4.01	4.091	-2.48
	4.036	-3.54	3.785	-2	3.132	-4.86	4.307	-4	4.099	-2.48
	4.044	-3.51073	3.793	-1.99	3.138	-4.86	4.315	-4	4.107	-2.47148
	4.052	-3.42098	3.8	-1.99	3.145	-4.86	4.324	-4	4.115	-2.47
	4.06	-3.40878	3.808	-1.98	3.151	-4.86	4.333	-4	4.123	-2.47
	4.068	-3.29658	3.815	-1.98	3.157	-4.86	4.341	-4	4.132	-2.46834
	4.076	-3.28	3.823	-1.98	3.163	-4.86	4.35	-4	4.14	-2.46
	4.084	-3.19707	3.83	-1.98	3.169	-4.86	4.358	-4	4.148	-2.46
	4.092	-3.11073	3.838	-1.98	3.176	-4.86	4.367	-4	4.156	-2.46
	4.1	-3.07488	3.845	-1.97	3.182	-4.86658	4.375	-4	4.164	-2.46
	4.108	-2.91	3.853	-1.97	3.188	-4.86463	4.384	-4	4.172	-2.44612
	4.116	-2.91	3.86	-1.97	3.194	-4.86	4.392	-4	4.18	-2.44
	4.124	-2.7361	3.868	-1.97	3.201	-4.85	4.401	-4	4.189	-2.45
	4.132	-2.66	3.875	-1.97	3.207	-4.85	4.409	-3.99098	4.197	-2.45
	4.14	-2.56854	3.883	-1.96	3.213	-4.85	4.418	-3.99	4.205	-2.45
	4.148	-2.35	3.89	-1.96	3.219	-4.85	4.427	-3.99	4.213	-2.45
	4.156	-2.35	3.898	-1.96	3.225	-4.85805	4.435	-3.99	4.221	-2.45046
	4.164	-2.04927	3.905	-1.96	3.232	-4.86	4.444	-3.99	4.229	-2.46
	4.172	-1.97	3.913	-1.96	3.238	-4.86	4.452	-3.99	4.238	-2.45044
	4.18	-1.79317	3.921	-1.96945	3.244	-4.86	4.461	-3.99	4.246	-2.45393
	4.188	-1.51	3.928	-1.97	3.25	-4.84756	4.469	-3.99	4.254	-2.46
	4.196	-1.43756	3.936	-1.96	3.256	-4.84	4.478	-3.98439	4.262	-2.46
	4.204	-1.00854	3.943	-1.96719	3.263	-4.84	4.486	-3.98	4.27	-2.46
	4.212	-0.95	3.951	-1.98	3.269	-4.84	4.495	-3.98	4.278	-2.46
	4.22	-0.51125	3.958	-1.98	3.275	-4.84756	4.504	-3.99	4.286	-2.46596
	4.228	-0.25	3.966	-1.98	3.281	-4.85	4.512	-3.99	4.295	-2.47
	4.236	-0.0426829	3.973	-1.97251	3.288	-4.86	4.521	-3.99	4.303	-2.48
	4.244	0.57	3.981	-1.98019	3.294	-4.86	4.529	-3.99	4.311	-2.48
	4.252	0.581707	3.988	-1.99	3.3	-4.86	4.538	-3.98476	4.319	-2.49
	4.26	1.39244	3.996	-1.99546	3.306	-4.86	4.546	-3.98	4.327	-2.49
	4.268	1.59	4.003	-2	3.312	-4.86	4.555	-3.98	4.335	-2.49
	4.276	2.06268	4.011	-2	3.319	-4.86	4.563	-3.98	4.343	-2.48
	4.284	2.79	4.018	-2	3.325	-4.86	4.572	-3.98	4.352	-2.49
	4.292	2.81244	4.026	-2	3.331	-4.86	4.58	-3.98	4.36	-2.49
	4.3	4.02073	4.033	-2.00843	3.337	-4.85537	4.589	-3.98	4.368	-2.49
	4.308	4.26341	4.041	-2.01	3.343	-4.85	4.598	-3.97	4.376	-2.49
	4.316	5.13171	4.048	-2.01	3.35	-4.85	4.606	-3.97	4.384	-2.49
	4.324	5.84	4.056	-2.01	3.356	-4.85	4.615	-3.96074	4.392	-2.49
	4.332	6.49732	4.063	-2.01	3.362	-4.85	4.623	-3.95	4.4	-2.49
	4.34	7.63561	4.071	-2.01	3.368	-4.85	4.632	-3.94683	4.409	-2.49
	4.348	7.93073	4.078	-2.01	3.375	-4.85	4.64	-3.93	4.417	-2.49
	4.356	9.74902	4.086	-2.01	3.381	-4.85	4.649	-3.93	4.425	-2.49
	4.364	9.97	4.093	-2.01	3.387	-4.85	4.657	-3.91	4.433	-2.49
	4.372	11.2634	4.101	-2.01	3.393	-4.84	4.666	-3.90842	4.441	-2.49031
	4.38	12.5	4.108	-2.01	3.399	-4.84	4.674	-3.88268	4.449	-2.5
	4.388	12.839	4.116	-2.01	3.406	-4.85	4.683	-3.88	4.457	-2.5
	4.397	15.1173	4.124	-2.01	3.412	-4.85	4.692	-3.86415	4.466	-2.5
	4.405	15.37	4.131	-2.01	3.418	-4.84	4.7	-3.85	4.474	-2.5
	4.413	17.0607	4.139	-2.01	3.424	-4.84	4.709	-3.83602	4.482	-2.5
	4.421	18.59	4.146	-2.00258	3.43	-4.83415	4.717	-3.81	4.49	-2.5
	4.429	19.2151	4.154	-2	3.437	-4.83	4.726	-3.80671	4.498	-2.51
	4.437	22	4.161	-2	3.443	-4.83	4.734	-3.76366	4.506	-2.51
	4.445	22.4419	4.169	-2	3.449	-4.83	4.743	-3.76	4.514	-2.51
	4.453	24.8281	4.176	-2	3.455	-4.83	4.751	-3.71296	4.523	-2.51
	4.461	26.07	4.184	-2	3.462	-4.83	4.76	-3.69	4.531	-2.51
	4.469	28.0922	4.191	-2	3.468	-4.83	4.769	-3.64707	4.539	-2.51
	4.477	30.2698	4.199	-2	3.474	-4.83	4.777	-3.62	4.547	-2.51
	4.485	31.1015	4.206	-2	3.48	-4.81463	4.786	-3.58714	4.555	-2.51229
	4.493	35.03	4.214	-1.99	3.486	-4.81	4.794	-3.53469	4.563	-2.52
	4.501	35.03	4.221	-1.99	3.493	-4.78707	4.803	-3.51573	4.572	-2.52
	4.509	38.2363	4.229	-1.99	3.499	-4.78	4.811	-3.43	4.58	-2.52
	4.517	40.04	4.236	-1.99	3.505	-4.75976	4.82	-3.43	4.588	-2.53
	4.525	41.3278	4.244	-1.98	3.511	-4.75	4.828	-3.32732	4.596	-2.53449
	4.533	45.39	4.251	-1.98	3.517	-4.73439	4.837	-3.3	4.604	-2.54
	4.541	45.39	4.259	-1.98	3.524	-4.72	4.845	-3.22805	4.612	-2.53
	4.549	49.7019	4.266	-1.97111	3.53	-4.70976	4.854	-3.15	4.62	-2.53
	4.557	51.06	4.274	-1.97	3.536	-4.69	4.863	-3.10037	4.629	-2.53
	4.565	53.0729	4.281	-1.97	3.542	-4.67463	4.871	-2.98	4.637	-2.53
	4.573	57	4.289	-1.97673	3.548	-4.65	4.88	-2.98	4.645	-2.53
	4.581	57.7215	4.296	-1.98	3.555	-4.62905	4.888	-2.81159	4.653	-2.53
	4.589	62.4829	4.304	-1.98	3.561	-4.61	4.897	-2.77222	4.661	-2.53
	4.597	63.2	4.311	-1.98	3.567	-4.58732	4.905	-2.60366	4.669	-2.53
	4.605	66.9744	4.319	-1.98	3.573	-4.55	4.914	-2.56	4.677	-2.53
	4.613	69.64	4.326	-1.98	3.58	-4.52951	4.922	-2.41927	4.686	-2.53
	4.621	71.2424	4.334	-1.98	3.586	-4.48	4.931	-2.3	4.694	-2.53
	4.629	76.25	4.342	-1.97509	3.592	-4.46781	4.94	-2.21829	4.702	-2.52
	4.637	76.25	4.349	-1.97	3.598	-4.41	4.948	-1.99	4.71	-2.52
	4.645	81.439	4.357	-1.97	3.604	-4.41	4.957	-1.95247	4.718	-2.52
	4.653	83.01	4.364	-1.97	3.611	-4.31366	4.965	-1.65878	4.726	-2.51448
	4.661	85.5198	4.372	-1.97	3.617	-4.29537	4.974	-1.65	4.734	-2.51
	4.669	89.88	4.379	-1.97	3.623	-4.20732	4.982	-1.38317	4.743	-2.51
	4.677	89.88	4.387	-1.97	3.629	-4.17951	4.991	-1.25	4.751	-2.51
	4.685	95.7241	4.394	-1.97	3.635	-4.0922	4.999	-1.02366	4.759	-2.51
	4.693	96.79	4.402	-1.97	3.642	-4.07024	5.008	-0.8	4.767	-2.51
	4.701	100.291	4.409	-1.97	3.648	-3.95	5.016	-0.733659	4.775	-2.50796
	4.709	103.73	4.417	-1.97	3.654	-3.95	5.025	-0.295556	4.783	-2.5
	4.717	104.824	4.424	-1.97	3.66	-3.82139	5.034	-0.226219	4.791	-2.5
	4.725	110.109	4.432	-1.97387	3.667	-3.81	5.042	0.220488	4.8	-2.49473
	4.733	110.945	4.439	-1.97	3.673	-3.674	5.051	0.292561	4.808	-2.49
	4.741	115.471	4.447	-1.97	3.679	-3.64	5.059	0.823781	4.816	-2.49
	4.749	117.43	4.454	-1.97	3.685	-3.4961	5.068	0.95	4.824	-2.49
	4.757	119.58	4.462	-1.97	3.691	-3.45	5.076	1.27085	4.832	-2.49
	4.765	124.16	4.469	-1.97	3.698	-3.31488	5.085	1.7	4.84	-2.49
	4.773	124.723	4.477	-1.97	3.704	-3.25	5.093	1.935	4.848	-2.49
	4.781	129.94	4.484	-1.97	3.71	-3.09561	5.102	2.54	4.857	-2.49
	4.789	130.74	4.492	-1.97	3.716	-3.03	5.11	2.54	4.865	-2.49092
	4.797	133.803	4.499	-1.97	3.722	-2.88268	5.119	3.35146	4.873	-2.5
	4.805	137.13	4.507	-1.96787	3.729	-2.79	5.128	3.51	4.881	-2.5
	4.813	137.756	4.514	-1.96	3.735	-2.6461	5.136	4.24707	4.889	-2.5
	4.822	142.892	4.522	-1.96	3.741	-2.53	5.145	4.59	4.897	-2.5
	4.83	143.734	4.529	-1.96	3.747	-2.38976	5.153	5.09732	4.906	-2.5
	4.838	147.287	4.537	-1.96	3.754	-2.26	5.162	5.81	4.914	-2.5
	4.846	149.32	4.545	-1.96	3.76	-2.13561	5.17	6.22317	4.922	-2.51
	4.854	151.049	4.552	-1.96	3.766	-1.97	5.179	7.09512	4.93	-2.51
	4.862	154.874	4.56	-1.96	3.772	-1.85732	5.187	7.35262	4.938	-2.51
	4.87	155.81	4.567	-1.96	3.778	-1.65	5.196	8.72	4.946	-2.51
	4.878	160.59	4.575	-1.96	3.785	-1.59366	5.205	8.72	4.954	-2.51
	4.886	160.59	4.582	-1.95185	3.791	-1.34	5.213	9.97854	4.963	-2.51
	4.894	163.047	4.59	-1.95	3.797	-1.27439	5.222	10.44	4.971	-2.51
	4.902	165.84	4.597	-1.95	3.803	-0.995854	5.23	11.2768	4.979	-2.51
	4.91	166.889	4.605	-1.95	3.809	-0.88925	5.239	12.37	4.987	-2.51
	4.918	170.84	4.612	-1.94134	3.816	-0.633902	5.247	12.8029	4.995	-2.51
	4.926	170.84	4.62	-1.94	3.822	-0.550976	5.256	14.53	5.003	-2.51
	4.934	173.739	4.627	-1.94	3.828	-0.25	5.264	14.53	5.011	-2.51
	4.942	175.55	4.635	-1.94639	3.834	-0.199024	5.273	16.4644	5.02	-2.51
	4.95	176.84	4.642	-1.95	3.841	0.12	5.281	16.9915	5.028	-2.51
	4.958	180.02	4.65	-1.94	3.847	0.124878	5.29	18.8695	5.036	-2.5
	4.966	180.459	4.657	-1.94	3.853	0.500488	5.299	19.59	5.044	-2.49174
	4.974	183.173	4.665	-1.94	3.859	0.52	5.307	20.9398	5.052	-2.5
	4.982	184.25	4.672	-1.94	3.865	0.88878	5.316	22.5276	5.06	-2.5
	4.99	186.407	4.68	-1.93	3.872	0.975	5.324	23.2571	5.068	-2.5
	4.998	188.2	4.687	-1.93537	3.878	1.26463	5.333	25.79	5.077	-2.5
	5.006	189.005	4.695	-1.93	3.884	1.38756	5.341	26.0022	5.085	-2.5
	5.014	191.93	4.702	-1.94	3.89	1.70854	5.35	29.0033	5.093	-2.5
	5.022	191.93	4.71	-1.93764	3.896	1.77	5.358	29.35	5.101	-2.5
	5.03	194.465	4.717	-1.93	3.903	2.15585	5.367	31.6978	5.109	-2.51
	5.038	195.43	4.725	-1.93764	3.909	2.19	5.375	33.23	5.117	-2.51
	5.046	196.483	4.732	-1.94	3.915	2.54415	5.384	35.0204	5.125	-2.51
	5.054	198.72	4.74	-1.93721	3.921	2.63	5.393	37.44	5.134	-2.51707
	5.062	198.72	4.747	-1.93	3.928	2.91317	5.401	37.6223	5.142	-2.52
	5.07	201.243	4.755	-1.93	3.934	3.04	5.41	41.6208	5.15	-2.52
	5.078	201.81	4.763	-1.9194	3.94	3.34707	5.418	42.351	5.158	-2.52
	5.086	203.094	4.77	-1.91	3.946	3.47	5.427	46.17	5.166	-2.53
	5.094	204.7	4.778	-1.9041	3.952	3.70902	5.435	46.85	5.174	-2.53
	5.102	205.101	4.785	-1.9	3.959	3.9	5.444	50.0778	5.182	-2.53
	5.11	207.179	4.793	-1.89	3.965	4.10317	5.452	52.05	5.191	-2.54
	5.118	207.464	4.8	-1.88636	3.971	4.32	5.461	53.8954	5.199	-2.54
	5.126	209.133	4.808	-1.86	3.977	4.53317	5.47	57.57	5.207	-2.54
	5.134	209.98	4.815	-1.85111	3.983	4.73	5.478	58.83	5.215	-2.55
	5.142	210.691	4.823	-1.85	3.99	4.89049	5.487	63.4	5.223	-2.55588
	5.15	212.37	4.83	-1.82601	3.996	5.15	5.495	63.4	5.231	-2.56
	5.158	212.453	4.838	-1.82	4.002	5.31902	5.504	68.179	5.24	-2.56
	5.166	214.268	4.845	-1.79085	4.008	5.57	5.512	69.54	5.248	-2.56
	5.174	214.62	4.853	-1.77821	4.015	5.68122	5.521	73.6345	5.256	-2.57
	5.182	215.551	4.86	-1.76	4.021	5.95	5.529	75.96	5.264	-2.5781
	5.19	216.72	4.868	-1.7361	4.027	6.02927	5.538	77.631	5.272	-2.58
	5.198	216.818	4.875	-1.73	4.033	6.33	5.546	82.63	5.28	-2.59
	5.206	218.511	4.883	-1.68	4.039	6.34902	5.555	83.5257	5.288	-2.58
	5.214	218.72	4.89	-1.66535	4.046	6.70415	5.564	88.92	5.297	-2.58
	5.222	219.826	4.898	-1.62	4.052	6.76634	5.572	89.989	5.305	-2.58
	5.23	220.59	4.905	-1.5796	4.058	7.06415	5.581	95.1017	5.313	-2.58
	5.238	221.015	4.913	-1.55	4.064	7.14732	5.589	96.55	5.321	-2.58
	5.247	222.29	4.92	-1.48986	4.07	7.40634	5.598	100.51	5.329	-2.57
	5.255	222.554	4.928	-1.46426	4.077	7.47488	5.606	103.73	5.337	-2.57
	5.263	223.738	4.935	-1.39	4.083	7.78	5.615	106.456	5.345	-2.58
	5.271	224.07	4.943	-1.33475	4.089	7.78878	5.623	110.99	5.354	-2.57
	5.279	224.713	4.95	-1.28	4.095	8.12683	5.632	111.612	5.362	-2.57
	5.287	225.67	4.958	-1.18293	4.102	8.14	5.641	117.844	5.37	-2.57
	5.295	225.911	4.966	-1.16472	4.108	8.41854	5.649	118.29	5.378	-2.57
	5.303	227.107	4.973	-1.05	4.114	8.48	5.658	123.871	5.386	-2.57
	5.311	227.18	4.981	-1.0071	4.12	8.72561	5.666	125.59	5.394	-2.58
	5.319	227.987	4.988	-0.9	4.126	8.79	5.675	129.424	5.402	-2.58
	5.327	228.61	4.996	-0.793611	4.133	9.00878	5.683	132.88	5.411	-2.58
	5.335	228.905	5.003	-0.74	4.139	9.10122	5.692	135.794	5.419	-2.59
	5.343	229.957	5.011	-0.581944	4.145	9.33951	5.7	139.93	5.427	-2.59
	5.351	229.99	5.018	-0.533498	4.151	9.4	5.709	141.426	5.435	-2.58
	5.359	230.912	5.026	-0.37	4.157	9.59878	5.717	147.24	5.443	-2.57445
	5.367	231.29	5.033	-0.238889	4.164	9.7	5.726	147.24	5.451	-2.57
	5.375	231.79	5.041	-0.15	4.17	9.86878	5.735	153.137	5.459	-2.57
	5.383	232.515	5.048	0.0796296	4.176	9.98	5.743	154.24	5.468	-2.57
	5.391	232.75	5.056	0.114753	4.182	10.1422	5.752	157.95	5.476	-2.56
	5.399	233.71	5.063	0.35	4.189	10.25	5.76	161.06	5.484	-2.56771
	5.407	233.71	5.071	0.449167	4.195	10.3705	5.769	163.28	5.492	-2.57
	5.415	234.356	5.078	0.64	4.201	10.52	5.777	167.68	5.5	-2.57
	5.423	234.85	5.086	0.865463	4.207	10.6298	5.786	167.68	5.508	-2.58
	5.431	235.14	5.093	0.97973	4.213	10.78	5.794	173.308	5.516	-2.58
	5.439	235.93	5.101	1.26352	4.22	10.8639	5.803	174.435	5.525	-2.58
	5.447	235.93	5.108	1.41176	4.226	11.02	5.811	178.309	5.533	-2.58
	5.455	236.644	5.116	1.66	4.232	11.0795	5.82	180.23	5.541	-2.58
	5.463	236.98	5.123	1.92843	4.238	11.26	5.829	183.566	5.549	-2.58
	5.471	237.362	5.131	2.05	4.244	11.3283	5.837	186.12	5.557	-2.58
	5.479	237.99	5.138	2.47	4.251	11.5	5.846	187.774	5.565	-2.57
	5.487	238.119	5.146	2.53417	4.257	11.5488	5.854	191.75	5.574	-2.57356
	5.495	238.757	5.153	2.9	4.263	11.73	5.863	192.543	5.582	-2.57081
	5.503	238.96	5.161	3.15714	4.269	11.7702	5.871	197.1	5.59	-2.58
	5.511	239.517	5.168	3.36	4.276	11.95	5.88	197.1	5.598	-2.58
	5.519	239.88	5.176	3.73778	4.282	11.9598	5.888	200.756	5.606	-2.58
	5.527	240.107	5.184	3.88915	4.288	12.1476	5.897	202.2	5.614	-2.58
	5.535	240.78	5.191	4.33074	4.294	12.15	5.906	204.918	5.622	-2.58
	5.543	240.78	5.199	4.54491	4.3	12.3395	5.914	207.01	5.631	-2.58
	5.551	241.456	5.206	4.86	4.307	12.3776	5.923	207.759	5.639	-2.57
	5.559	241.63	5.214	5.26667	4.313	12.5124	5.931	211.497	5.647	-2.57
	5.567	241.958	5.221	5.39	4.319	12.5705	5.94	212.057	5.655	-2.57
	5.575	242.46	5.229	5.95	4.325	12.7066	5.948	215.446	5.663	-2.57
	5.583	242.46	5.236	6.07056	4.331	12.7351	5.957	215.992	5.671	-2.57
	5.591	243.148	5.244	6.51	4.338	12.9141	5.965	218.864	5.679	-2.56
	5.599	243.26	5.251	6.87249	4.344	12.92	5.974	219.98	5.688	-2.56
	5.607	243.671	5.259	7.08	4.35	13.0637	5.982	221.811	5.696	-2.56
	5.615	244.03	5.266	7.56677	4.356	13.09	5.991	223.81	5.704	-2.55
	5.623	244.15	5.274	7.74327	4.363	13.2151	6	224.926	5.712	-2.54
	5.631	244.729	5.281	8.27	4.369	13.26	6.008	227.42	5.72	-2.54
	5.639	244.827	5.289	8.54742	4.375	13.3732	6.017	227.462	5.728	-2.55
	5.647	245.318	5.296	8.87	4.381	13.42	6.025	230.37	5.736	-2.55
	5.655	245.51	5.304	9.38514	4.387	13.5151	6.034	230.8	5.745	-2.56
	5.664	245.751	5.311	9.48	4.394	13.57	6.042	233.125	5.753	-2.56406
	5.672	246.19	5.319	10.08	4.4	13.6707	6.051	234	5.761	-2.57
	5.68	246.265	5.326	10.2411	4.406	13.72	6.059	235.158	5.769	-2.56
	5.688	246.812	5.334	10.67	4.412	13.7973	6.068	237	5.777	-2.56
	5.696	246.87	5.341	11.0867	4.418	13.86	6.076	237.474	5.785	-2.55
	5.704	247.198	5.349	11.27	4.425	13.9271	6.085	239.694	5.793	-2.56
	5.712	247.52	5.356	11.7917	4.431	14.01	6.094	240.207	5.802	-2.56
	5.72	247.614	5.364	11.9557	4.437	14.0732	6.102	242.123	5.81	-2.56
	5.728	248.124	5.371	12.45	4.443	14.15	6.111	242.5	5.818	-2.55
	5.736	248.16	5.379	12.7547	4.449	14.1895	6.119	244.266	5.826	-2.55
	5.744	248.585	5.387	13.03	4.456	14.28	6.128	245.01	5.834	-2.55
	5.752	248.79	5.394	13.5839	4.462	14.3132	6.136	246.176	5.842	-2.55
	5.76	248.988	5.402	13.6639	4.468	14.4	6.145	247.39	5.85	-2.55
	5.768	249.373	5.409	14.18	4.474	14.4102	6.153	247.807	5.859	-2.55
	5.776	249.478	5.417	14.3774	4.481	14.51	6.162	249.63	5.867	-2.54398
	5.784	249.884	5.424	14.75	4.487	14.5281	6.171	249.63	5.875	-2.54
	5.792	249.97	5.432	15.1563	4.493	14.6251	6.179	251.397	5.883	-2.54
	5.8	250.253	5.439	15.3413	4.499	14.6554	6.188	251.819	5.891	-2.54
	5.808	250.54	5.447	15.7881	4.505	14.7407	6.196	253.024	5.899	-2.54
	5.816	250.674	5.454	16.0167	4.512	14.7646	6.205	253.76	5.908	-2.54
	5.824	251.11	5.462	16.37	4.518	14.87	6.213	254.72	5.916	-2.54
	5.832	251.11	5.469	16.7166	4.524	14.8749	6.222	255.67	5.924	-2.54
	5.84	251.462	5.477	16.89	4.53	14.9785	6.23	256.118	5.932	-2.53836
	5.848	251.66	5.484	17.38	4.536	14.98	6.239	257.46	5.94	-2.53
	5.856	251.822	5.492	17.4467	4.543	15.0666	6.247	257.552	5.948	-2.52
	5.864	252.19	5.499	17.86	4.549	15.08	6.256	259.01	5.956	-2.51517
	5.872	252.19	5.507	18.1193	4.555	15.1642	6.265	259.16	5.965	-2.52
	5.88	252.583	5.514	18.34	4.561	15.18	6.273	260.204	5.973	-2.51
	5.888	252.7	5.522	18.7017	4.568	15.2573	6.282	260.78	5.981	-2.51
	5.896	252.946	5.529	18.8567	4.574	15.2824	6.29	261.329	5.989	-2.52
	5.904	253.2	5.537	19.2427	4.58	15.3585	6.299	262.33	5.997	-2.52
	5.912	253.316	5.544	19.4427	4.586	15.37	6.307	262.445	6.005	-2.51857
	5.92	253.633	5.552	19.71	4.592	15.4612	6.316	263.686	6.013	-2.5
	5.928	253.69	5.559	20.0308	4.599	15.48	6.324	263.898	6.022	-2.5
	5.936	254.006	5.567	20.14	4.605	15.5478	6.333	264.817	6.03	-2.5
	5.944	254.17	5.574	20.56	4.611	15.58	6.342	265.17	6.038	-2.51
	5.952	254.334	5.582	20.6446	4.617	15.6386	6.35	266.053	6.046	-2.51
	5.96	254.64	5.589	20.96	4.623	15.67	6.359	266.5	6.054	-2.51
	5.968	254.64	5.597	21.2113	4.63	15.7176	6.367	266.992	6.062	-2.51
	5.976	254.978	5.605	21.36	4.636	15.77	6.376	267.78	6.07	-2.51
	5.984	255.09	5.612	21.6654	4.642	15.8124	6.384	268.078	6.079	-2.52
	5.992	255.295	5.62	21.7823	4.648	15.86	6.393	268.99	6.087	-2.52586
	6	255.53	5.627	22.0972	4.655	15.8885	6.401	268.99	6.095	-2.53
	6.008	255.602	5.635	22.2604	4.661	15.94	6.41	269.925	6.103	-2.53
	6.016	255.907	5.642	22.45	4.667	15.9778	6.418	270.14	6.111	-2.53
	6.024	255.997	5.65	22.7391	4.673	16.03	6.427	270.893	6.119	-2.53
	6.032	256.276	5.657	22.8008	4.679	16.049	6.436	271.24	6.127	-2.53
	6.04	256.41	5.665	23.14	4.686	16.11	6.444	271.569	6.136	-2.53
	6.048	256.54	5.672	23.2252	4.692	16.1373	6.453	272.32	6.144	-2.53
	6.056	256.83	5.68	23.45	4.698	16.19	6.461	272.469	6.152	-2.53122
	6.064	256.855	5.687	23.663	4.704	16.2076	6.47	273.267	6.16	-2.54
	6.072	257.178	5.695	23.77	4.71	16.27	6.478	273.428	6.168	-2.54
	6.08	257.23	5.702	24.0351	4.717	16.2798	6.487	274.148	6.176	-2.54
	6.089	257.415	5.71	24.1132	4.723	16.35	6.495	274.32	6.184	-2.54
	6.097	257.63	5.717	24.37	4.729	16.35	6.504	274.887	6.193	-2.54
	6.105	257.662	5.725	24.5083	4.735	16.4134	6.512	275.25	6.201	-2.53219
	6.113	257.985	5.732	24.65	4.742	16.4263	6.521	275.632	6.209	-2.53
	6.121	258.02	5.74	24.9027	4.748	16.4851	6.53	276.16	6.217	-2.54
	6.129	258.267	5.747	24.9463	4.754	16.4978	6.538	276.265	6.225	-2.54
	6.137	258.4	5.755	25.2	4.76	16.5527	6.547	276.999	6.233	-2.54
	6.145	258.486	5.762	25.2828	4.766	16.5634	6.555	277.02	6.242	-2.53
	6.153	258.731	5.77	25.46	4.773	16.63	6.564	277.685	6.25	-2.53
	6.161	258.801	5.777	25.6322	4.779	16.63	6.572	277.86	6.258	-2.53
	6.169	259.051	5.785	25.7172	4.785	16.6912	6.581	278.283	6.266	-2.53
	6.177	259.12	5.792	25.9144	4.791	16.7	6.589	278.67	6.274	-2.53
	6.185	259.274	5.8	26.0258	4.797	16.7454	6.598	278.904	6.282	-2.53
	6.193	259.47	5.808	26.19	4.804	16.76	6.607	279.437	6.29	-2.53
	6.201	259.536	5.815	26.3281	4.81	16.8054	6.615	279.602	6.299	-2.52
	6.209	259.812	5.823	26.41	4.816	16.82	6.624	280.118	6.307	-2.52
	6.217	259.82	5.83	26.6365	4.822	16.86	6.632	280.203	6.315	-2.52
	6.225	260.029	5.838	26.6672	4.829	16.88	6.641	280.8	6.323	-2.53
	6.233	260.17	5.845	26.87	4.835	16.9202	6.649	280.93	6.331	-2.52115
	6.241	260.248	5.853	26.9525	4.841	16.94	6.658	281.331	6.339	-2.52
	6.249	260.507	5.86	27.08	4.847	16.9754	6.666	281.63	6.347	-2.52
	6.257	260.51	5.868	27.2364	4.853	17	6.675	281.821	6.356	-2.52199
	6.265	260.749	5.875	27.2961	4.86	17.0298	6.683	282.3	6.364	-2.53
	6.273	260.84	5.883	27.4583	4.866	17.06	6.692	282.3	6.372	-2.52
	6.281	260.98	5.89	27.5451	4.872	17.09	6.701	282.892	6.38	-2.5091
	6.289	261.178	5.898	27.68	4.878	17.12	6.709	283.003	6.388	-2.5
	6.297	261.238	5.905	27.8094	4.884	17.1493	6.718	283.399	6.396	-2.51
	6.305	261.46	5.913	27.86	4.891	17.19	6.726	283.6	6.404	-2.51
	6.313	261.5	5.92	28.06	4.897	17.2095	6.735	283.905	6.413	-2.51
	6.321	261.692	5.928	28.0952	4.903	17.25	6.743	284.21	6.421	-2.5
	6.329	261.82	5.935	28.25	4.909	17.259	6.752	284.395	6.429	-2.5
	6.337	261.911	5.943	28.355	4.916	17.3	6.76	284.79	6.437	-2.5
	6.345	262.12	5.95	28.43	4.922	17.31	6.769	284.857	6.445	-2.51
	6.353	262.12	5.958	28.5542	4.928	17.3588	6.777	285.36	6.453	-2.51
	6.361	262.332	5.965	28.603	4.934	17.374	6.786	285.36	6.461	-2.5104
	6.369	262.42	5.973	28.7478	4.94	17.41	6.795	285.758	6.47	-2.50587
	6.377	262.541	5.98	28.8123	4.947	17.4188	6.803	285.9	6.478	-2.5
	6.385	262.71	5.988	28.9	4.953	17.46	6.812	286.144	6.486	-2.5
	6.393	262.71	5.995	29.0371	4.959	17.4658	6.82	286.44	6.494	-2.50741
	6.401	262.952	6.003	29.07	4.965	17.51	6.829	286.551	6.502	-2.5
	6.409	263.011	6.01	29.22	4.971	17.51	6.837	286.96	6.51	-2.50628
	6.417	263.176	6.018	29.258	4.978	17.5566	6.846	287.026	6.518	-2.51
	6.425	263.3	6.026	29.38	4.984	17.56	6.854	287.375	6.527	-2.51
	6.433	263.383	6.033	29.47	4.99	17.6012	6.863	287.495	6.535	-2.51
	6.441	263.558	6.041	29.51	4.996	17.6144	6.872	287.851	6.543	-2.51
	6.449	263.582	6.048	29.6264	5.003	17.6463	6.88	287.97	6.551	-2.52
	6.457	263.791	6.056	29.6655	5.009	17.662	6.889	288.203	6.559	-2.52298
	6.465	263.86	6.063	29.77	5.015	17.7105	6.897	288.43	6.567	-2.53
	6.473	263.976	6.071	29.8281	5.021	17.72	6.906	288.589	6.576	-2.53
	6.481	264.15	6.078	29.9	5.027	17.7541	6.914	288.89	6.584	-2.53
	6.489	264.157	6.086	30.0042	5.034	17.76	6.923	288.915	6.592	-2.53
	6.497	264.379	6.093	30.0252	5.04	17.8012	6.931	289.3	6.6	-2.54511
	6.505	264.43	6.101	30.15	5.046	17.81	6.94	289.34	6.608	-2.55
	6.514	264.584	6.108	30.1859	5.052	17.8388	6.948	289.672	6.616	-2.55
	6.522	264.71	6.116	30.27	5.058	17.86	6.957	289.78	6.624	-2.54157
	6.53	264.756	6.123	30.3639	5.065	17.891	6.966	289.964	6.633	-2.55
	6.538	264.939	6.131	30.3975	5.071	17.91	6.974	290.21	6.641	-2.55
	6.546	264.992	6.138	30.4961	5.077	17.9334	6.983	290.293	6.649	-2.54843
	6.554	265.168	6.146	30.5281	5.083	17.95	6.991	290.603	6.657	-2.54
	6.562	265.24	6.153	30.62	5.09	17.9761	7	290.68	6.665	-2.52
	6.57	265.332	6.161	30.6883	5.096	17.99	7.008	290.952	6.673	-2.52
	6.578	265.49	6.168	30.74	5.102	18.0054	7.017	291.01	6.681	-2.53
	6.586	265.511	6.176	30.8464	5.108	18.03	7.025	291.292	6.69	-2.53
	6.594	265.719	6.183	30.86	5.114	18.0407	7.034	291.39	6.698	-2.53
	6.602	265.74	6.191	30.95	5.121	18.07	7.042	291.59	6.706	-2.53
	6.61	265.859	6.198	30.9933	5.127	18.0856	7.051	291.78	6.714	-2.53
	6.618	265.97	6.206	31.06	5.133	18.11	7.06	291.857	6.722	-2.53
	6.626	266.004	6.213	31.1299	5.139	18.1207	7.068	292.15	6.73	-2.53
	6.634	266.202	6.221	31.165	5.145	18.16	7.077	292.15	6.738	-2.52961
	6.642	266.22	6.229	31.2501	5.152	18.1673	7.085	292.466	6.747	-2.51
	6.65	266.394	6.236	31.2914	5.158	18.2	7.094	292.52	6.755	-2.51
	6.658	266.47	6.244	31.36	5.164	18.2	7.102	292.751	6.763	-2.51
	6.666	266.545	6.251	31.4274	5.17	18.2387	7.111	292.88	6.771	-2.51
	6.674	266.702	6.259	31.46	5.176	18.2476	7.119	293.034	6.779	-2.51
	6.682	266.749	6.266	31.55	5.183	18.28	7.128	293.24	6.787	-2.51
	6.69	266.914	6.274	31.5662	5.189	18.2849	7.137	293.337	6.795	-2.5
	6.698	266.95	6.281	31.65	5.195	18.3137	7.145	293.551	6.804	-2.50587
	6.706	267.067	6.289	31.6926	5.201	18.3224	7.154	293.606	6.812	-2.5
	6.714	267.18	6.296	31.73	5.208	18.36	7.162	293.897	6.82	-2.5
	6.722	267.236	6.304	31.8104	5.214	18.36	7.171	293.91	6.828	-2.5
	6.73	267.41	6.311	31.8362	5.22	18.3971	7.179	294.139	6.836	-2.5
	6.738	267.41	6.319	31.9087	5.226	18.4	7.188	294.24	6.844	-2.5
	6.746	267.555	6.326	31.9458	5.232	18.4222	7.196	294.361	6.852	-2.5
	6.754	267.63	6.334	31.99	5.239	18.43	7.205	294.56	6.861	-2.51
	6.762	267.707	6.341	32.0593	5.245	18.4634	7.213	294.598	6.869	-2.51
	6.77	267.85	6.349	32.08	5.251	18.47	7.222	294.878	6.877	-2.51
	6.778	267.85	6.356	32.16	5.257	18.501	7.231	294.89	6.885	-2.52
	6.786	268.033	6.364	32.1735	5.263	18.51	7.239	295.123	6.893	-2.52
	6.794	268.08	6.371	32.24	5.27	18.5366	7.248	295.201	6.901	-2.51
	6.802	268.195	6.379	32.2779	5.276	18.54	7.256	295.394	6.91	-2.51
	6.81	268.3	6.386	32.31	5.282	18.5659	7.265	295.5	6.918	-2.51
	6.818	268.351	6.394	32.3741	5.288	18.58	7.273	295.623	6.926	-2.51
	6.826	268.484	6.401	32.405	5.295	18.5995	7.282	295.79	6.934	-2.51
	6.834	268.51	6.409	32.47	5.301	18.62	7.29	295.839	6.942	-2.51
	6.842	268.65	6.416	32.5106	5.307	18.6415	7.299	296.07	6.95	-2.51
	6.85	268.71	6.424	32.55	5.313	18.66	7.308	296.07	6.958	-2.52
	6.858	268.791	6.431	32.619	5.319	18.6765	7.316	296.312	6.967	-2.52
	6.866	268.92	6.439	32.6309	5.326	18.7	7.325	296.36	6.975	-2.52
	6.874	268.92	6.447	32.69	5.332	18.7059	7.333	296.513	6.983	-2.51663
	6.882	269.076	6.454	32.7124	5.338	18.72	7.342	296.63	6.991	-2.51
	6.89	269.12	6.462	32.76	5.344	18.7368	7.35	296.73	6.999	-2.51
	6.898	269.226	6.469	32.8114	5.35	18.76	7.359	296.92	7.007	-2.51
	6.906	269.33	6.477	32.83	5.357	18.7714	7.367	296.957	7.015	-2.52
	6.914	269.33	6.484	32.8978	5.363	18.79	7.376	297.156	7.024	-2.5144
	6.922	269.499	6.492	32.9188	5.369	18.7978	7.384	297.223	7.032	-2.51
	6.931	269.535	6.499	32.97	5.375	18.83	7.393	297.421	7.04	-2.5
	6.939	269.666	6.507	33.0084	5.382	18.8407	7.402	297.46	7.048	-2.5
	6.947	269.73	6.514	33.04	5.388	18.86	7.41	297.629	7.056	-2.5
	6.955	269.787	6.522	33.0959	5.394	18.8658	7.419	297.72	7.064	-2.5
	6.963	269.906	6.529	33.105	5.4	18.9	7.427	297.836	7.072	-2.49781
	6.971	269.93	6.537	33.17	5.406	18.9007	7.436	297.97	7.081	-2.49
	6.979	270.082	6.544	33.1836	5.413	18.939	7.444	298.004	7.089	-2.49
	6.987	270.11	6.552	33.22	5.419	18.94	7.453	298.209	7.097	-2.49
	6.995	270.208	6.559	33.2658	5.425	18.9666	7.461	298.21	7.105	-2.5
	7.003	270.3	6.567	33.2946	5.431	18.9751	7.47	298.413	7.113	-2.49559
	7.011	270.32	6.574	33.3344	5.437	19.0039	7.478	298.46	7.121	-2.49
	7.019	270.486	6.582	33.3691	5.444	19.0127	7.487	298.593	7.129	-2.49
	7.027	270.51	6.589	33.41	5.45	19.04	7.496	298.7	7.138	-2.49
	7.035	270.63	6.597	33.4449	5.456	19.0403	7.504	298.789	7.146	-2.49
	7.043	270.7	6.604	33.46	5.462	19.068	7.513	298.948	7.154	-2.49
	7.051	270.748	6.612	33.51	5.469	19.07	7.521	299.003	7.162	-2.49
	7.059	270.868	6.619	33.5154	5.475	19.1022	7.53	299.165	7.17	-2.49
	7.067	270.896	6.627	33.55	5.481	19.11	7.538	299.198	7.178	-2.49
	7.075	271.04	6.634	33.5819	5.487	19.12	7.547	299.383	7.186	-2.49
	7.083	271.07	6.642	33.61	5.493	19.12	7.555	299.41	7.195	-2.49
	7.091	271.154	6.65	33.6464	5.5	19.141	7.564	299.556	7.203	-2.49
	7.099	271.25	6.657	33.6657	5.506	19.15	7.573	299.65	7.211	-2.49
	7.107	271.276	6.665	33.7085	5.512	19.1671	7.581	299.72	7.219	-2.5
	7.115	271.42	6.672	33.7319	5.518	19.18	7.59	299.88	7.227	-2.5
	7.123	271.42	6.68	33.76	5.524	19.1922	7.598	299.885	7.235	-2.49
	7.131	271.528	6.687	33.7948	5.531	19.21	7.607	300.082	7.244	-2.5
	7.139	271.59	6.695	33.81	5.537	19.2237	7.615	300.1	7.252	-2.5
	7.147	271.627	6.702	33.86	5.543	19.23	7.624	300.263	7.26	-2.51
	7.155	271.78	6.71	33.8718	5.549	19.251	7.632	300.33	7.268	-2.50141
	7.163	271.78	6.717	33.93	5.556	19.26	7.641	300.454	7.276	-2.49704
	7.171	271.903	6.725	33.9575	5.562	19.2685	7.649	300.56	7.284	-2.49
	7.179	271.95	6.732	33.97	5.568	19.29	7.658	300.63	7.292	-2.49803
	7.187	272.019	6.74	34.0189	5.574	19.2958	7.667	300.762	7.301	-2.49
	7.195	272.12	6.747	34.0369	5.58	19.32	7.675	300.799	7.309	-2.48
	7.203	272.158	6.755	34.0697	5.587	19.3234	7.684	300.97	7.317	-2.48
	7.211	272.277	6.762	34.0867	5.593	19.34	7.692	300.97	7.325	-2.48
	7.219	272.3	6.77	34.12	5.599	19.3415	7.701	301.139	7.333	-2.48
	7.227	272.403	6.777	34.1598	5.605	19.3695	7.709	301.19	7.341	-2.48
	7.235	272.47	6.785	34.17	5.611	19.37	7.718	301.295	7.349	-2.47
	7.243	272.529	6.792	34.21	5.618	19.3971	7.726	301.4	7.358	-2.46261
	7.251	272.65	6.8	34.2256	5.624	19.4056	7.735	301.457	7.366	-2.46
	7.259	272.65	6.807	34.26	5.63	19.43	7.743	301.62	7.374	-2.46
	7.267	272.776	6.815	34.3008	5.636	19.4332	7.752	301.62	7.382	-2.45947
	7.275	272.82	6.822	34.32	5.643	19.45	7.761	301.783	7.39	-2.45
	7.283	272.899	6.83	34.3614	5.649	19.451	7.769	301.826	7.398	-2.44039
	7.291	272.99	6.837	34.3782	5.655	19.4793	7.778	301.985	7.406	-2.43602
	7.299	272.99	6.845	34.42	5.661	19.48	7.786	302.03	7.415	-2.43
	7.307	273.128	6.852	34.4469	5.667	19.4971	7.795	302.136	7.423	-2.42
	7.315	273.162	6.86	34.46	5.674	19.5	7.803	302.24	7.431	-2.42
	7.323	273.262	6.868	34.5148	5.68	19.5242	7.812	302.285	7.439	-2.41
	7.331	273.32	6.875	34.5236	5.686	19.53	7.82	302.43	7.447	-2.4038
	7.339	273.364	6.883	34.57	5.692	19.5429	7.829	302.444	7.455	-2.3994
	7.347	273.475	6.89	34.5829	5.698	19.56	7.838	302.608	7.463	-2.39
	7.356	273.492	6.898	34.62	5.705	19.5776	7.846	302.62	7.472	-2.38063
	7.364	273.612	6.905	34.6533	5.711	19.59	7.855	302.746	7.48	-2.38
	7.372	273.65	6.913	34.6742	5.717	19.6066	7.863	302.81	7.488	-2.38
	7.38	273.72	6.92	34.7135	5.723	19.61	7.872	302.902	7.496	-2.38
	7.388	273.81	6.928	34.7294	5.73	19.6283	7.88	303	7.504	-2.38
	7.396	273.818	6.935	34.77	5.736	19.64	7.889	303.041	7.512	-2.37
	7.404	273.952	6.943	34.7894	5.742	19.6515	7.897	303.162	7.52	-2.37
	7.412	273.98	6.95	34.8	5.748	19.66	7.906	303.203	7.529	-2.37
	7.42	274.079	6.958	34.8399	5.754	19.678	7.914	303.319	7.537	-2.37
	7.428	274.14	6.965	34.8449	5.761	19.69	7.923	303.35	7.545	-2.36
	7.436	274.151	6.973	34.88	5.767	19.709	7.932	303.497	7.553	-2.35621
	7.444	274.285	6.98	34.8954	5.773	19.72	7.94	303.54	7.561	-2.35
	7.452	274.306	6.988	34.91	5.779	19.7339	7.949	303.638	7.569	-2.35
	7.46	274.419	6.995	34.9429	5.785	19.75	7.957	303.72	7.578	-2.33596
	7.468	274.46	7.003	34.9554	5.792	19.7612	7.966	303.76	7.586	-2.33
	7.476	274.52	7.01	34.9959	5.798	19.77	7.974	303.89	7.594	-2.32
	7.484	274.611	7.018	35.0107	5.804	19.7788	7.983	303.89	7.602	-2.31
	7.492	274.636	7.025	35.03	5.81	19.79	7.991	304.035	7.61	-2.30523
	7.5	274.772	7.033	35.0531	5.817	19.8022	8	304.07	7.618	-2.30085
	7.508	274.78	7.04	35.07	5.823	19.82	8.009	304.181	7.626	-2.3
	7.516	274.86	7.048	35.09	5.829	19.82	8.017	304.23	7.635	-2.3
	7.524	274.93	7.055	35.0973	5.835	19.83	8.026	304.291	7.643	-2.29
	7.532	274.955	7.063	35.13	5.841	19.831	8.034	304.38	7.651	-2.28303
	7.54	275.084	7.07	35.156	5.848	19.8498	8.043	304.432	7.659	-2.28
	7.548	275.09	7.078	35.17	5.854	19.85	8.051	304.541	7.667	-2.28
	7.556	275.206	7.086	35.1939	5.86	19.8673	8.06	304.565	7.675	-2.27957
	7.564	275.24	7.093	35.2	5.866	19.87	8.068	304.7	7.683	-2.27
	7.572	275.274	7.101	35.2291	5.872	19.89	8.077	304.7	7.692	-2.26081
	7.58	275.388	7.108	35.2419	5.879	19.8937	8.085	304.812	7.7	-2.26
	7.588	275.406	7.116	35.25	5.885	19.9124	8.094	304.86	7.708	-2.24197
	7.596	275.524	7.123	35.267	5.891	19.92	8.103	304.917	7.716	-2.23744
	7.604	275.55	7.131	35.27	5.897	19.9385	8.111	305	7.724	-2.23
	7.612	275.634	7.138	35.3	5.903	19.94	8.12	305.021	7.732	-2.22
	7.62	275.7	7.146	35.3047	5.91	19.9568	8.128	305.137	7.74	-2.21423
	7.628	275.728	7.153	35.32	5.916	19.96	8.137	305.14	7.749	-2.21
	7.636	275.85	7.161	35.3497	5.922	19.9746	8.145	305.248	7.757	-2.18545
	7.644	275.85	7.168	35.36	5.928	19.98	8.154	305.281	7.765	-2.18
	7.652	275.956	7.176	35.3903	5.935	20.002	8.162	305.378	7.773	-2.17
	7.66	276	7.183	35.4079	5.941	20.01	8.171	305.42	7.781	-2.16201
	7.668	276.039	7.191	35.44	5.947	20.0195	8.179	305.481	7.789	-2.15
	7.676	276.15	7.198	35.4629	5.953	20.03	8.188	305.557	7.797	-2.14323
	7.684	276.15	7.206	35.47	5.959	20.0368	8.197	305.591	7.806	-2.14
	7.692	276.268	7.213	35.5043	5.966	20.04	8.205	305.7	7.814	-2.14
	7.7	276.3	7.221	35.5118	5.972	20.0544	8.214	305.702	7.822	-2.12
	7.708	276.371	7.228	35.54	5.978	20.06	8.222	305.831	7.83	-2.11539
	7.716	276.45	7.236	35.5519	5.984	20.0717	8.231	305.85	7.838	-2.1
	7.724	276.489	7.243	35.58	5.99	20.08	8.239	305.941	7.846	-2.08664
	7.732	276.578	7.251	35.6011	5.997	20.0893	8.248	306	7.854	-2.08
	7.74	276.59	7.258	35.61	6.003	20.1	8.256	306.052	7.863	-2.06
	7.748	276.699	7.266	35.6364	6.009	20.1066	8.265	306.14	7.871	-2.05339
	7.756	276.74	7.273	35.6489	6.015	20.12	8.274	306.14	7.879	-2.03883
	7.764	276.802	7.281	35.67	6.022	20.1283	8.282	306.255	7.887	-2.01442
	7.772	276.89	7.289	35.6782	6.028	20.15	8.291	306.278	7.895	-2.01
	7.781	276.89	7.296	35.69	6.034	20.1515	8.299	306.372	7.903	-1.99
	7.789	277.003	7.304	35.7188	6.04	20.17	8.308	306.39	7.911	-1.96247
	7.797	277.03	7.311	35.7242	6.046	20.179	8.316	306.471	7.92	-1.95668
	7.805	277.111	7.319	35.76	6.053	20.1978	8.325	306.52	7.928	-1.93
	7.813	277.18	7.326	35.7744	6.059	20.2	8.333	306.567	7.936	-1.91566
	7.821	277.182	7.334	35.79	6.065	20.22	8.342	306.66	7.944	-1.9
	7.829	277.312	7.341	35.8224	6.071	20.22	8.35	306.686	7.952	-1.87
	7.837	277.334	7.349	35.835	6.077	20.23	8.359	306.79	7.96	-1.8591
	7.845	277.43	7.356	35.8676	6.084	20.2317	8.368	306.79	7.969	-1.84
	7.853	277.47	7.364	35.8801	6.09	20.25	8.376	306.874	7.977	-1.81561
	7.861	277.522	7.371	35.9	6.096	20.25	8.385	306.91	7.985	-1.80122
	7.869	277.602	7.379	35.9207	6.102	20.2678	8.393	306.99	7.993	-1.77
	7.877	277.621	7.386	35.93	6.109	20.27	8.402	307.05	8.001	-1.7448
	7.885	277.743	7.394	35.95	6.115	20.2849	8.41	307.088	8.009	-1.73568
	7.893	277.76	7.401	35.9531	6.121	20.29	8.419	307.17	8.017	-1.7
	7.901	277.832	7.409	35.98	6.127	20.3024	8.427	307.184	8.026	-1.67811
	7.909	277.9	7.416	36.0051	6.133	20.3112	8.436	307.279	8.034	-1.66
	7.917	277.915	7.424	36.01	6.14	20.34	8.444	307.298	8.042	-1.61051
	7.925	278.026	7.431	36.0236	6.146	20.34	8.453	307.409	8.05	-1.59176
	7.933	278.04	7.439	36.0361	6.152	20.3573	8.462	307.42	8.058	-1.57
	7.941	278.142	7.446	36.0589	6.158	20.36	8.47	307.482	8.066	-1.5269
	7.949	278.19	7.454	36.0627	6.164	20.3749	8.479	307.54	8.074	-1.50482
	7.957	278.212	7.461	36.09	6.171	20.38	8.487	307.581	8.083	-1.47
	7.965	278.323	7.469	36.1133	6.177	20.4022	8.496	307.66	8.091	-1.42097
	7.973	278.339	7.476	36.12	6.183	20.41	8.504	307.666	8.099	-1.40852
	7.981	278.451	7.484	36.15	6.189	20.41	8.513	307.76	8.107	-1.35
	7.989	278.47	7.491	36.1544	6.196	20.41	8.521	307.77	8.115	-1.31083
	7.997	278.536	7.499	36.18	6.202	20.4172	8.53	307.859	8.123	-1.29
	8.005	278.606	7.507	36.1993	6.208	20.42	8.539	307.89	8.131	-1.23286
	8.013	278.628	7.514	36.2	6.214	20.4246	8.547	307.938	8.14	-1.19522
	8.021	278.75	7.522	36.2249	6.22	20.43	8.556	308	8.148	-1.15
	8.029	278.75	7.529	36.23	6.227	20.432	8.564	308.042	8.156	-1.08805
	8.037	278.836	7.537	36.25	6.233	20.44	8.573	308.105	8.164	-1.06721
	8.045	278.88	7.544	36.2626	6.239	20.4495	8.581	308.124	8.172	-1.01
	8.053	278.912	7.552	36.28	6.245	20.46	8.59	308.21	8.18	-0.959399
	8.061	279.02	7.559	36.2958	6.251	20.4671	8.598	308.21	8.188	-0.94
	8.069	279.02	7.567	36.3003	6.258	20.48	8.607	308.3	8.197	-0.86
	8.077	279.13	7.574	36.33	6.264	20.48	8.615	308.32	8.205	-0.809955
	8.085	279.16	7.582	36.3412	6.27	20.49	8.624	308.381	8.213	-0.78
	8.093	279.203	7.589	36.36	6.276	20.4944	8.633	308.43	8.221	-0.697847
	8.101	279.3	7.597	36.3809	6.283	20.51	8.641	308.46	8.229	-0.659444
	8.109	279.314	7.604	36.39	6.289	20.51	8.65	308.54	8.237	-0.59
	8.117	279.416	7.612	36.416	6.295	20.53	8.658	308.54	8.245	-0.509491
	8.125	279.43	7.619	36.42	6.301	20.53	8.667	308.622	8.254	-0.479775
	8.133	279.509	7.627	36.43	6.307	20.5459	8.675	308.645	8.262	-0.39
	8.141	279.57	7.634	36.4478	6.314	20.55	8.684	308.728	8.27	-0.31625
	8.149	279.598	7.642	36.46	6.32	20.56	8.692	308.74	8.278	-0.28
	8.157	279.7	7.649	36.4974	6.326	20.56	8.701	308.8	8.286	-0.17
	8.165	279.7	7.657	36.5032	6.332	20.58	8.71	308.84	8.294	-0.112292
	8.173	279.806	7.664	36.53	6.338	20.58	8.718	308.864	8.303	-0.05
	8.181	279.84	7.672	36.5369	6.345	20.59	8.727	308.95	8.311	0.0509469
	8.189	279.889	7.679	36.55	6.351	20.59	8.735	308.961	8.319	0.0946189
	8.197	279.98	7.687	36.5721	6.357	20.5954	8.744	309.046	8.327	0.19
	8.206	279.98	7.694	36.58	6.363	20.6	8.752	309.05	8.335	0.31463
	8.214	280.086	7.702	36.5972	6.37	20.6127	8.761	309.128	8.343	0.338591
	8.222	280.113	7.71	36.6099	6.376	20.62	8.769	309.16	8.351	0.47
	8.23	280.189	7.717	36.63	6.382	20.6302	8.778	309.206	8.36	0.558834
	8.238	280.25	7.725	36.6503	6.388	20.64	8.786	309.26	8.368	0.61
	8.246	280.296	7.732	36.66	6.394	20.6476	8.795	309.27	8.376	0.77
	8.254	280.381	7.74	36.69	6.401	20.65	8.804	309.355	8.384	0.829353
	8.262	280.395	7.747	36.6957	6.407	20.6705	8.812	309.372	8.392	0.930602
	8.27	280.496	7.755	36.72	6.413	20.68	8.821	309.453	8.4	1.06906
	8.278	280.52	7.762	36.7362	6.419	20.6951	8.829	309.46	8.408	1.15626
	8.286	280.585	7.77	36.75	6.425	20.71	8.838	309.529	8.417	1.27
	8.294	280.66	7.777	36.7633	6.432	20.7295	8.846	309.56	8.425	1.42755
	8.302	280.669	7.785	36.7758	6.438	20.73	8.855	309.599	8.433	1.47271
	8.31	280.771	7.792	36.79	6.444	20.7373	8.863	309.65	8.441	1.63
	8.318	280.79	7.8	36.8011	6.45	20.75	8.872	309.672	8.449	1.74551
	8.326	280.885	7.807	36.81	6.457	20.7546	8.88	309.73	8.457	1.83
	8.334	280.93	7.815	36.8324	6.463	20.76	8.889	309.73	8.465	2.03
	8.342	280.943	7.822	36.84	6.469	20.7624	8.898	309.803	8.474	2.09644
	8.35	281.058	7.83	36.87	6.475	20.78	8.906	309.82	8.482	2.24
	8.358	281.077	7.837	36.874	6.481	20.7898	8.915	309.883	8.49	2.43398
	8.366	281.147	7.845	36.9	6.488	20.8	8.923	309.91	8.498	2.52364
	8.374	281.2	7.852	36.9181	6.494	20.8073	8.932	309.945	8.506	2.69
	8.382	281.252	7.86	36.92	6.5	20.82	8.94	310	8.514	2.87427
	8.39	281.325	7.867	36.9344	6.506	20.82	8.949	310.018	8.522	2.93741
	8.398	281.344	7.875	36.94	6.512	20.83	8.957	310.093	8.531	3.17
	8.406	281.458	7.882	36.96	6.519	20.8322	8.966	310.111	8.539	3.3015
	8.414	281.46	7.89	36.9742	6.525	20.85	8.975	310.2	8.547	3.43
	8.422	281.54	7.897	36.99	6.531	20.85	8.983	310.2	8.555	3.68252
	8.43	281.59	7.905	37.0246	6.537	20.86	8.992	310.248	8.563	3.75402
	8.438	281.617	7.912	37.0302	6.543	20.86	9	310.28	8.571	3.96
	8.446	281.719	7.92	37.07	6.55	20.87	9.009	310.325	8.579	4.20924
	8.454	281.72	7.928	37.0752	6.556	20.87	9.017	310.38	8.588	4.30794
	8.462	281.82	7.935	37.09	6.562	20.87	9.026	310.393	8.596	4.53
	8.47	281.86	7.943	37.11	6.568	20.8719	9.034	310.46	8.604	4.75153
	8.478	281.891	7.95	37.11	6.575	20.88	9.043	310.46	8.612	4.84208
	8.486	281.99	7.958	37.1256	6.581	20.88	9.051	310.522	8.62	5.15
	8.494	282.002	7.965	37.1381	6.587	20.89	9.06	310.541	8.628	5.29314
	8.502	282.094	7.973	37.15	6.593	20.89	9.069	310.584	8.637	5.48
	8.51	282.11	7.98	37.1633	6.599	20.89	9.077	310.61	8.645	5.78528
	8.518	282.183	7.988	37.17	6.606	20.89	9.086	310.64	8.653	5.86501
	8.526	282.24	7.995	37.1886	6.612	20.9132	9.094	310.69	8.661	6.17
	8.534	282.272	8.003	37.1913	6.618	20.92	9.103	310.704	8.669	6.47679
	8.542	282.37	8.01	37.21	6.624	20.92	9.111	310.76	8.677	6.59611
	8.55	282.37	8.018	37.2228	6.63	20.92	9.12	310.763	8.685	6.9
	8.558	282.455	8.025	37.24	6.637	20.9278	9.128	310.824	8.694	7.14601
	8.566	282.49	8.033	37.2616	6.643	20.93	9.137	310.83	8.702	7.29
	8.574	282.527	8.04	37.27	6.649	20.9502	9.145	310.878	8.71	7.68
	8.582	282.61	8.048	37.28	6.655	20.96	9.154	310.91	8.718	7.83463
	8.59	282.61	8.055	37.2893	6.662	20.97	9.163	310.942	8.726	8.08
	8.598	282.717	8.063	37.29	6.668	20.97	9.171	310.99	8.734	8.44229
	8.606	282.74	8.07	37.3046	6.674	20.9705	9.18	310.992	8.742	8.58401
	8.614	282.797	8.078	37.31	6.68	20.99	9.188	311.063	8.751	8.92
	8.622	282.87	8.085	37.3298	6.686	20.9978	9.197	311.074	8.759	9.27898
	8.63	282.887	8.093	37.3323	6.693	21.01	9.205	311.132	8.767	9.41478
	8.639	282.984	8.1	37.35	6.699	21.01	9.214	311.14	8.775	9.79
	8.647	282.991	8.108	37.3576	6.705	21.02	9.222	311.193	8.783	10.0858
	8.655	283.078	8.115	37.36	6.711	21.0254	9.231	311.22	8.791	10.24
	8.663	283.12	8.123	37.36	6.717	21.04	9.24	311.25	8.799	10.72
	8.671	283.154	8.131	37.3655	6.724	21.04	9.248	311.3	8.808	10.9291
	8.679	283.24	8.138	37.38	6.73	21.05	9.257	311.312	8.816	11.2
	8.687	283.243	8.146	37.3906	6.736	21.0576	9.265	311.37	8.824	11.6101
	8.695	283.346	8.153	37.4	6.742	21.0763	9.274	311.37	8.832	11.7675
	8.703	283.37	8.161	37.4158	6.749	21.08	9.282	311.421	8.84	12.19
	8.711	283.421	8.168	37.42	6.755	21.0937	9.291	311.44	8.848	12.5793
	8.719	283.49	8.176	37.44	6.761	21.1	9.299	311.478	8.856	12.7531
	8.727	283.494	8.183	37.4435	6.767	21.12	9.308	311.5	8.865	13.22
	8.735	283.596	8.191	37.45	6.773	21.12	9.316	311.522	8.873	13.5294
	8.743	283.615	8.198	37.4677	6.78	21.1485	9.325	311.59	8.881	13.74
	8.751	283.69	8.206	37.47	6.786	21.15	9.334	311.598	8.889	14.28
	8.759	283.74	8.213	37.4941	6.792	21.1661	9.342	311.65	8.897	14.4729
	8.767	283.784	8.221	37.5	6.798	21.17	9.351	311.664	8.905	14.82
	8.775	283.854	8.228	37.52	6.804	21.1834	9.359	311.717	8.913	15.2644
	8.783	283.871	8.236	37.5218	6.811	21.19	9.368	311.73	8.922	15.4469
	8.791	283.97	8.243	37.53	6.817	21.2	9.376	311.777	8.93	15.93
	8.799	283.98	8.251	37.547	6.823	21.2	9.385	311.81	8.938	16.3233
	8.807	284.024	8.258	37.55	6.829	21.2188	9.393	311.833	8.946	16.5277
	8.815	284.09	8.266	37.58	6.836	21.23	9.402	311.89	8.954	17.07
	8.823	284.111	8.273	37.58	6.842	21.2361	9.41	311.895	8.962	17.3808
	8.831	284.213	8.281	37.6	6.848	21.24	9.419	311.955	8.971	17.65
	8.839	284.22	8.288	37.6101	6.854	21.2432	9.428	311.96	8.979	18.225
	8.847	284.286	8.296	37.62	6.86	21.25	9.436	312.016	8.987	18.4014
	8.855	284.34	8.303	37.6352	6.867	21.2505	9.445	312.03	8.995	18.85
	8.863	284.361	8.311	37.64	6.873	21.26	9.453	312.065	9.003	19.3059
	8.871	284.446	8.318	37.66	6.879	21.2683	9.462	312.1	9.011	19.513
	8.879	284.46	8.326	37.6731	6.885	21.28	9.47	312.116	9.019	20.05
	8.887	284.534	8.333	37.68	6.891	21.2856	9.479	312.168	9.028	20.4361
	8.895	284.57	8.341	37.6983	6.898	21.29	9.487	312.181	9.036	20.6648
	8.903	284.636	8.349	37.7	6.904	21.2963	9.496	312.25	9.044	21.25
	8.911	284.688	8.356	37.71	6.91	21.31	9.505	312.25	9.052	21.5456
	8.919	284.711	8.364	37.7161	6.916	21.3105	9.513	312.303	9.06	21.87
	8.927	284.81	8.371	37.74	6.923	21.32	9.522	312.32	9.068	22.4392
	8.935	284.81	8.379	37.7612	6.929	21.32	9.53	312.352	9.076	22.6057
	8.943	284.89	8.386	37.77	6.935	21.34	9.539	312.38	9.085	23.1
	8.951	284.93	8.394	37.7964	6.941	21.3454	9.547	312.399	9.093	23.5441
	8.959	284.961	8.401	37.8	6.947	21.37	9.556	312.45	9.101	23.8383
	8.967	285.05	8.409	37.82	6.954	21.37	9.564	312.45	9.109	24.34
	8.975	285.05	8.416	37.8243	6.96	21.39	9.573	312.512	9.117	24.7507
	8.983	285.147	8.424	37.83	6.966	21.3905	9.581	312.523	9.125	24.96
	8.991	285.18	8.431	37.84	6.972	21.409	9.59	312.561	9.133	25.58
	8.999	285.223	8.439	37.8421	6.978	21.41	9.599	312.58	9.142	25.8385
	9.007	285.3	8.446	37.86	6.985	21.4166	9.607	312.623	9.15	26.21
	9.015	285.315	8.454	37.8673	6.991	21.42	9.616	312.65	9.158	26.7305
	9.023	285.407	8.461	37.88	6.997	21.44	9.624	312.667	9.166	26.8806
	9.031	285.42	8.469	37.89	7.003	21.44	9.633	312.71	9.174	27.44
	9.039	285.492	8.476	37.89	7.01	21.45	9.641	312.718	9.182	27.8608
	9.047	285.54	8.484	37.9076	7.016	21.4505	9.65	312.76	9.19	28.1488
	9.055	285.57	8.491	37.9103	7.022	21.4793	9.658	312.76	9.199	28.6531
	9.063	285.67	8.499	37.92	7.028	21.48	9.667	312.812	9.207	29.0082
	9.072	285.67	8.506	37.9308	7.034	21.5132	9.676	312.83	9.215	29.26
	9.08	285.764	8.514	37.94	7.041	21.52	9.684	312.872	9.223	29.87
	9.088	285.79	8.521	37.96	7.047	21.5241	9.693	312.9	9.231	30.0846
	9.096	285.835	8.529	37.96	7.053	21.53	9.701	312.91	9.239	30.47
	9.104	285.91	8.536	37.97	7.059	21.55	9.71	312.959	9.247	30.9785
	9.112	285.91	8.544	37.9786	7.065	21.55	9.718	312.967	9.256	31.0711
	9.12	286.012	8.552	37.99	7.072	21.5675	9.727	313.014	9.264	31.65
	9.128	286.03	8.559	38	7.078	21.58	9.735	313.021	9.272	32.0958
	9.136	286.1	8.567	38	7.084	21.5922	9.744	313.054	9.28	32.2994
	9.144	286.15	8.574	38.02	7.09	21.6	9.752	313.07	9.288	32.7812
	9.152	286.17	8.582	38.0215	7.097	21.61	9.761	313.1	9.296	33.0957
	9.16	286.262	8.589	38.03	7.103	21.62	9.77	313.14	9.305	33.38
	9.168	286.277	8.597	38.0432	7.109	21.631	9.778	313.159	9.313	33.94
	9.176	286.357	8.604	38.05	7.115	21.64	9.787	313.21	9.321	34.102
	9.184	286.4	8.612	38.06	7.121	21.6571	9.795	313.211	9.329	34.5
	9.192	286.439	8.619	38.0644	7.128	21.68	9.804	313.262	9.337	34.9552
	9.2	286.52	8.627	38.07	7.134	21.6917	9.812	313.27	9.345	35.05
	9.208	286.532	8.634	38.089	7.14	21.71	9.821	313.305	9.353	35.6
	9.216	286.628	8.642	38.09	7.146	21.7134	9.829	313.33	9.362	35.9837
	9.224	286.64	8.649	38.1048	7.152	21.73	9.838	313.352	9.37	36.1848
	9.232	286.7	8.657	38.11	7.159	21.7424	9.846	313.39	9.378	36.6524
	9.24	286.77	8.664	38.14	7.165	21.7698	9.855	313.4	9.386	36.8962
	9.248	286.788	8.672	38.1425	7.171	21.7781	9.864	313.45	9.394	37.2
	9.256	286.883	8.679	38.15	7.177	21.8	9.872	313.462	9.402	37.72
	9.264	286.899	8.687	38.1677	7.184	21.8112	9.881	313.511	9.41	37.8362
	9.272	286.971	8.694	38.1705	7.19	21.84	9.889	313.52	9.419	38.23
	9.28	287.01	8.702	38.19	7.196	21.8458	9.898	313.562	9.427	38.625
	9.288	287.05	8.709	38.1956	7.202	21.88	9.906	313.58	9.435	38.7935
	9.296	287.136	8.717	38.21	7.208	21.8815	9.915	313.608	9.443	39.22
	9.304	287.157	8.724	38.2207	7.215	21.919	9.923	313.64	9.451	39.5208
	9.312	287.25	8.732	38.23	7.221	21.92	9.932	313.651	9.459	39.727
	9.32	287.25	8.739	38.236	7.227	21.9568	9.941	313.7	9.467	40.19
	9.328	287.31	8.747	38.24	7.233	21.96	9.949	313.7	9.476	40.3543
	9.336	287.38	8.754	38.25	7.239	21.9944	9.958	313.75	9.484	40.67
	9.344	287.407	8.762	38.2638	7.246	22.0029	9.966	313.76	9.492	41.105
	9.352	287.51	8.77	38.27	7.252	22.0334	9.975	313.796	9.5	41.2093
	9.36	287.51	8.777	38.289	7.258	22.0505	9.983	313.81	9.508	41.59
	9.368	287.587	8.785	38.2915	7.264	22.0878	9.992	313.832	9.516	41.9243
	9.376	287.64	8.792	38.31	7.27	22.1	10	313.87	9.524	42.0872
	9.384	287.675	8.8	38.3167	7.277	22.1463	10.009	313.884	9.533	42.47
	9.392	287.76	8.807	38.33	7.283	22.16	10.017	313.914	9.541	42.7309
	9.4	287.773	8.815	38.342	7.289	22.2024	10.026	313.923	9.549	42.9
	9.408	287.86	8.822	38.35	7.295	22.22	10.035	313.974	9.557	43.32
	9.416	287.89	8.83	38.3673	7.302	22.2544	10.043	313.98	9.565	43.5022
	9.424	287.962	8.837	38.37	7.308	22.28	10.052	314.018	9.573	43.73
	9.432	288.02	8.845	38.38	7.314	22.3161	10.06	314.04	9.581	44.0943
	9.44	288.046	8.852	38.395	7.32	22.34	10.069	314.067	9.59	44.1948
	9.448	288.15	8.86	38.4	7.326	22.3717	10.077	314.11	9.598	44.53
	9.456	288.15	8.867	38.41	7.333	22.41	10.086	314.113	9.606	44.7911
	9.464	288.242	8.875	38.41	7.339	22.4356	10.094	314.156	9.614	44.9477
	9.472	288.28	8.882	38.42	7.345	22.48	10.103	314.16	9.622	45.2996
	9.48	288.326	8.89	38.428	7.351	22.5058	10.111	314.195	9.63	45.5018
	9.488	288.41	8.897	38.44	7.357	22.55	10.12	314.21	9.639	45.67
	9.496	288.41	8.905	38.45	7.364	22.568	10.129	314.243	9.647	46.06
	9.505	288.519	8.912	38.45	7.37	22.62	10.137	314.26	9.655	46.1959
	9.513	288.54	8.92	38.4685	7.376	22.6463	10.146	314.282	9.663	46.42
	9.521	288.606	8.927	38.481	7.382	22.7	10.154	314.31	9.671	46.714
	9.529	288.69	8.935	38.49	7.389	22.7102	10.163	314.324	9.679	46.8022
	9.537	288.708	8.942	38.4963	7.395	22.77	10.171	314.36	9.687	47.13
	9.545	288.81	8.95	38.5	7.401	22.7749	10.18	314.36	9.696	47.3625
	9.553	288.824	8.957	38.52	7.407	22.8493	10.188	314.398	9.704	47.5054
	9.561	288.908	8.965	38.524	7.413	22.85	10.197	314.41	9.712	47.8225
	9.569	288.95	8.973	38.53	7.42	22.9146	10.206	314.431	9.72	47.9899
	9.577	288.995	8.98	38.5393	7.426	22.9322	10.214	314.46	9.728	48.16
	9.585	289.1	8.988	38.55	7.432	22.9949	10.223	314.473	9.736	48.49
	9.593	289.107	8.995	38.56	7.438	23.0102	10.231	314.5	9.744	48.5986
	9.601	289.212	9.003	38.56	7.444	23.0822	10.24	314.508	9.753	48.82
	9.609	289.23	9.01	38.57	7.451	23.0929	10.248	314.546	9.761	49.068
	9.617	289.293	9.018	38.5722	7.457	23.1785	10.257	314.555	9.769	49.15
	9.625	289.37	9.025	38.58	7.463	23.18	10.265	314.599	9.777	49.46
	9.633	289.38	9.033	38.5875	7.469	23.2554	10.274	314.6	9.785	49.6295
	9.641	289.505	9.04	38.59	7.476	23.27	10.282	314.632	9.793	49.7815
	9.649	289.52	9.048	38.61	7.482	23.3332	10.291	314.65	9.801	50.0567
	9.657	289.615	9.055	38.61	7.488	23.36	10.3	314.683	9.81	50.2096
	9.665	289.66	9.063	38.62	7.494	23.4278	10.308	314.72	9.818	50.38
	9.673	289.702	9.07	38.63	7.5	23.46	10.317	314.726	9.826	50.68
	9.681	289.805	9.078	38.63	7.507	23.5266	10.325	314.768	9.834	50.7513
	9.689	289.826	9.085	38.6456	7.513	23.56	10.334	314.77	9.842	50.96
	9.697	289.925	9.093	38.65	7.519	23.6295	10.342	314.813	9.85	51.1603
	9.705	289.95	9.1	38.66	7.525	23.67	10.351	314.82	9.858	51.25
	9.713	290.022	9.108	38.6735	7.531	23.7351	10.359	314.85	9.867	51.51
	9.721	290.11	9.115	38.68	7.538	23.78	10.368	314.88	9.875	51.6548
	9.729	290.137	9.123	38.697	7.544	23.8356	10.377	314.887	9.883	51.8052
	9.737	290.264	9.13	38.7	7.55	23.9	10.385	314.929	9.891	52.0347
	9.745	290.27	9.138	38.7	7.556	23.9556	10.394	314.936	9.899	52.1379
	9.753	290.352	9.145	38.7065	7.563	24.02	10.402	314.973	9.907	52.3
	9.761	290.42	9.153	38.72	7.569	24.0624	10.411	314.98	9.915	52.5537
	9.769	290.458	9.16	38.7217	7.575	24.13	10.419	315.019	9.924	52.6107
	9.777	290.577	9.168	38.73	7.581	24.1651	10.428	315.03	9.932	52.82
	9.785	290.58	9.175	38.74	7.587	24.25	10.436	315.054	9.94	53.0039
	9.793	290.699	9.183	38.7495	7.594	24.2788	10.445	315.08	9.948	53.07
	9.801	290.75	9.191	38.76	7.6	24.38	10.453	315.097	9.956	53.33
	9.809	290.82	9.198	38.7646	7.606	24.4239	10.462	315.13	9.964	53.4679
	9.817	290.918	9.206	38.77	7.612	24.5151	10.471	315.13	9.973	53.5734
	9.825	290.948	9.213	38.7897	7.618	24.5463	10.479	315.177	9.981	53.7695
	9.833	291.08	9.221	38.79	7.625	24.65	10.488	315.18	9.989	53.8643
	9.841	291.08	9.228	38.8	7.631	24.6773	10.496	315.222	9.997	54.03
	9.849	291.18	9.236	38.8	7.637	24.79	10.505	315.24	10.005	54.2398
	9.857	291.25	9.243	38.8	7.643	24.8017	10.513	315.265	10.013	54.2925
	9.865	291.303	9.251	38.8129	7.65	24.94	10.522	315.29	10.021	54.48
	9.873	291.43	9.258	38.82	7.656	24.94	10.53	315.309	10.03	54.6402
	9.881	291.43	9.266	38.83	7.662	25.0778	10.539	315.337	10.038	54.7
	9.889	291.555	9.273	38.83	7.668	25.09	10.547	315.351	10.046	54.91
	9.897	291.61	9.281	38.83	7.674	25.2156	10.556	315.4	10.054	55.017
	9.905	291.68	9.288	38.8458	7.681	25.2517	10.565	315.4	10.062	55.12
	9.913	291.8	9.296	38.85	7.687	25.3773	10.573	315.454	10.07	55.3047
	9.921	291.823	9.303	38.86	7.693	25.4073	10.582	315.47	10.078	55.3865
	9.929	291.942	9.311	38.8638	7.699	25.53	10.59	315.496	10.087	55.54
	9.937	291.98	9.318	38.87	7.705	25.56	10.599	315.53	10.095	55.7092
	9.946	292.093	9.326	38.8787	7.712	25.6932	10.607	315.539	10.103	55.7548
	9.954	292.17	9.333	38.89	7.718	25.72	10.616	315.57	10.111	55.94
	9.962	292.218	9.341	38.9039	7.724	25.8439	10.624	315.577	10.119	56.0721
	9.97	292.36	9.348	38.91	7.73	25.89	10.633	315.608	10.127	56.14
	9.978	292.36	9.356	38.92	7.737	25.9919	10.642	315.62	10.135	56.3145
	9.986	292.521	9.363	38.9219	7.743	26.06	10.65	315.654	10.144	56.3936
	9.994	292.56	9.371	38.93	7.749	26.1771	10.659	315.67	10.152	56.51
	10.002	292.632	9.378	38.947	7.755	26.23	10.667	315.69	10.16	56.6575
	10.01	292.75	9.386	38.95	7.761	26.3105	10.676	315.72	10.168	56.7213
	10.018	292.753	9.394	38.96	7.768	26.4	10.684	315.733	10.176	56.86
	10.026	292.933	9.401	38.9648	7.774	26.4885	10.693	315.77	10.184	56.9976
	10.034	292.96	9.409	38.98	7.78	26.58	10.701	315.772	10.192	57.0428
	10.042	293.076	9.416	38.98	7.786	26.6644	10.71	315.806	10.201	57.23
	10.05	293.17	9.424	38.99	7.792	26.77	10.718	315.81	10.209	57.3301
	10.058	293.203	9.431	39	7.799	26.8383	10.727	315.846	10.217	57.4104
	10.066	293.366	9.439	39.0078	7.805	26.97	10.736	315.87	10.225	57.5471
	10.074	293.397	9.446	39.02	7.811	27.0315	10.744	315.895	10.233	57.628
	10.082	293.541	9.454	39.023	7.817	27.15	10.753	315.93	10.241	57.72
	10.09	293.59	9.461	39.03	7.824	27.1895	10.761	315.931	10.249	57.89
	10.098	293.677	9.469	39.0382	7.83	27.34	10.77	315.975	10.258	57.9355
	10.106	293.81	9.476	39.0407	7.836	27.3673	10.778	315.985	10.266	58.06
	10.114	293.839	9.484	39.06	7.842	27.55	10.787	316.012	10.274	58.18
	10.122	294.024	9.491	39.0659	7.848	27.55	10.795	316.02	10.282	58.23
	10.13	294.04	9.499	39.07	7.855	27.7363	10.804	316.054	10.29	58.38
	10.138	294.156	9.506	39.0912	7.861	27.7773	10.812	316.07	10.298	58.4671
	10.146	294.27	9.514	39.1	7.867	27.9468	10.821	316.09	10.307	58.5446
	10.154	294.307	9.521	39.1065	7.873	27.9907	10.83	316.12	10.315	58.6733
	10.162	294.488	9.529	39.11	7.879	28.1488	10.838	316.128	10.323	58.7485
	10.17	294.5	9.536	39.12	7.886	28.1837	10.847	316.17	10.331	58.85
	10.178	294.664	9.544	39.12	7.892	28.39	10.855	316.17	10.339	59
	10.186	294.74	9.551	39.12	7.898	28.39	10.864	316.206	10.347	59.036
	10.194	294.826	9.559	39.14	7.904	28.6012	10.872	316.21	10.355	59.15
	10.202	294.985	9.566	39.1419	7.911	28.62	10.881	316.238	10.364	59.2562
	10.21	295.022	9.574	39.15	7.917	28.7963	10.889	316.26	10.372	59.31
	10.218	295.193	9.581	39.1572	7.923	28.85	10.898	316.271	10.38	59.45
	10.226	295.23	9.589	39.16	7.929	29.0215	10.907	316.3	10.388	59.5087
	10.234	295.365	9.596	39.1624	7.935	29.0837	10.915	316.308	10.396	59.5932
	10.242	295.49	9.604	39.17	7.942	29.23	10.924	316.345	10.404	59.721
	10.25	295.553	9.612	39.1777	7.948	29.31	10.932	316.352	10.412	59.7793
	10.258	295.75	9.619	39.18	7.954	29.473	10.941	316.397	10.421	59.87
	10.266	295.75	9.627	39.19	7.96	29.53	10.949	316.4	10.429	59.9965
	10.274	295.918	9.634	39.1954	7.966	29.6868	10.958	316.43	10.437	60.0293
	10.282	296.01	9.642	39.2	7.973	29.76	10.966	316.45	10.445	60.15
	10.29	296.098	9.649	39.2	7.979	29.9122	10.975	316.472	10.453	60.2346
	10.298	296.28	9.657	39.2032	7.985	30	10.983	316.5	10.461	60.29
	10.306	296.28	9.664	39.21	7.991	30.12	10.992	316.505	10.469	60.41
	10.314	296.496	9.672	39.2184	7.997	30.24	11.001	316.547	10.478	60.453
	10.322	296.56	9.679	39.22	8.004	30.3534	11.009	316.55	10.486	60.53
	10.33	296.702	9.687	39.23	8.01	30.47	11.018	316.586	10.494	60.6486
	10.338	296.84	9.694	39.2362	8.016	30.551	11.026	316.6	10.502	60.7034
	10.346	296.911	9.702	39.25	8.022	30.72	11.035	316.631	10.51	60.79
	10.354	297.093	9.709	39.2514	8.029	30.7893	11.043	316.65	10.518	60.8996
	10.362	297.12	9.717	39.26	8.035	30.96	11.052	316.662	10.526	60.931
	10.37	297.32	9.724	39.26	8.041	31.05	11.06	316.688	10.535	61.04
	10.379	297.41	9.732	39.26	8.047	31.2041	11.069	316.695	10.543	61.1044
	10.387	297.52	9.739	39.27	8.053	31.2612	11.078	316.74	10.551	61.15
	10.395	297.71	9.747	39.2744	8.06	31.45	11.086	316.74	10.559	61.2786
	10.403	297.71	9.754	39.28	8.066	31.5085	11.095	316.78	10.567	61.3242
	10.411	297.942	9.762	39.2897	8.072	31.69	11.103	316.79	10.575	61.4
	10.419	298.02	9.769	39.29	8.078	31.7185	11.112	316.832	10.583	61.506
	10.427	298.166	9.777	39.3	8.084	31.95	11.12	316.85	10.592	61.5574
	10.435	298.32	9.784	39.3	8.091	31.95	11.129	316.869	10.6	61.65
	10.443	298.366	9.792	39.31	8.097	32.1883	11.137	316.9	10.608	61.7413
	10.451	298.584	9.799	39.3227	8.103	32.2	11.146	316.9	10.616	61.7631
	10.459	298.645	9.807	39.33	8.109	32.4249	11.154	316.946	10.624	61.87
	10.467	298.847	9.815	39.3558	8.116	32.4795	11.163	316.953	10.632	61.9282
	10.475	298.94	9.822	39.36	8.122	32.6727	11.172	317	10.641	61.98
	10.483	299.045	9.83	39.37	8.128	32.7137	11.18	317.01	10.649	62.0939
	10.491	299.27	9.837	39.37	8.134	32.9124	11.189	317.038	10.657	62.1342
	10.499	299.293	9.845	39.38	8.14	32.96	11.197	317.06	10.665	62.2
	10.507	299.551	9.852	39.3909	8.147	33.1849	11.206	317.069	10.673	62.2932
	10.515	299.59	9.86	39.4	8.153	33.22	11.214	317.11	10.681	62.3344
	10.523	299.742	9.867	39.41	8.159	33.4215	11.223	317.116	10.689	62.43
	10.531	299.92	9.875	39.4187	8.165	33.48	11.231	317.15	10.698	62.5053
	10.539	299.949	9.882	39.43	8.171	33.6512	11.24	317.15	10.706	62.53
	10.547	300.211	9.89	39.4338	8.178	33.74	11.248	317.188	10.714	62.64
	10.555	300.25	9.897	39.44	8.184	33.9244	11.257	317.2	10.722	62.6896
	10.563	300.465	9.905	39.45	8.19	34.01	11.266	317.225	10.73	62.73
	10.571	300.59	9.912	39.4517	8.196	34.1549	11.274	317.25	10.738	62.8291
	10.579	300.669	9.92	39.46	8.203	34.28	11.283	317.265	10.746	62.87
	10.587	300.904	9.927	39.4669	8.209	34.4166	11.291	317.299	10.755	62.94
	10.595	300.97	9.935	39.48	8.215	34.54	11.3	317.313	10.763	63.0304
	10.603	301.216	9.942	39.4921	8.221	34.6681	11.308	317.354	10.771	63.0549
	10.611	301.28	9.95	39.5	8.227	34.8	11.317	317.361	10.779	63.13
	10.619	301.439	9.957	39.51	8.234	34.8988	11.325	317.394	10.787	63.1994
	10.627	301.63	9.965	39.5199	8.24	35.07	11.334	317.4	10.795	63.23
	10.635	301.692	9.972	39.53	8.246	35.1793	11.343	317.426	10.803	63.33
	10.643	301.985	9.98	39.535	8.252	35.34	11.351	317.45	10.812	63.3727
	10.651	301.99	9.987	39.54	8.258	35.4151	11.36	317.462	10.82	63.42
	10.659	302.205	9.995	39.55	8.265	35.62	11.368	317.5	10.828	63.4978
	10.667	302.35	10.002	39.55	8.271	35.6683	11.377	317.501	10.836	63.5327
	10.675	302.444	10.01	39.55	8.277	35.9	11.385	317.545	10.844	63.61
	10.683	302.71	10.017	39.5579	8.283	35.9532	11.394	317.55	10.852	63.677
	10.691	302.71	10.025	39.57	8.29	36.1703	11.402	317.583	10.86	63.7109
	10.699	302.983	10.033	39.5631	8.296	36.248	11.411	317.6	10.869	63.8
	10.707	303.08	10.04	39.57	8.302	36.4317	11.419	317.627	10.877	63.8605
	10.715	303.244	10.048	39.58	8.308	36.4973	11.428	317.65	10.885	63.89
	10.723	303.45	10.055	39.59	8.314	36.72	11.437	317.66	10.893	63.98
	10.731	303.523	10.063	39.6	8.321	36.7468	11.445	317.697	10.901	64.015
	10.739	303.765	10.07	39.6062	8.327	37	11.454	317.704	10.909	64.0705
	10.747	303.82	10.078	39.61	8.333	37	11.462	317.75	10.917	64.1543
	10.755	304.048	10.085	39.62	8.339	37.251	11.471	317.75	10.926	64.1793
	10.763	304.2	10.093	39.62	8.345	37.27	11.479	317.786	10.934	64.26
	10.771	304.32	10.1	39.63	8.352	37.4861	11.488	317.8	10.942	64.3464
	10.779	304.58	10.108	39.6392	8.358	37.54	11.496	317.819	10.95	64.3674
	10.787	304.58	10.115	39.64	8.364	37.7629	11.505	317.84	10.958	64.45
	10.795	304.853	10.123	39.65	8.37	37.8298	11.513	317.854	10.966	64.4948
	10.803	304.96	10.13	39.65	8.377	38.0188	11.522	317.89	10.975	64.53
	10.812	305.125	10.138	39.66	8.383	38.1	11.531	317.89	10.983	64.62
	10.82	305.35	10.145	39.6623	8.389	38.3095	11.539	317.94	10.991	64.6479
	10.828	305.35	10.153	39.67	8.395	38.38	11.548	317.952	10.999	64.71
	10.836	305.671	10.16	39.6774	8.401	38.5812	11.556	317.987	11.007	64.7803
	10.844	305.753	10.168	39.68	8.408	38.66	11.565	318	11.015	64.8157
	10.852	305.975	10.175	39.68	8.414	38.8478	11.573	318.03	11.023	64.88
	10.86	306.14	10.183	39.68	8.42	38.94	11.582	318.05	11.032	64.9481
	10.868	306.251	10.19	39.68	8.426	39.0937	11.59	318.065	11.04	64.9762
	10.876	306.498	10.198	39.69	8.432	39.22	11.599	318.11	11.048	65.06
	10.884	306.537	10.205	39.69	8.439	39.3776	11.608	318.113	11.056	65.11
	10.892	306.848	10.213	39.7	8.445	39.51	11.616	318.156	11.064	65.15
	10.9	306.94	10.22	39.7082	8.451	39.6154	11.625	318.16	11.072	65.2373
	10.908	307.119	10.228	39.72	8.457	39.79	11.633	318.188	11.08	65.2572
	10.916	307.36	10.235	39.73	8.464	39.8971	11.642	318.21	11.089	65.31
	10.924	307.375	10.243	39.73	8.47	40.07	11.65	318.238	11.097	65.3822
	10.932	307.692	10.251	39.74	8.476	40.1702	11.659	318.26	11.105	65.4102
	10.94	307.76	10.258	39.7411	8.482	40.3476	11.667	318.264	11.113	65.46
	10.948	307.997	10.266	39.75	8.488	40.4224	11.676	318.316	11.121	65.5021
	10.956	308.17	10.273	39.7564	8.495	40.63	11.684	318.325	11.129	65.5203
	10.964	308.255	10.281	39.76	8.501	40.7141	11.693	318.362	11.137	65.6
	10.972	308.546	10.288	39.77	8.507	40.92	11.702	318.37	11.146	65.6353
	10.98	308.608	10.296	39.7741	8.513	40.962	11.71	318.409	11.154	65.67
	10.988	308.896	10.303	39.78	8.519	41.2	11.719	318.43	11.162	65.7353
	10.996	309	10.311	39.7893	8.526	41.2139	11.727	318.452	11.17	65.751
	11.004	309.167	10.318	39.8	8.532	41.4756	11.736	318.48	11.178	65.81
	11.012	309.42	10.326	39.8	8.538	41.48	11.744	318.495	11.186	65.8821
	11.02	309.458	10.333	39.8	8.544	41.7286	11.753	318.54	11.194	65.9108
	11.028	309.803	10.341	39.8199	8.551	41.7856	11.761	318.54	11.203	65.9698
	11.036	309.83	10.348	39.8224	8.557	42.0295	11.77	318.582	11.211	66.0118
	11.044	310.06	10.356	39.84	8.563	42.0868	11.778	318.59	11.219	66.04
	11.052	310.24	10.363	39.8476	8.569	42.2973	11.787	318.63	11.227	66.11
	11.06	310.301	10.371	39.85	8.575	42.3424	11.796	318.65	11.235	66.1405
	11.068	310.639	10.378	39.86	8.582	42.6115	11.804	318.673	11.243	66.18
	11.076	310.66	10.386	39.86	8.588	42.63	11.813	318.71	11.251	66.2495
	11.084	310.957	10.393	39.8781	8.594	42.8651	11.821	318.727	11.26	66.2643
	11.092	311.08	10.401	39.89	8.6	42.92	11.83	318.756	11.268	66.32
	11.1	311.212	10.408	39.89	8.606	43.1185	11.838	318.765	11.276	66.3695
	11.108	311.493	10.416	39.9059	8.613	43.21	11.847	318.809	11.284	66.3885
	11.116	311.572	10.423	39.91	8.619	43.4146	11.855	318.81	11.292	66.44
	11.124	311.849	10.431	39.92	8.625	43.5	11.864	318.841	11.3	66.475
	11.132	311.91	10.438	39.9236	8.631	43.6641	11.873	318.86	11.308	66.51
	11.14	312.139	10.446	39.94	8.638	43.78	11.881	318.884	11.317	66.59
	11.148	312.33	10.454	39.94	8.644	43.9505	11.89	318.92	11.325	66.6093
	11.156	312.443	10.461	39.95	8.65	44.07	11.898	318.929	11.333	66.66
	11.164	312.74	10.469	39.9541	8.656	44.2395	11.907	318.969	11.341	66.7257
	11.172	312.74	10.476	39.96	8.662	44.36	11.915	318.97	11.349	66.7496
	11.18	313.022	10.484	39.97	8.669	44.4844	11.924	319.017	11.357	66.81
	11.188	313.16	10.491	39.97	8.675	44.66	11.932	319.03	11.366	66.8733
	11.196	313.308	10.499	39.97	8.681	44.788	11.941	319.061	11.374	66.8961
	11.204	313.57	10.506	39.9871	8.687	44.96	11.949	319.08	11.382	66.96
	11.212	313.57	10.514	39.99	8.693	45.0515	11.958	319.106	11.39	66.9972
	11.22	313.874	10.521	39.99	8.7	45.26	11.967	319.139	11.398	67.03
	11.228	313.96	10.529	39.9949	8.706	45.3283	11.975	319.152	11.406	67.1
	11.236	314.182	10.536	40	8.712	45.56	11.984	319.19	11.414	67.1211
	11.245	314.37	10.544	40.01	8.718	45.6283	11.992	319.191	11.423	67.17
	11.253	314.476	10.551	40.01	8.725	45.86	12.001	319.242	11.431	67.2181
	11.261	314.736	10.559	40.02	8.731	45.9454	12.009	319.25	11.439	67.2384
	11.269	314.78	10.566	40.02	8.737	46.1466	12.018	319.284	11.447	67.29
	11.277	315.06	10.574	40.03	8.743	46.221	12.026	319.31	11.455	67.3245
	11.285	315.17	10.581	40.03	8.749	46.48	12.035	319.327	11.463	67.3436
	11.293	315.321	10.589	40.03	8.756	46.5323	12.044	319.36	11.471	67.4
	11.301	315.57	10.596	40.0484	8.762	46.79	12.052	319.36	11.48	67.4225
	11.309	315.57	10.604	40.05	8.768	46.797	12.061	319.414	11.488	67.46
	11.317	315.887	10.611	40.06	8.774	47.0822	12.069	319.424	11.496	67.5282
	11.325	315.97	10.619	40.06	8.78	47.09	12.078	319.471	11.504	67.5498
	11.333	316.181	10.626	40.06	8.787	47.3783	12.086	319.48	11.512	67.6
	11.341	316.37	10.634	40.07	8.793	47.41	12.095	319.515	11.52	67.6457
	11.349	316.37	10.641	40.07	8.799	47.6639	12.103	319.54	11.528	67.6672
	11.357	316.71	10.649	40.07	8.805	47.7359	12.112	319.558	11.537	67.73
	11.365	316.78	10.656	40.07	8.812	47.9917	12.12	319.6	11.545	67.7744
	11.373	317.031	10.664	40.08	8.818	48.0449	12.129	319.61	11.553	67.8013
	11.381	317.16	10.672	40.08	8.824	48.2883	12.138	319.66	11.561	67.86
	11.389	317.29	10.679	40.08	8.83	48.36	12.146	319.66	11.569	67.8883
	11.397	317.515	10.687	40.0893	8.836	48.6102	12.155	319.704	11.577	67.92
	11.405	317.567	10.694	40.09	8.843	48.68	12.163	319.72	11.585	67.9748
	11.413	317.889	10.702	40.1	8.849	48.9163	12.172	319.763	11.594	67.9884
	11.421	317.94	10.709	40.1071	8.855	49.01	12.18	319.79	11.602	68.03
	11.429	318.13	10.717	40.11	8.861	49.2112	12.189	319.802	11.61	68.0733
	11.437	318.32	10.724	40.12	8.867	49.34	12.197	319.85	11.618	68.096
	11.445	318.362	10.732	40.1251	8.874	49.5419	12.206	319.857	11.626	68.14
	11.453	318.655	10.739	40.14	8.88	49.68	12.214	319.904	11.634	68.1744
	11.461	318.69	10.747	40.1404	8.886	49.8195	12.223	319.913	11.642	68.2
	11.469	318.953	10.754	40.15	8.892	50	12.232	319.955	11.651	68.27
	11.477	319.07	10.762	40.16	8.899	50.1442	12.24	319.97	11.659	68.2948
	11.485	319.125	10.769	40.16	8.905	50.34	12.249	320.001	11.667	68.33
	11.493	319.42	10.777	40.17	8.911	50.4849	12.257	320.03	11.675	68.374
	11.501	319.471	10.784	40.1732	8.917	50.69	12.266	320.05	11.683	68.3856
	11.509	319.763	10.792	40.19	8.923	50.7954	12.274	320.09	11.691	68.44
	11.517	319.82	10.799	40.19	8.93	51.04	12.283	320.093	11.7	68.4805
	11.525	320.001	10.807	40.19	8.936	51.1542	12.291	320.152	11.708	68.4997
	11.533	320.19	10.814	40.2	8.942	51.39	12.3	320.16	11.716	68.5492
	11.541	320.243	10.822	40.2	8.948	51.4602	12.309	320.202	11.724	68.5809
	11.549	320.55	10.829	40.21	8.954	51.75	12.317	320.21	11.732	68.6
	11.557	320.55	10.837	40.2116	8.961	51.7793	12.326	320.239	11.74	68.66
	11.565	320.762	10.844	40.22	8.967	52.11	12.334	320.27	11.748	68.6812
	11.573	320.89	10.852	40.2265	8.973	52.11	12.343	320.292	11.757	68.71
	11.581	320.969	10.859	40.23	8.979	52.4451	12.351	320.328	11.765	68.7658
	11.589	321.25	10.867	40.25	8.986	52.5166	12.36	320.339	11.773	68.7706
	11.597	321.25	10.875	40.2544	8.992	52.8193	12.368	320.39	11.781	68.82
	11.605	321.509	10.882	40.27	8.998	52.8976	12.377	320.39	11.789	68.867
	11.613	321.6	10.89	40.2796	9.004	53.23	12.385	320.432	11.797	68.8906
	11.621	321.739	10.897	40.28	9.01	53.2427	12.394	320.44	11.805	68.948
	11.629	321.94	10.905	40.2948	9.017	53.6137	12.403	320.47	11.814	68.9797
	11.637	322.012	10.912	40.3	9.023	53.62	12.411	320.5	11.822	69.01
	11.645	322.233	10.92	40.31	9.029	53.9463	12.42	320.512	11.83	69.07
	11.653	322.27	10.927	40.3126	9.035	54	12.428	320.56	11.838	69.0871
	11.661	322.492	10.935	40.32	9.041	54.2727	12.437	320.56	11.846	69.13
	11.669	322.61	10.942	40.3278	9.048	54.38	12.445	320.611	11.854	69.1793
	11.678	322.717	10.95	40.3306	9.054	54.6692	12.454	320.623	11.862	69.19
	11.686	322.94	10.957	40.34	9.06	54.7785	12.462	320.659	11.871	69.24
	11.694	322.94	10.965	40.3457	9.066	55.0351	12.471	320.68	11.879	69.2815
	11.702	323.183	10.972	40.36	9.073	55.18	12.479	320.697	11.887	69.3048
	11.71	323.27	10.98	40.3608	9.079	55.4495	12.488	320.72	11.895	69.3568
	11.718	323.42	10.987	40.37	9.085	55.58	12.497	320.736	11.903	69.385
	11.726	323.59	10.995	40.37	9.091	55.822	12.505	320.77	11.911	69.42
	11.734	323.59	11.002	40.3786	9.097	55.98	12.514	320.776	11.919	69.47
	11.742	323.854	11.01	40.39	9.104	56.2259	12.522	320.827	11.928	69.4832
	11.75	323.915	11.017	40.4038	9.11	56.4	12.531	320.83	11.936	69.53
	11.758	324.103	11.025	40.41	9.116	56.5946	12.539	320.87	11.944	69.5733
	11.766	324.22	11.032	40.42	9.122	56.82	12.548	320.89	11.952	69.58
	11.774	324.308	11.04	40.4215	9.128	57.0112	12.556	320.92	11.96	69.65
	11.782	324.5	11.047	40.44	9.135	57.24	12.565	320.94	11.968	69.6864
	11.79	324.53	11.055	40.4468	9.141	57.3585	12.574	320.946	11.976	69.7019
	11.798	324.769	11.062	40.45	9.147	57.65	12.582	320.997	11.985	69.7455
	11.806	324.83	11.07	40.452	9.153	57.7795	12.591	321.006	11.993	69.7701
	11.814	324.965	11.077	40.46	9.16	58.09	12.599	321.053	12.001	69.8
	11.822	325.14	11.085	40.47	9.166	58.2198	12.608	321.06	12.009	69.8376
	11.83	325.157	11.093	40.47	9.172	58.5124	12.616	321.101	12.017	69.8496
	11.838	325.386	11.1	40.48	9.178	58.6222	12.625	321.12	12.025	69.91
	11.846	325.43	11.108	40.48	9.184	58.97	12.633	321.145	12.034	69.9522
	11.854	325.615	11.115	40.48	9.191	59.0612	12.642	321.18	12.042	69.9666
	11.862	325.72	11.123	40.49	9.197	59.41	12.65	321.196	12.05	70.01
	11.87	325.744	11.13	40.49	9.203	59.4422	12.659	321.24	12.058	70.0408
	11.878	325.986	11.138	40.5	9.209	59.85	12.668	321.24	12.066	70.06
	11.886	326.027	11.145	40.508	9.215	59.85	12.676	321.29	12.074	70.12
	11.894	326.245	11.153	40.51	9.222	60.2571	12.685	321.3	12.082	70.1372
	11.902	326.31	11.16	40.52	9.228	60.29	12.693	321.342	12.091	70.18
	11.91	326.423	11.168	40.52	9.234	60.6768	12.702	321.36	12.099	70.2152
	11.918	326.577	11.175	40.52	9.24	60.7812	12.71	321.38	12.107	70.226
	11.926	326.621	11.183	40.52	9.247	61.1615	12.719	321.42	12.115	70.28
	11.934	326.851	11.19	40.52	9.253	61.242	12.727	321.429	12.123	70.3208
	11.942	326.86	11.198	40.5263	9.259	61.61	12.736	321.466	12.131	70.3353
	11.95	327.021	11.205	40.53	9.265	61.69	12.745	321.477	12.139	70.3995
	11.958	327.14	11.213	40.54	9.271	62.0998	12.753	321.521	12.148	70.4227
	11.966	327.191	11.22	40.5359	9.278	62.17	12.762	321.53	12.156	70.45
	11.974	327.404	11.228	40.53	9.284	62.5329	12.77	321.574	12.164	70.49
	11.982	327.41	11.235	40.5393	9.29	62.65	12.779	321.59	12.172	70.5049
	11.99	327.605	11.243	40.54	9.296	62.9427	12.787	321.616	12.18	70.53
	11.998	327.68	11.25	40.53	9.302	63.13	12.796	321.65	12.188	70.5693
	12.006	327.742	11.258	40.53	9.309	63.4344	12.804	321.658	12.196	70.5832
	12.014	327.938	11.265	40.53	9.315	63.62	12.813	321.71	12.205	70.63
	12.022	327.962	11.273	40.5323	9.321	63.8615	12.821	321.71	12.213	70.6684
	12.03	328.157	11.28	40.54	9.327	64.11	12.83	321.764	12.221	70.6941
	12.038	328.19	11.288	40.5476	9.334	64.3461	12.839	321.771	12.229	70.73
	12.046	328.342	11.296	40.55	9.34	64.59	12.847	321.805	12.237	70.7559
	12.054	328.45	11.303	40.54	9.346	64.8149	12.856	321.83	12.245	70.78
	12.062	328.497	11.311	40.5453	9.352	65.1	12.864	321.848	12.253	70.83
	12.07	328.69	11.318	40.55	9.358	65.2659	12.873	321.88	12.262	70.8485
	12.078	328.69	11.326	40.57	9.365	65.61	12.881	321.893	12.27	70.88
	12.086	328.868	11.333	40.57	9.371	65.7868	12.89	321.94	12.278	70.9202
	12.094	328.95	11.341	40.57	9.377	66.12	12.898	321.942	12.286	70.93
	12.102	329.02	11.348	40.5783	9.383	66.2405	12.907	321.983	12.294	70.98
	12.111	329.19	11.356	40.58	9.389	66.63	12.915	321.99	12.302	71.0052
	12.119	329.19	11.363	40.58	9.396	66.6983	12.924	322.024	12.31	71.0228
	12.127	329.387	11.371	40.58	9.402	67.15	12.933	322.04	12.319	71.0672
	12.135	329.43	11.378	40.59	9.408	67.2356	12.941	322.052	12.327	71.0936
	12.143	329.537	11.386	40.5913	9.414	67.641	12.95	322.09	12.335	71.12
	12.151	329.66	11.393	40.6	9.421	67.7929	12.958	322.091	12.343	71.17
	12.159	329.724	11.401	40.6065	9.427	68.1705	12.967	322.135	12.351	71.18
	12.167	329.877	11.408	40.61	9.433	68.289	12.975	322.144	12.359	71.21
	12.175	329.9	11.416	40.6117	9.439	68.75	12.984	322.173	12.368	71.2418
	12.183	330.078	11.423	40.62	9.445	68.8007	12.992	322.19	12.376	71.26
	12.191	330.14	11.431	40.62	9.452	69.27	13.001	322.228	12.384	71.3
	12.199	330.24	11.438	40.6295	9.458	69.27	13.01	322.25	12.392	71.3316
	12.207	330.38	11.446	40.65	9.464	69.7545	13.018	322.271	12.4	71.3516
	12.215	330.383	11.453	40.6547	9.47	69.8	13.027	322.31	12.408	71.396
	12.223	330.562	11.461	40.66	9.476	70.251	13.035	322.318	12.416	71.421
	12.231	330.6	11.468	40.68	9.483	70.33	13.044	322.36	12.425	71.45
	12.239	330.716	11.476	40.6825	9.489	70.7371	13.052	322.36	12.433	71.4977
	12.247	330.82	11.483	40.7	9.495	70.8776	13.061	322.401	12.441	71.5076
	12.255	330.824	11.491	40.7151	9.501	71.2279	13.069	322.41	12.449	71.55
	12.263	331.014	11.498	40.72	9.508	71.39	13.078	322.438	12.457	71.5751
	12.271	331.05	11.506	40.7328	9.514	71.7841	13.086	322.46	12.465	71.59
	12.279	331.196	11.514	40.74	9.52	71.95	13.095	322.471	12.473	71.64
	12.287	331.25	11.521	40.75	9.526	72.3385	13.104	322.51	12.482	71.668
	12.295	331.335	11.529	40.7608	9.532	72.51	13.112	322.518	12.49	71.6908
	12.303	331.466	11.536	40.77	9.539	72.8651	13.121	322.555	12.498	71.7348
	12.311	331.497	11.544	40.77	9.545	73.07	13.129	322.562	12.506	71.7584
	12.319	331.67	11.551	40.77	9.551	73.3568	13.138	322.597	12.514	71.8
	12.327	331.69	11.559	40.77	9.557	73.63	13.146	322.61	12.522	71.8447
	12.335	331.805	11.566	40.7737	9.563	73.9098	13.155	322.643	12.53	71.8578
	12.343	331.91	11.574	40.79	9.57	74.18	13.163	322.67	12.539	71.91
	12.351	331.937	11.581	40.79	9.576	74.3695	13.172	322.685	12.547	71.9514
	12.359	332.104	11.589	40.79	9.582	74.73	13.18	322.71	12.555	71.96
	12.367	332.12	11.596	40.804	9.588	74.9103	13.189	322.715	12.563	72.01
	12.375	332.274	11.604	40.81	9.595	75.28	13.198	322.766	12.571	72.0387
	12.383	332.33	11.611	40.82	9.601	75.4766	13.206	322.77	12.579	72.07
	12.391	332.367	11.619	40.8218	9.607	75.8281	13.215	322.813	12.587	72.1136
	12.399	332.531	11.626	40.83	9.613	75.9717	13.223	322.82	12.596	72.128
	12.407	332.555	11.634	40.844	9.619	76.4	13.232	322.854	12.604	72.17
	12.415	332.703	11.641	40.85	9.626	76.5366	13.24	322.89	12.612	72.2037
	12.423	332.74	11.649	40.86	9.632	76.96	13.249	322.903	12.62	72.2142
	12.431	332.832	11.656	40.86	9.638	77.0259	13.257	322.938	12.628	72.26
	12.439	332.936	11.664	40.86	9.644	77.51	13.266	322.951	12.636	72.3004
	12.447	332.974	11.671	40.86	9.65	77.51	13.275	323.002	12.644	72.32
	12.455	333.14	11.679	40.86	9.657	78.0437	13.283	323.01	12.653	72.378
	12.463	333.14	11.686	40.86	9.663	78.07	13.292	323.049	12.661	72.3971
	12.471	333.269	11.694	40.86	9.669	78.564	13.3	323.06	12.669	72.42
	12.479	333.34	11.701	40.85	9.675	78.6839	13.309	323.091	12.677	72.4624
	12.487	333.382	11.709	40.847	9.682	79.1366	13.317	323.11	12.685	72.4768
	12.495	333.53	11.717	40.84	9.688	79.2463	13.326	323.124	12.693	72.51
	12.503	333.53	11.724	40.83	9.694	79.6788	13.334	323.16	12.702	72.5411
	12.511	333.668	11.732	40.83	9.7	79.76	13.343	323.16	12.71	72.55
	12.519	333.71	11.739	40.83	9.706	80.2659	13.351	323.202	12.718	72.59
	12.527	333.772	11.747	40.83	9.713	80.32	13.36	323.21	12.726	72.617
	12.535	333.89	11.754	40.83	9.719	80.7515	13.369	323.25	12.734	72.64
	12.544	333.918	11.762	40.84	9.725	80.87	13.377	323.27	12.742	72.6778
	12.552	334.063	11.769	40.84	9.731	81.2356	13.386	323.293	12.75	72.6964
	12.56	334.09	11.777	40.85	9.737	81.42	13.394	323.32	12.759	72.73
	12.568	334.196	11.784	40.85	9.744	81.8032	13.403	323.337	12.767	72.78
	12.576	334.28	11.792	40.85	9.75	81.97	13.411	323.38	12.775	72.7856
	12.584	334.324	11.799	40.8542	9.756	82.2773	13.42	323.386	12.783	72.82
	12.592	334.46	11.807	40.86	9.762	82.51	13.428	323.44	12.791	72.8631
	12.6	334.46	11.814	40.86	9.769	82.8527	13.437	323.44	12.799	72.88
	12.608	334.618	11.822	40.8581	9.775	83.07	13.446	323.486	12.807	72.93
	12.616	334.66	11.829	40.85	9.781	83.3583	13.454	323.51	12.816	72.9612
	12.624	334.726	11.837	40.8573	9.787	83.62	13.463	323.526	12.824	72.9822
	12.632	334.84	11.844	40.86	9.793	83.818	13.471	323.55	12.832	73.0166
	12.64	334.84	11.852	40.86	9.8	84.17	13.48	323.559	12.84	73.0419
	12.648	334.992	11.859	40.86	9.806	84.386	13.488	323.609	12.848	73.06
	12.656	335.026	11.867	40.86	9.812	84.71	13.497	323.616	12.856	73.0995
	12.664	335.128	11.874	40.87	9.818	84.8544	13.505	323.657	12.864	73.1043
	12.672	335.21	11.882	40.87	9.824	85.25	13.514	323.671	12.873	73.13
	12.68	335.267	11.889	40.8755	9.831	85.3439	13.522	323.695	12.881	73.1563
	12.688	335.387	11.897	40.88	9.837	85.78	13.531	323.71	12.889	73.17
	12.696	335.407	11.904	40.89	9.843	85.87	13.54	323.737	12.897	73.22
	12.704	335.548	11.912	40.8932	9.849	86.2981	13.548	323.77	12.905	73.2393
	12.712	335.58	11.919	40.9	9.856	86.4561	13.557	323.788	12.913	73.271
	12.72	335.666	11.927	40.9085	9.862	86.8271	13.565	323.83	12.921	73.3054
	12.728	335.76	11.935	40.91	9.868	86.9471	13.574	323.831	12.93	73.3296
	12.736	335.775	11.942	40.92	9.874	87.4	13.582	323.882	12.938	73.35
	12.744	335.928	11.95	40.92	9.88	87.4698	13.591	323.89	12.946	73.3872
	12.752	335.95	11.957	40.92	9.887	87.94	13.599	323.923	12.954	73.3963
	12.76	336.038	11.965	40.92	9.893	87.94	13.608	323.94	12.962	73.43
	12.768	336.13	11.972	40.92	9.899	88.4371	13.616	323.951	12.97	73.456
	12.776	336.151	11.98	40.9032	9.905	88.47	13.625	323.98	12.978	73.48
	12.784	336.297	11.987	40.9	9.911	88.9341	13.634	323.98	12.987	73.52
	12.792	336.322	11.995	40.9	9.918	89	13.642	324.017	12.995	73.5251
	12.8	336.426	12.002	40.9	9.924	89.4122	13.651	324.028	13.003	73.55
	12.808	336.49	12.01	40.9	9.93	89.5419	13.659	324.071	13.011	73.58
	12.816	336.568	12.017	40.8903	9.936	89.971	13.668	324.08	13.019	73.5972
	12.824	336.656	12.025	40.88	9.943	90.05	13.676	324.12	13.027	73.61
	12.832	336.687	12.032	40.88	9.949	90.4334	13.685	324.14	13.036	73.652
	12.84	336.85	12.04	40.88	9.955	90.56	13.693	324.158	13.044	73.6635
	12.848	336.85	12.047	40.88	9.961	90.9373	13.702	324.19	13.052	73.7
	12.856	336.956	12.055	40.8746	9.967	91.07	13.711	324.2	13.06	73.7315
	12.864	337.02	12.062	40.86	9.974	91.4088	13.719	324.25	13.068	73.75
	12.872	337.057	12.07	40.852	9.98	91.58	13.728	324.25	13.076	73.7992
	12.88	337.19	12.077	40.85	9.986	91.8534	13.736	324.299	13.084	73.8119
	12.888	337.19	12.085	40.84	9.992	92.07	13.745	324.31	13.093	73.85
	12.896	337.321	12.092	40.84	9.998	92.3437	13.753	324.345	13.101	73.8829
	12.904	337.36	12.1	40.84	10.005	92.57	13.762	324.36	13.109	73.8974
	12.912	337.406	12.107	40.83	10.011	92.7712	13.77	324.382	13.117	73.93
	12.92	337.53	12.115	40.83	10.017	93.06	13.779	324.41	13.125	73.9585
	12.928	337.542	12.122	40.8139	10.023	93.2671	13.787	324.425	13.133	73.9711
	12.936	337.667	12.13	40.81	10.03	93.55	13.796	324.46	13.141	74.02
	12.944	337.69	12.138	40.81	10.036	93.7217	13.805	324.463	13.15	74.0387
	12.952	337.789	12.145	40.8	10.042	94.0242	13.813	324.506	13.158	74.06
	12.96	337.87	12.153	40.8	10.048	94.1588	13.822	324.51	13.166	74.0884
	12.968	337.908	12.16	40.781	10.054	94.51	13.83	324.538	13.174	74.1028
	12.977	338.04	12.168	40.78	10.061	94.642	13.839	324.56	13.182	74.13
	12.985	338.04	12.175	40.78	10.067	94.98	13.847	324.58	13.19	74.1515
	12.993	338.165	12.183	40.773	10.073	95.0529	13.856	324.62	13.198	74.166
	13.001	338.21	12.19	40.77	10.079	95.44	13.864	324.622	13.207	74.2
	13.009	338.261	12.198	40.77	10.085	95.4551	13.873	324.648	13.215	74.225
	13.017	338.37	12.205	40.77	10.092	95.889	13.881	324.65	13.223	74.23
	13.025	338.37	12.213	40.76	10.098	95.9	13.89	324.694	13.231	74.26
	13.033	338.486	12.22	40.76	10.104	96.3024	13.899	324.71	13.239	74.2845
	13.041	338.52	12.228	40.75	10.11	96.3876	13.907	324.736	13.247	74.3
	13.049	338.592	12.235	40.75	10.117	96.7432	13.916	324.76	13.255	74.3272
	13.057	338.68	12.243	40.75	10.123	96.831	13.924	324.781	13.264	74.3431
	13.065	338.706	12.25	40.76	10.129	97.23	13.933	324.808	13.272	74.38
	13.073	338.819	12.258	40.76	10.135	97.2334	13.941	324.819	13.28	74.41
	13.081	338.834	12.265	40.75	10.141	97.6317	13.95	324.87	13.288	74.4149
	13.089	338.933	12.273	40.758	10.148	97.66	13.958	324.87	13.296	74.44
	13.097	338.99	12.28	40.75	10.154	98.0149	13.967	324.902	13.304	74.4673
	13.105	339.034	12.288	40.76	10.16	98.09	13.976	324.91	13.312	74.48
	13.113	339.15	12.295	40.76	10.166	98.382	13.984	324.93	13.321	74.53
	13.121	339.156	12.303	40.75	10.172	98.51	13.993	324.96	13.329	74.5508
	13.129	339.285	12.31	40.7491	10.179	98.8119	14.001	324.972	13.337	74.57
	13.137	339.31	12.318	40.74	10.185	98.9415	14.01	325.01	13.345	74.59
	13.145	339.38	12.325	40.74	10.191	99.1756	14.018	325.018	13.353	74.6008
	13.153	339.46	12.333	40.74	10.197	99.34	14.027	325.051	13.361	74.62
	13.161	339.467	12.34	40.75	10.204	99.6068	14.035	325.065	13.37	74.6483
	13.169	339.601	12.348	40.7459	10.21	99.75	14.044	325.099	13.378	74.6671
	13.177	339.626	12.356	40.74	10.216	100.002	14.052	325.11	13.386	74.71
	13.185	339.712	12.363	40.74	10.222	100.16	14.061	325.131	13.394	74.7251
	13.193	339.77	12.371	40.74	10.228	100.388	14.07	325.15	13.402	74.74
	13.201	339.808	12.378	40.75	10.235	100.55	14.078	325.166	13.41	74.79
	13.209	339.93	12.386	40.75	10.241	100.731	14.087	325.2	13.418	74.8072
	13.217	339.957	12.393	40.74	10.247	100.95	14.095	325.204	13.427	74.84
	13.225	340.099	12.401	40.74	10.253	101.096	14.104	325.248	13.435	74.8747
	13.233	340.11	12.408	40.74	10.259	101.33	14.112	325.25	13.443	74.8892
	13.241	340.17	12.416	40.7326	10.266	101.421	14.121	325.293	13.451	74.92
	13.249	340.26	12.423	40.73	10.272	101.71	14.129	325.3	13.459	74.9559
	13.257	340.285	12.431	40.74	10.278	101.794	14.138	325.338	13.467	74.9723
	13.265	340.412	12.438	40.74	10.284	102.088	14.146	325.36	13.475	75.01
	13.273	340.42	12.446	40.74	10.291	102.192	14.155	325.375	13.484	75.0311
	13.281	340.509	12.453	40.74	10.297	102.451	14.164	325.418	13.492	75.04
	13.289	340.57	12.461	40.74	10.303	102.54	14.172	325.426	13.5	75.08
	13.297	340.602	12.468	40.73	10.309	102.83	14.181	325.463	13.508	75.0983
	13.305	340.716	12.476	40.7218	10.315	102.891	14.189	325.47	13.516	75.13
	13.313	340.736	12.483	40.71	10.322	103.19	14.198	325.509	13.524	75.1533
	13.321	340.827	12.491	40.71	10.328	103.202	14.206	325.52	13.532	75.1678
	13.329	340.88	12.498	40.71	10.334	103.531	14.215	325.543	13.541	75.18
	13.337	340.957	12.506	40.7013	10.34	103.54	14.223	325.56	13.549	75.2103
	13.345	341.029	12.513	40.7	10.346	103.845	14.232	325.576	13.557	75.2211
	13.353	341.063	12.521	40.7	10.353	103.88	14.241	325.61	13.565	75.25
	13.361	341.2	12.528	40.7	10.359	104.158	14.249	325.61	13.573	75.2699
	13.369	341.2	12.536	40.71	10.365	104.239	14.258	325.663	13.581	75.3
	13.377	341.304	12.543	40.7083	10.371	104.512	14.266	325.67	13.589	75.328
	13.385	341.35	12.551	40.7	10.378	104.567	14.275	325.702	13.598	75.3368
	13.393	341.393	12.559	40.7069	10.384	104.818	14.283	325.72	13.606	75.37
	13.401	341.51	12.566	40.71	10.39	104.89	14.292	325.75	13.614	75.3921
	13.41	341.51	12.574	40.71	10.396	105.143	14.3	325.78	13.622	75.4
	13.418	341.628	12.581	40.71	10.402	105.21	14.309	325.789	13.63	75.42
	13.426	341.66	12.589	40.71	10.409	105.43	14.317	325.816	13.638	75.4412
	13.434	341.716	12.596	40.7299	10.415	105.52	14.326	325.83	13.646	75.45
	13.442	341.81	12.604	40.7348	10.421	105.699	14.335	325.88	13.655	75.48
	13.45	341.833	12.611	40.77	10.427	105.82	14.343	325.88	13.663	75.4887
	13.458	341.957	12.619	40.7854	10.433	106.02	14.352	325.909	13.671	75.5
	13.466	341.97	12.626	40.8	10.44	106.13	14.36	325.92	13.679	75.5276
	13.474	342.059	12.634	40.8228	10.446	106.26	14.369	325.946	13.687	75.5343
	13.482	342.12	12.641	40.83	10.452	106.42	14.377	325.98	13.695	75.56
	13.49	342.159	12.649	40.85	10.458	106.548	14.386	325.994	13.704	75.581
	13.498	342.27	12.656	40.8606	10.465	106.71	14.394	326.05	13.712	75.5953
	13.506	342.27	12.664	40.87	10.471	106.839	14.403	326.05	13.72	75.62
	13.514	342.39	12.671	40.8859	10.477	107.01	14.412	326.078	13.728	75.6343
	13.522	342.42	12.679	40.89	10.483	107.091	14.42	326.09	13.736	75.64
	13.53	342.475	12.686	40.94	10.489	107.28	14.429	326.115	13.744	75.68
	13.538	342.55	12.694	40.9437	10.496	107.369	14.437	326.13	13.752	75.6951
	13.546	342.55	12.701	40.97	10.502	107.55	14.446	326.155	13.761	75.72
	13.554	342.679	12.709	40.9879	10.508	107.601	14.454	326.18	13.769	75.7464
	13.562	342.7	12.716	41	10.514	107.81	14.463	326.187	13.777	75.7529
	13.57	342.781	12.724	41.014	10.52	107.832	14.471	326.22	13.785	75.79
	13.578	342.85	12.731	41.02	10.527	108.08	14.48	326.222	13.793	75.8098
	13.586	342.87	12.739	41.03	10.533	108.115	14.488	326.281	13.801	75.8241
	13.594	342.972	12.746	41.0319	10.539	108.311	14.497	326.29	13.809	75.85
	13.602	342.99	12.754	41.04	10.545	108.387	14.506	326.326	13.818	75.8629
	13.61	343.086	12.761	41.0571	10.552	108.56	14.514	326.35	13.826	75.87
	13.618	343.12	12.769	41.06	10.558	108.615	14.523	326.369	13.834	75.91
	13.626	343.173	12.777	41.06	10.564	108.84	14.531	326.4	13.842	75.9164
	13.634	343.27	12.784	41.06	10.57	108.851	14.54	326.411	13.85	75.94
	13.642	343.285	12.792	41.06	10.576	109.074	14.548	326.455	13.858	75.9602
	13.65	343.399	12.799	41.04	10.583	109.08	14.557	326.469	13.866	75.97
	13.658	343.41	12.807	41.0373	10.589	109.292	14.565	326.5	13.875	76.01
	13.666	343.493	12.814	41.0095	10.595	109.33	14.574	326.5	13.883	76.0272
	13.674	343.55	12.822	40.9921	10.601	109.507	14.582	326.537	13.891	76.04
	13.682	343.572	12.829	40.95	10.607	109.55	14.591	326.55	13.899	76.06
	13.69	343.692	12.837	40.9339	10.614	109.715	14.6	326.57	13.907	76.0735
	13.698	343.7	12.844	40.92	10.62	109.774	14.608	326.6	13.915	76.09
	13.706	343.791	12.852	40.8836	10.626	109.956	14.617	326.613	13.923	76.12
	13.714	343.83	12.859	40.8782	10.632	110	14.625	326.65	13.932	76.1304
	13.722	343.882	12.867	40.84	10.639	110.158	14.634	326.65	13.94	76.16
	13.73	343.975	12.874	40.8338	10.645	110.23	14.642	326.696	13.948	76.1839
	13.738	344.002	12.882	40.81	10.651	110.365	14.651	326.71	13.956	76.19
	13.746	344.12	12.889	40.7886	10.657	110.44	14.659	326.729	13.964	76.22
	13.754	344.12	12.897	40.7761	10.663	110.561	14.668	326.75	13.972	76.2372
	13.762	344.194	12.904	40.7337	10.67	110.65	14.677	326.767	13.98	76.2417
	13.77	344.27	12.912	40.7208	10.676	110.755	14.685	326.8	13.989	76.27
	13.778	344.298	12.919	40.71	10.682	110.86	14.694	326.816	13.997	76.2911
	13.786	344.4	12.927	40.6872	10.688	110.942	14.702	326.835	14.005	76.31
	13.794	344.4	12.934	40.67	10.694	111.05	14.711	326.844	14.013	76.3386
	13.802	344.489	12.942	40.6506	10.701	111.107	14.719	326.896	14.021	76.3477
	13.81	344.54	12.949	40.6457	10.707	111.25	14.728	326.9	14.029	76.37
	13.818	344.582	12.957	40.62	10.713	111.304	14.736	326.936	14.038	76.3928
	13.826	344.68	12.964	40.6126	10.719	111.45	14.745	326.95	14.046	76.4071
	13.834	344.693	12.972	40.6	10.726	111.506	14.753	326.965	14.054	76.43
	13.843	344.783	12.98	40.57	10.732	111.624	14.762	327	14.062	76.456
	13.851	344.82	12.987	40.57	10.738	111.678	14.771	327.006	14.07	76.4612
	13.859	344.904	12.995	40.5524	10.744	111.82	14.779	327.057	14.078	76.49
	13.867	344.96	13.002	40.55	10.75	111.857	14.788	327.06	14.086	76.4994
	13.875	344.994	13.01	40.54	10.757	112	14.796	327.105	14.095	76.51
	13.883	345.1	13.017	40.5455	10.763	112.018	14.805	327.12	14.103	76.5464
	13.891	345.1	13.025	40.55	10.769	112.18	14.813	327.141	14.111	76.555
	13.899	345.204	13.032	40.55	10.775	112.18	14.822	327.15	14.119	76.58
	13.907	345.24	13.04	40.5533	10.781	112.335	14.83	327.171	14.127	76.6015
	13.915	345.288	13.047	40.56	10.788	112.35	14.839	327.197	14.135	76.616
	13.923	345.37	13.055	40.56	10.794	112.491	14.847	327.205	14.143	76.64
	13.931	345.37	13.062	40.56	10.8	112.527	14.856	327.24	14.152	76.66
	13.939	345.5	13.07	40.56	10.806	112.647	14.865	327.24	14.16	76.67
	13.947	345.52	13.077	40.56	10.813	112.677	14.873	327.28	14.168	76.71
	13.955	345.584	13.085	40.56	10.819	112.801	14.882	327.29	14.176	76.7181
	13.963	345.65	13.092	40.56	10.825	112.83	14.89	327.322	14.184	76.74
	13.971	345.677	13.1	40.56	10.831	112.963	14.899	327.35	14.192	76.7639
	13.979	345.78	13.107	40.5666	10.837	112.99	14.907	327.365	14.2	76.7713
	13.987	345.796	13.115	40.57	10.844	113.106	14.916	327.39	14.209	76.79
	13.995	345.882	13.122	40.56	10.85	113.14	14.924	327.39	14.217	76.8104
	14.003	345.93	13.13	40.5513	10.856	113.232	14.933	327.442	14.225	76.8248
	14.011	345.967	13.137	40.54	10.862	113.3	14.942	327.453	14.233	76.8491
	14.019	346.06	13.145	40.5304	10.868	113.4	14.95	327.49	14.241	76.8635
	14.027	346.07	13.152	40.53	10.875	113.46	14.959	327.5	14.249	76.87
	14.035	346.191	13.16	40.5251	10.881	113.531	14.967	327.529	14.257	76.9
	14.043	346.21	13.167	40.52	10.887	113.6	14.976	327.55	14.266	76.9068
	14.051	346.275	13.175	40.51	10.893	113.689	14.984	327.567	14.274	76.92
	14.059	346.35	13.182	40.5074	10.9	113.75	14.993	327.61	14.282	76.9557
	14.067	346.365	13.19	40.5	10.906	113.822	15.001	327.615	14.29	76.9603
	14.075	346.47	13.198	40.4921	10.912	113.9	15.01	327.65	14.298	76.99
	14.083	346.48	13.205	40.49	10.918	113.968	15.018	327.65	14.306	77.0089
	14.091	346.556	13.213	40.48	10.924	114.03	15.027	327.688	14.314	77.02
	14.099	346.61	13.22	40.48	10.931	114.074	15.036	327.7	14.323	77.0379
	14.107	346.643	13.228	40.48	10.937	114.16	15.044	327.724	14.331	77.0547
	14.115	346.735	13.235	40.4592	10.943	114.188	15.053	327.75	14.339	77.07
	14.123	346.757	13.243	40.45	10.949	114.29	15.061	327.767	14.347	77.09
	14.131	346.847	13.25	40.44	10.955	114.31	15.07	327.809	14.355	77.0956
	14.139	346.87	13.258	40.4314	10.962	114.42	15.078	327.81	14.363	77.12
	14.147	346.935	13.265	40.43	10.968	114.439	15.087	327.84	14.372	77.14
	14.155	347.02	13.273	40.4161	10.974	114.543	15.095	327.841	14.38	77.14
	14.163	347.042	13.28	40.41	10.98	114.579	15.104	327.883	14.388	77.16
	14.171	347.147	13.288	40.3909	10.986	114.672	15.113	327.89	14.396	77.1778
	14.179	347.15	13.295	40.39	10.993	114.692	15.121	327.905	14.404	77.1923
	14.187	347.232	13.303	40.38	10.999	114.8	15.13	327.93	14.412	77.2066
	14.195	347.29	13.31	40.3732	11.005	114.81	15.138	327.947	14.42	77.2222
	14.203	347.323	13.318	40.37	11.011	114.92	15.147	328	14.429	77.24
	14.211	347.429	13.325	40.36	11.018	114.92	15.155	328	14.437	77.2598
	14.219	347.43	13.333	40.36	11.024	115.038	15.164	328.044	14.445	77.2686
	14.227	347.527	13.34	40.35	11.03	115.05	15.172	328.05	14.453	77.29
	14.235	347.56	13.348	40.35	11.036	115.142	15.181	328.093	14.461	77.3133
	14.243	347.62	13.355	40.35	11.042	115.16	15.189	328.11	14.469	77.32
	14.251	347.69	13.363	40.34	11.049	115.249	15.198	328.131	14.477	77.34
	14.259	347.713	13.37	40.34	11.055	115.273	15.207	328.15	14.486	77.3565
	14.267	347.804	13.378	40.33	11.061	115.371	15.215	328.17	14.494	77.37
	14.276	347.82	13.385	40.3272	11.067	115.39	15.224	328.207	14.502	77.38
	14.284	347.891	13.393	40.32	11.073	115.459	15.232	328.218	14.51	77.3999
	14.292	347.94	13.4	40.3119	11.08	115.49	15.241	328.27	14.518	77.41
	14.3	347.983	13.408	40.31	11.086	115.558	15.249	328.27	14.526	77.4387
	14.308	348.08	13.416	40.3	11.092	115.59	15.258	328.316	14.534	77.4462
	14.316	348.08	13.423	40.3	11.098	115.651	15.266	328.33	14.543	77.47
	14.324	348.169	13.431	40.29	11.105	115.68	15.275	328.358	14.551	77.4821
	14.332	348.21	13.438	40.3	11.111	115.731	15.283	328.39	14.559	77.49
	14.34	348.259	13.446	40.3	11.117	115.78	15.292	328.404	14.567	77.53
	14.348	348.33	13.453	40.3	11.123	115.835	15.301	328.45	14.575	77.5353
	14.356	348.346	13.461	40.3	11.129	115.88	15.309	328.45	14.583	77.54
	14.364	348.441	13.468	40.28	11.136	115.916	15.318	328.495	14.591	77.57
	14.372	348.472	13.476	40.28	11.142	115.98	15.326	328.502	14.6	77.5785
	14.38	348.548	13.483	40.27	11.148	116.009	15.335	328.555	14.608	77.59
	14.388	348.6	13.491	40.27	11.154	116.07	15.343	328.56	14.616	77.6175
	14.396	348.634	13.498	40.27	11.16	116.11	15.352	328.589	14.624	77.6219
	14.404	348.73	13.506	40.27	11.167	116.168	15.36	328.62	14.632	77.64
	14.412	348.732	13.513	40.27	11.173	116.193	15.369	328.634	14.64	77.6507
	14.42	348.844	13.521	40.2604	11.179	116.26	15.378	328.67	14.648	77.66
	14.428	348.87	13.528	40.2554	11.185	116.286	15.386	328.674	14.657	77.67
	14.436	348.92	13.536	40.24	11.192	116.35	15.395	328.725	14.665	77.6841
	14.444	349	13.543	40.2326	11.198	116.361	15.403	328.73	14.673	77.7
	14.452	349.004	13.551	40.2299	11.204	116.44	15.412	328.77	14.681	77.72
	14.46	349.115	13.558	40.22	11.21	116.44	15.42	328.8	14.689	77.7274
	14.468	349.13	13.566	40.2147	11.216	116.516	15.429	328.827	14.697	77.74
	14.476	349.199	13.573	40.2	11.223	116.527	15.437	328.86	14.706	77.7563
	14.484	349.25	13.581	40.1994	11.229	116.592	15.446	328.862	14.714	77.7607
	14.492	349.274	13.588	40.19	11.235	116.609	15.454	328.906	14.722	77.78
	14.5	349.373	13.596	40.19	11.241	116.677	15.463	328.91	14.73	77.7895
	14.508	349.393	13.603	40.19	11.247	116.694	15.472	328.942	14.738	77.8
	14.516	349.473	13.611	40.18	11.254	116.77	15.48	328.95	14.746	77.8183
	14.524	349.5	13.619	40.1765	11.26	116.77	15.489	328.989	14.754	77.8257
	14.532	349.557	13.626	40.17	11.266	116.841	15.497	329	14.763	77.85
	14.54	349.64	13.634	40.16	11.272	116.85	15.506	329.022	14.771	77.88
	14.548	349.656	13.641	40.1587	11.279	116.913	15.514	329.05	14.779	77.8861
	14.556	349.761	13.649	40.14	11.285	116.93	15.523	329.064	14.787	77.9
	14.564	349.77	13.656	40.1268	11.291	116.983	15.531	329.1	14.795	77.915
	14.572	349.844	13.664	40.12	11.297	117.01	15.54	329.1	14.803	77.92
	14.58	349.9	13.671	40.11	11.303	117.063	15.548	329.138	14.811	77.94
	14.588	349.927	13.679	40.1056	11.31	117.09	15.557	329.15	14.82	77.9649
	14.596	350.044	13.686	40.1	11.316	117.132	15.566	329.18	14.828	77.9727
	14.604	350.05	13.694	40.1	11.322	117.16	15.574	329.19	14.836	78.0072
	14.612	350.143	13.701	40.09	11.328	117.212	15.583	329.203	14.844	78.0217
	14.62	350.18	13.709	40.08	11.334	117.24	15.591	329.23	14.852	78.04
	14.628	350.226	13.716	40.08	11.341	117.275	15.6	329.238	14.86	78.06
	14.636	350.308	13.724	40.08	11.347	117.31	15.608	329.276	14.868	78.0698
	14.644	350.333	13.731	40.08	11.353	117.352	15.617	329.283	14.877	78.09
	14.652	350.432	13.739	40.08	11.359	117.38	15.625	329.329	14.885	78.1037
	14.66	350.45	13.746	40.0876	11.366	117.412	15.634	329.33	14.893	78.11
	14.668	350.526	13.754	40.09	11.372	117.45	15.643	329.366	14.901	78.14
	14.676	350.59	13.761	40.1	11.378	117.477	15.651	329.39	14.909	78.1471
	14.684	350.621	13.769	40.1	11.384	117.51	15.66	329.406	14.917	78.1615
	14.692	350.71	13.776	40.11	11.39	117.525	15.668	329.44	14.925	78.19
	14.7	350.71	13.784	40.11	11.397	117.58	15.677	329.444	14.934	78.2003
	14.709	350.812	13.791	40.11	11.403	117.591	15.685	329.478	14.942	78.21
	14.717	350.86	13.799	40.12	11.409	117.639	15.694	329.48	14.95	78.2387
	14.725	350.906	13.806	40.12	11.415	117.663	15.702	329.523	14.958	78.2437
	14.733	350.99	13.814	40.12	11.421	117.707	15.711	329.53	14.966	78.25
	14.741	350.99	13.821	40.1237	11.428	117.72	15.719	329.563	14.974	78.2625
	14.749	351.096	13.829	40.13	11.434	117.77	15.728	329.58	14.982	78.27
	14.757	351.13	13.837	40.1388	11.44	117.778	15.737	329.596	14.991	78.28
	14.765	351.204	13.844	40.14	11.446	117.83	15.745	329.62	14.999	78.2859
	14.773	351.27	13.852	40.144	11.453	117.831	15.754	329.638	15.007	78.3003
	14.781	351.308	13.859	40.15	11.459	117.886	15.762	329.69	15.015	78.32
	14.789	351.397	13.867	40.1593	11.465	117.89	15.771	329.69	15.023	78.3381
	14.797	351.41	13.874	40.1618	11.471	117.943	15.779	329.724	15.031	78.35
	14.805	351.514	13.882	40.17	11.477	117.95	15.788	329.73	15.039	78.3579
	14.813	351.56	13.889	40.173	11.484	117.994	15.796	329.762	15.048	78.36
	14.821	351.611	13.897	40.17	11.49	118.002	15.805	329.78	15.056	78.37
	14.829	351.7	13.904	40.18	11.496	118.041	15.814	329.796	15.064	78.3726
	14.837	351.7	13.912	40.18	11.502	118.05	15.822	329.83	15.072	78.39
	14.845	351.819	13.919	40.18	11.508	118.097	15.831	329.83	15.08	78.4
	14.853	351.85	13.927	40.17	11.515	118.1	15.839	329.883	15.088	78.4146
	14.861	351.918	13.934	40.17	11.521	118.143	15.848	329.894	15.097	78.43
	14.869	351.99	13.942	40.17	11.527	118.16	15.856	329.941	15.105	78.45
	14.877	352.009	13.949	40.1622	11.533	118.19	15.865	329.95	15.113	78.4579
	14.885	352.098	13.957	40.15	11.54	118.21	15.873	329.985	15.121	78.48
	14.893	352.127	13.964	40.1469	11.546	118.241	15.882	330.01	15.129	78.5067
	14.901	352.213	13.972	40.14	11.552	118.25	15.89	330.028	15.137	78.5113
	14.909	352.25	13.979	40.13	11.558	118.284	15.899	330.07	15.145	78.53
	14.917	352.289	13.987	40.1292	11.564	118.31	15.908	330.077	15.154	78.55
	14.925	352.38	13.994	40.11	11.571	118.328	15.916	330.12	15.162	78.55
	14.933	352.392	14.002	40.11	11.577	118.36	15.925	330.12	15.17	78.5689
	14.941	352.505	14.009	40.1	11.583	118.374	15.933	330.164	15.178	78.5733
	14.949	352.52	14.017	40.11	11.589	118.4	15.942	330.18	15.186	78.59
	14.957	352.587	14.024	40.11	11.595	118.422	15.95	330.206	15.194	78.6
	14.965	352.66	14.032	40.1034	11.602	118.45	15.959	330.22	15.202	78.6067
	14.973	352.674	14.04	40.1	11.608	118.467	15.967	330.232	15.211	78.63
	14.981	352.777	14.047	40.1	11.614	118.5	15.976	330.28	15.219	78.6454
	14.989	352.79	14.055	40.0857	11.62	118.511	15.984	330.287	15.227	78.65
	14.997	352.88	14.062	40.08	11.627	118.54	15.993	330.324	15.235	78.67
	15.005	352.93	14.07	40.0705	11.633	118.549	16.002	330.332	15.243	78.6878
	15.013	352.964	14.077	40.07	11.639	118.59	16.01	330.383	15.251	78.69
	15.021	353.052	14.085	40.06	11.645	118.592	16.019	330.39	15.259	78.71
	15.029	353.076	14.092	40.06	11.651	118.629	16.027	330.42	15.268	78.7221
	15.037	353.17	14.1	40.05	11.658	118.638	16.036	330.45	15.276	78.73
	15.045	353.2	14.107	40.06	11.664	118.667	16.044	330.47	15.284	78.7411
	15.053	353.265	14.115	40.055	11.67	118.681	16.053	330.5	15.292	78.75
	15.061	353.34	14.122	40.05	11.676	118.72	16.061	330.503	15.3	78.77
	15.069	353.365	14.13	40.05	11.682	118.726	16.07	330.554	15.308	78.7743
	15.077	353.46	14.137	40.05	11.689	118.77	16.079	330.56	15.316	78.78
	15.085	353.46	14.145	40.05	11.695	118.771	16.087	330.596	15.325	78.8
	15.093	353.545	14.152	40.05	11.701	118.808	16.096	330.62	15.333	78.8075
	15.101	353.6	14.16	40.06	11.707	118.81	16.104	330.645	15.341	78.82
	15.109	353.642	14.167	40.06	11.714	118.844	16.113	330.68	15.349	78.8265
	15.117	353.74	14.175	40.07	11.72	118.85	16.121	330.692	15.357	78.8309
	15.125	353.74	14.182	40.07	11.726	118.889	16.13	330.748	15.365	78.84
	15.133	353.831	14.19	40.08	11.732	118.9	16.138	330.755	15.373	78.8693
	15.142	353.87	14.197	40.09	11.738	118.922	16.147	330.792	15.382	78.8742
	15.15	353.925	14.205	40.0962	11.745	118.94	16.155	330.8	15.39	78.9
	15.158	353.99	14.212	40.11	11.751	118.966	16.164	330.832	15.398	78.9031
	15.166	354.015	14.22	40.12	11.757	118.98	16.173	330.85	15.406	78.91
	15.174	354.105	14.227	40.12	11.763	119.009	16.181	330.87	15.414	78.93
	15.182	354.12	14.235	40.1332	11.769	119.03	16.19	330.89	15.422	78.93
	15.19	354.2	14.242	40.14	11.776	119.052	16.198	330.898	15.431	78.94
	15.198	354.25	14.25	40.16	11.782	119.07	16.207	330.94	15.439	78.95
	15.206	354.296	14.258	40.1645	11.788	119.092	16.215	330.94	15.447	78.9597
	15.214	354.39	14.265	40.18	11.794	119.11	16.224	330.99	15.455	78.98
	15.222	354.39	14.273	40.1995	11.801	119.128	16.232	331.002	15.463	78.9985
	15.23	354.488	14.28	40.2123	11.807	119.15	16.241	331.029	15.471	79.0061
	15.238	354.52	14.288	40.2448	11.813	119.162	16.249	331.05	15.479	79.03
	15.246	354.579	14.295	40.2576	11.819	119.19	16.258	331.067	15.488	79.0419
	15.254	354.66	14.303	40.28	11.825	119.197	16.267	331.1	15.496	79.05
	15.262	354.66	14.31	40.2954	11.832	119.22	16.275	331.115	15.504	79.07
	15.27	354.769	14.318	40.31	11.838	119.234	16.284	331.16	15.512	79.0752
	15.278	354.791	14.325	40.3356	11.844	119.26	16.292	331.164	15.52	79.09
	15.286	354.865	14.333	40.3405	11.85	119.269	16.301	331.207	15.528	79.104
	15.294	354.92	14.34	40.37	11.856	119.297	16.309	331.21	15.536	79.11
	15.302	354.955	14.348	40.3758	11.863	119.306	16.318	331.25	15.545	79.13
	15.31	355.04	14.355	40.39	11.869	119.34	16.326	331.27	15.553	79.1373
	15.318	355.054	14.363	40.41	11.875	119.35	16.335	331.285	15.561	79.1433
	15.326	355.161	14.37	40.4135	11.881	119.39	16.344	331.31	15.569	79.18
	15.334	355.19	14.378	40.43	11.888	119.391	16.352	331.316	15.577	79.19
	15.342	355.252	14.385	40.4388	11.894	119.419	16.361	331.367	15.585	79.19
	15.35	355.32	14.393	40.44	11.9	119.42	16.369	331.376	15.593	79.21
	15.358	355.327	14.4	40.4439	11.906	119.447	16.378	331.416	15.602	79.2139
	15.366	355.43	14.408	40.45	11.912	119.45	16.386	331.43	15.61	79.23
	15.374	355.45	14.415	40.441	11.919	119.485	16.395	331.471	15.618	79.2429
	15.382	355.531	14.423	40.44	11.925	119.493	16.403	331.49	15.626	79.25
	15.39	355.59	14.43	40.44	11.931	119.52	16.412	331.503	15.634	79.27
	15.398	355.617	14.438	40.44	11.937	119.522	16.42	331.53	15.642	79.2822
	15.406	355.715	14.445	40.44	11.943	119.559	16.429	331.541	15.65	79.2904
	15.414	355.736	14.453	40.43	11.95	119.56	16.438	331.57	15.659	79.31
	15.422	355.84	14.461	40.43	11.956	119.583	16.446	331.57	15.667	79.3195
	15.43	355.87	14.468	40.43	11.962	119.59	16.455	331.61	15.675	79.32
	15.438	355.921	14.476	40.42	11.968	119.619	16.463	331.62	15.683	79.34
	15.446	356	14.483	40.42	11.975	119.63	16.472	331.661	15.691	79.3427
	15.454	356.016	14.491	40.4051	11.981	119.643	16.48	331.68	15.699	79.35
	15.462	356.143	14.498	40.4	11.987	119.66	16.489	331.694	15.707	79.37
	15.47	356.15	14.506	40.4	11.993	119.678	16.497	331.73	15.716	79.3759
	15.478	356.227	14.513	40.4	11.999	119.69	16.506	331.739	15.724	79.39
	15.486	356.28	14.521	40.4	12.006	119.713	16.514	331.786	15.732	79.4098
	15.494	356.306	14.528	40.4	12.012	119.73	16.523	331.8	15.74	79.42
	15.502	356.436	14.536	40.4	12.018	119.748	16.532	331.84	15.748	79.44
	15.51	356.44	14.543	40.3868	12.024	119.77	16.54	331.85	15.756	79.44
	15.518	356.538	14.551	40.38	12.03	119.785	16.549	331.888	15.765	79.45
	15.526	356.58	14.558	40.39	12.037	119.81	16.557	331.91	15.773	79.46
	15.534	356.624	14.566	40.39	12.043	119.828	16.566	331.935	15.781	79.46
	15.542	356.718	14.573	40.38	12.049	119.85	16.574	331.97	15.789	79.47
	15.55	356.747	14.581	40.39	12.055	119.857	16.583	331.978	15.797	79.49
	15.558	356.843	14.588	40.39	12.062	119.88	16.591	332.019	15.805	79.49
	15.566	356.86	14.596	40.4	12.068	119.888	16.6	332.02	15.813	79.5
	15.575	356.941	14.603	40.4041	12.074	119.91	16.609	332.058	15.822	79.51
	15.583	357	14.611	40.41	12.08	119.913	16.617	332.07	15.83	79.51
	15.591	357.045	14.618	40.4192	12.086	119.94	16.626	332.094	15.838	79.53
	15.599	357.15	14.626	40.43	12.093	119.94	16.634	332.12	15.846	79.5369
	15.607	357.15	14.633	40.4445	12.099	119.958	16.643	332.129	15.854	79.55
	15.615	357.246	14.641	40.45	12.105	119.966	16.651	332.17	15.862	79.5558
	15.623	357.29	14.648	40.45	12.111	119.985	16.66	332.183	15.87	79.5603
	15.631	357.346	14.656	40.4478	12.117	119.994	16.668	332.234	15.879	79.57
	15.639	357.44	14.663	40.44	12.124	120.02	16.677	332.241	15.887	79.5891
	15.647	357.44	14.671	40.4325	12.13	120.022	16.685	332.291	15.895	79.6
	15.655	357.548	14.679	40.43	12.136	120.04	16.694	332.3	15.903	79.61
	15.663	357.58	14.686	40.41	12.142	120.04	16.703	332.334	15.911	79.6124
	15.671	357.659	14.694	40.41	12.149	120.068	16.711	332.35	15.919	79.62
	15.679	357.72	14.701	40.39	12.155	120.07	16.72	332.368	15.927	79.64
	15.687	357.751	14.709	40.3791	12.161	120.095	16.728	332.4	15.936	79.6513
	15.695	357.838	14.716	40.357	12.167	120.1	16.737	332.401	15.944	79.66
	15.703	357.85	14.724	40.3186	12.173	120.122	16.745	332.455	15.952	79.66
	15.711	357.943	14.731	40.3018	12.18	120.13	16.754	332.464	15.96	79.6691
	15.719	357.98	14.739	40.27	12.186	120.15	16.762	332.493	15.968	79.69
	15.727	358.044	14.746	40.2496	12.192	120.15	16.771	332.51	15.976	79.7079
	15.735	358.12	14.754	40.23	12.198	120.167	16.78	332.547	15.984	79.72
	15.743	358.12	14.761	40.2025	12.204	120.18	16.788	332.56	15.993	79.74
	15.751	358.227	14.769	40.1976	12.211	120.195	16.797	332.59	16.001	79.742
	15.759	358.25	14.776	40.16	12.217	120.2	16.805	332.63	16.009	79.76
	15.767	358.328	14.784	40.1406	12.223	120.214	16.814	332.638	16.017	79.76
	15.775	358.39	14.791	40.12	12.229	120.23	16.822	332.69	16.025	79.7689
	15.783	358.39	14.799	40.0783	12.236	120.24	16.831	332.69	16.033	79.79
	15.791	358.504	14.806	40.0658	12.242	120.25	16.839	332.735	16.041	79.8033
	15.799	358.524	14.814	40.013	12.248	120.25	16.848	332.75	16.05	79.8177
	15.807	358.613	14.821	39.9911	12.254	120.26	16.856	332.778	16.058	79.84
	15.815	358.65	14.829	39.96	12.26	120.265	16.865	332.81	16.066	79.8567
	15.823	358.702	14.836	39.9358	12.267	120.28	16.874	332.821	16.074	79.86
	15.831	358.773	14.844	39.92	12.273	120.292	16.882	332.86	16.082	79.87
	15.839	358.789	14.851	39.88	12.279	120.31	16.891	332.86	16.09	79.8798
	15.847	358.903	14.859	39.875	12.285	120.31	16.899	332.899	16.099	79.89
	15.855	358.92	14.866	39.84	12.291	120.33	16.908	332.914	16.107	79.9089
	15.863	358.982	14.874	39.8323	12.298	120.337	16.916	332.957	16.115	79.9166
	15.871	359.05	14.882	39.83	12.304	120.35	16.925	332.97	16.123	79.93
	15.879	359.067	14.889	39.817	12.31	120.354	16.933	333.012	16.131	79.942
	15.887	359.178	14.897	39.81	12.316	120.37	16.942	333.04	16.139	79.9564
	15.895	359.19	14.904	39.8	12.323	120.37	16.95	333.062	16.147	79.97
	15.903	359.282	14.912	39.79	12.329	120.39	16.959	333.1	16.156	79.9753
	15.911	359.32	14.919	39.79	12.335	120.39	16.968	333.105	16.164	79.98
	15.919	359.344	14.927	39.79	12.341	120.4	16.976	333.165	16.172	80.01
	15.927	359.463	14.934	39.79	12.347	120.4	16.985	333.17	16.18	80.0186
	15.935	359.479	14.942	39.78	12.354	120.415	16.993	333.205	16.188	80.02
	15.943	359.581	14.949	39.78	12.36	120.424	17.002	333.22	16.196	80.0275
	15.951	359.6	14.957	39.78	12.366	120.443	17.01	333.24	16.204	80.03
	15.959	359.661	14.964	39.78	12.372	120.45	17.019	333.26	16.213	80.04
	15.967	359.72	14.972	39.78	12.378	120.46	17.027	333.274	16.221	80.05
	15.975	359.743	14.979	39.78	12.385	120.46	17.036	333.318	16.229	80.0553
	15.983	359.86	14.987	39.78	12.391	120.468	17.045	333.325	16.237	80.07
	15.991	359.86	14.994	39.78	12.397	120.47	17.053	333.362	16.245	80.0742
	15.999	359.949	15.002	39.78	12.403	120.485	17.062	333.37	16.253	80.08
	16.007	360	15.009	39.78	12.41	120.49	17.07	333.422	16.261	80.1
	16.016	360.032	15.017	39.78	12.416	120.505	17.079	333.44	16.27	80.1
[truncated: 80,349 more rows]

## Sheet: EDF 3b
EDF 3b	Semen EVs				Saliva EVs				Urine EVs				Milk EVs				Blood EVs
	Particle diameter [nm]	Particles ml-1 × 109			Particle diameter [nm]	Particles ml-1 × 109			Particle diameter [nm]	Particles ml-1 × 109			Particle diameter [nm]	Particles ml-1 × 109			Particle diameter [nm]	Particles ml-1 × 109
	2.5	0	0	0	2.5	0	0	0	2.5	0	0	0	2.5	0	0	0	2.5	0	0	0
	7.5	0	0	0	7.5	0	0	0	7.5	0	0	0	7.5	0	0	0	7.5	0	0	0
	12.5	0	0	0	12.5	0	0	0	12.5	0	0	0	12.5	0	0	0	12.5	0	0	0
	17.5	0	0	0	17.5	0	0	0	17.5	0	0	0	17.5	0	0	0	17.5	0	0	0
	22.5	14.4	13.3	14	22.5	0	0	0	22.5	0	0	0	22.5	0	0	0	22.5	0	0	0
	27.5	0	0	0	27.5	1.19	1.22	1.2	27.5	0	0	0	27.5	0	0	0	27.5	0	0	0
	32.5	0	0	0	32.5	0	0	0	32.5	0	0	0	32.5	0	0	0	32.5	0	0	0
	37.5	28.9	26.6	28	37.5	1.19	1.22	1.2	37.5	0	0	0	37.5	60.6	54	52.9	37.5	0	0	0
	42.5	43.3	39.9	41.9	42.5	2.37	2.44	2.4	42.5	11.3	11	12.2	42.5	60.6	54	52.9	42.5	0	0	0
	47.5	86.5	79.8	83.9	47.5	2.37	2.44	2.4	47.5	11.3	11	12.2	47.5	60.6	54	52.9	47.5	8.87	9.59	9.91
	52.5	173	160	168	52.5	2.37	2.44	2.4	52.5	34	33	36.5	52.5	121	108	106	52.5	0	0	0
	57.5	245	226	238	57.5	1.19	1.22	1.2	57.5	22.6	22	24.3	57.5	0	0	0	57.5	0	0	0
	62.5	260	240	252	62.5	10.7	11	10.8	62.5	34	33	36.5	62.5	60.6	54	52.9	62.5	8.87	9.59	9.91
	67.5	289	266	280	67.5	5.93	6.1	5.99	67.5	34	33	36.5	67.5	424	378	370	67.5	8.87	9.59	9.91
	72.5	346	319	336	72.5	5.93	6.1	5.99	72.5	67.9	66.1	73	72.5	242	216	212	72.5	44.3	47.9	49.5
	77.5	404	373	392	77.5	9.49	9.76	9.58	77.5	45.3	44.1	48.7	77.5	606	540	529	77.5	26.6	28.8	29.7
	82.5	404	373	392	82.5	10.7	11	10.8	82.5	113	110	122	82.5	545	486	476	82.5	53.2	57.5	59.5
	87.5	505	466	489	87.5	14.2	14.6	14.4	87.5	79.2	77.1	85.2	87.5	606	540	529	87.5	97.5	105	109
	92.5	433	399	419	92.5	21.4	22	21.6	92.5	34	33	36.5	92.5	666	594	582	92.5	53.2	57.5	59.5
	97.5	404	373	392	97.5	16.6	17.1	16.8	97.5	102	99.1	110	97.5	727	648	635	97.5	70.9	76.7	79.3
	102.5	389	359	378	102.5	17.8	18.3	18	102.5	56.6	55.1	60.9	102.5	485	432	423	102.5	79.8	86.3	89.2
	107.5	332	306	322	107.5	19	19.5	19.2	107.5	204	198	219	107.5	1090	972	952	107.5	70.9	76.7	79.3
	112.5	332	306	322	112.5	19	19.5	19.2	112.5	170	165	183	112.5	1090	972	952	112.5	53.2	57.5	59.5
	117.5	260	240	252	117.5	21.4	22	21.6	117.5	113	110	122	117.5	788	702	688	117.5	62.1	67.1	69.4
	122.5	274	253	266	122.5	26.1	26.8	26.3	122.5	125	121	134	122.5	1330	1190	1160	122.5	53.2	57.5	59.5
	127.5	317	293	308	127.5	26.1	26.8	26.3	127.5	125	121	134	127.5	1150	1030	1010	127.5	17.7	19.2	19.8
	132.5	346	319	336	132.5	13.1	13.4	13.2	132.5	125	121	134	132.5	1090	972	952	132.5	35.5	38.3	39.6
	137.5	289	266	280	137.5	17.8	18.3	18	137.5	147	143	158	137.5	666	594	582	137.5	53.2	57.5	59.5
	142.5	361	333	350	142.5	17.8	18.3	18	142.5	79.2	77.1	85.2	142.5	545	486	476	142.5	35.5	38.3	39.6
	147.5	389	359	378	147.5	15.4	15.9	15.6	147.5	56.6	55.1	60.9	147.5	909	810	794	147.5	17.7	19.2	19.8
	152.5	216	200	210	152.5	17.8	18.3	18	152.5	102	99.1	110	152.5	788	702	688	152.5	44.3	47.9	49.5
	157.5	188	173	182	157.5	19	19.5	19.2	157.5	113	110	122	157.5	485	432	423	157.5	35.5	38.3	39.6
	162.5	260	240	252	162.5	11.9	12.2	12	162.5	79.2	77.1	85.2	162.5	424	378	370	162.5	26.6	28.8	29.7
	167.5	188	173	182	167.5	4.75	4.88	4.79	167.5	79.2	77.1	85.2	167.5	727	648	635	167.5	44.3	47.9	49.5
	172.5	144	133	140	172.5	16.6	17.1	16.8	172.5	90.5	88.1	97.4	172.5	545	486	476	172.5	17.7	19.2	19.8
	177.5	173	160	168	177.5	26.1	26.8	26.3	177.5	79.2	77.1	85.2	177.5	242	216	212	177.5	8.87	9.59	9.91
	182.5	159	146	154	182.5	16.6	17.1	16.8	182.5	22.6	22	24.3	182.5	545	486	476	182.5	8.87	9.59	9.91
	187.5	144	133	140	187.5	26.1	26.8	26.3	187.5	34	33	36.5	187.5	363	324	317	187.5	17.7	19.2	19.8
	192.5	188	173	182	192.5	20.2	20.7	20.4	192.5	67.9	66.1	73	192.5	485	432	423	192.5	0	0	0
	197.5	130	120	126	197.5	13.1	13.4	13.2	197.5	67.9	66.1	73	197.5	666	594	582	197.5	8.87	9.59	9.91
	202.5	43.3	39.9	41.9	202.5	10.7	11	10.8	202.5	79.2	77.1	85.2	202.5	606	540	529	202.5	17.7	19.2	19.8
	207.5	86.5	79.8	83.9	207.5	8.3	8.54	8.38	207.5	34	33	36.5	207.5	485	432	423	207.5	8.87	9.59	9.91
	212.5	115	106	112	212.5	14.2	14.6	14.4	212.5	56.6	55.1	60.9	212.5	242	216	212	212.5	8.87	9.59	9.91
	217.5	101	93.1	97.9	217.5	10.7	11	10.8	217.5	113	110	122	217.5	60.6	54	52.9	217.5	8.87	9.59	9.91
	222.5	28.9	26.6	28	222.5	5.93	6.1	5.99	222.5	67.9	66.1	73	222.5	303	270	264	222.5	0	0	0
	227.5	72.1	66.5	69.9	227.5	9.49	9.76	9.58	227.5	34	33	36.5	227.5	182	162	159	227.5	0	0	0
	232.5	43.3	39.9	41.9	232.5	7.12	7.32	7.19	232.5	56.6	55.1	60.9	232.5	545	486	476	232.5	8.87	9.59	9.91
	237.5	72.1	66.5	69.9	237.5	7.12	7.32	7.19	237.5	79.2	77.1	85.2	237.5	242	216	212	237.5	0	0	0
	242.5	43.3	39.9	41.9	242.5	9.49	9.76	9.58	242.5	45.3	44.1	48.7	242.5	121	108	106	242.5	0	0	0
	247.5	14.4	13.3	14	247.5	5.93	6.1	5.99	247.5	67.9	66.1	73	247.5	303	270	264	247.5	0	0	0
	252.5	43.3	39.9	41.9	252.5	3.56	3.66	3.59	252.5	90.5	88.1	97.4	252.5	363	324	317	252.5	0	0	0
	257.5	86.5	79.8	83.9	257.5	7.12	7.32	7.19	257.5	34	33	36.5	257.5	121	108	106	257.5	0	0	0
	262.5	0	0	0	262.5	5.93	6.1	5.99	262.5	34	33	36.5	262.5	121	108	106	262.5	0	0	0
	267.5	57.7	53.2	55.9	267.5	8.3	8.54	8.38	267.5	22.6	22	24.3	267.5	424	378	370	267.5	8.87	9.59	9.91
	272.5	28.9	26.6	28	272.5	4.75	4.88	4.79	272.5	34	33	36.5	272.5	303	270	264	272.5	0	0	0
	277.5	28.9	26.6	28	277.5	1.19	1.22	1.2	277.5	67.9	66.1	73	277.5	182	162	159	277.5	0	0	0
	282.5	28.9	26.6	28	282.5	9.49	9.76	9.58	282.5	56.6	55.1	60.9	282.5	121	108	106	282.5	0	0	0
	287.5	43.3	39.9	41.9	287.5	1.19	1.22	1.2	287.5	34	33	36.5	287.5	60.6	54	52.9	287.5	0	0	0
	292.5	57.7	53.2	55.9	292.5	3.56	3.66	3.59	292.5	0	0	0	292.5	121	108	106	292.5	0	0	0
	297.5	0	0	0	297.5	5.93	6.1	5.99	297.5	22.6	22	24.3	297.5	60.6	54	52.9	297.5	0	0	0
	302.5	57.7	53.2	55.9	302.5	5.93	6.1	5.99	302.5	34	33	36.5	302.5	121	108	106	302.5	8.87	9.59	9.91
	307.5	28.9	26.6	28	307.5	3.56	3.66	3.59	307.5	22.6	22	24.3	307.5	121	108	106	307.5	0	0	0
	312.5	0	0	0	312.5	3.56	3.66	3.59	312.5	22.6	22	24.3	312.5	60.6	54	52.9	312.5	0	0	0
	317.5	14.4	13.3	14	317.5	3.56	3.66	3.59	317.5	34	33	36.5	317.5	0	0	0	317.5	0	0	0
	322.5	14.4	13.3	14	322.5	7.12	7.32	7.19	322.5	22.6	22	24.3	322.5	182	162	159	322.5	8.87	9.59	9.91
	327.5	14.4	13.3	14	327.5	3.56	3.66	3.59	327.5	11.3	11	12.2	327.5	0	0	0	327.5	0	0	0
	332.5	14.4	13.3	14	332.5	3.56	3.66	3.59	332.5	0	0	0	332.5	242	216	212	332.5	0	0	0
	337.5	14.4	13.3	14	337.5	1.19	1.22	1.2	337.5	11.3	11	12.2	337.5	60.6	54	52.9	337.5	0	0	0
	342.5	28.9	26.6	28	342.5	1.19	1.22	1.2	342.5	0	0	0	342.5	60.6	54	52.9	342.5	0	0	0
	347.5	28.9	26.6	28	347.5	1.19	1.22	1.2	347.5	22.6	22	24.3	347.5	0	0	0	347.5	0	0	0
	352.5	0	0	0	352.5	3.56	3.66	3.59	352.5	0	0	0	352.5	60.6	54	52.9	352.5	0	0	0
	357.5	0	0	0	357.5	1.19	1.22	1.2	357.5	22.6	22	24.3	357.5	182	162	159	357.5	0	0	0
	362.5	0	0	0	362.5	2.37	2.44	2.4	362.5	11.3	11	12.2	362.5	121	108	106	362.5	0	0	0
	367.5	14.4	13.3	14	367.5	3.56	3.66	3.59	367.5	11.3	11	12.2	367.5	0	0	0	367.5	0	0	0
	372.5	0	0	0	372.5	1.19	1.22	1.2	372.5	11.3	11	12.2	372.5	60.6	54	52.9	372.5	0	0	0
	377.5	0	0	0	377.5	1.19	1.22	1.2	377.5	22.6	22	24.3	377.5	121	108	106	377.5	0	0	0
	382.5	14.4	13.3	14	382.5	2.37	2.44	2.4	382.5	0	0	0	382.5	60.6	54	52.9	382.5	0	0	0
	387.5	0	0	0	387.5	1.19	1.22	1.2	387.5	11.3	11	12.2	387.5	121	108	106	387.5	0	0	0
	392.5	0	0	0	392.5	0	0	0	392.5	11.3	11	12.2	392.5	0	0	0	392.5	0	0	0
	397.5	14.4	13.3	14	397.5	1.19	1.22	1.2	397.5	0	0	0	397.5	0	0	0	397.5	0	0	0
	402.5	14.4	13.3	14	402.5	0	0	0	402.5	22.6	22	24.3	402.5	121	108	106	402.5	0	0	0
	407.5	0	0	0	407.5	0	0	0	407.5	11.3	11	12.2	407.5	121	108	106	407.5	8.87	9.59	9.91
	412.5	14.4	13.3	14	412.5	4.75	4.88	4.79	412.5	11.3	11	12.2	412.5	0	0	0	412.5	0	0	0
	417.5	0	0	0	417.5	0	0	0	417.5	11.3	11	12.2	417.5	0	0	0	417.5	0	0	0
	422.5	28.9	26.6	28	422.5	0	0	0	422.5	0	0	0	422.5	0	0	0	422.5	0	0	0
	427.5	14.4	13.3	14	427.5	1.19	1.22	1.2	427.5	11.3	11	12.2	427.5	0	0	0	427.5	0	0	0
	432.5	14.4	13.3	14	432.5	0	0	0	432.5	0	0	0	432.5	0	0	0	432.5	0	0	0
	437.5	0	0	0	437.5	1.19	1.22	1.2	437.5	0	0	0	437.5	0	0	0	437.5	0	0	0
	442.5	0	0	0	442.5	1.19	1.22	1.2	442.5	0	0	0	442.5	0	0	0	442.5	0	0	0
	447.5	14.4	13.3	14	447.5	0	0	0	447.5	0	0	0	447.5	0	0	0	447.5	0	0	0
	452.5	0	0	0	452.5	0	0	0	452.5	0	0	0	452.5	60.6	54	52.9	452.5	0	0	0
	457.5	0	0	0	457.5	0	0	0	457.5	0	0	0	457.5	0	0	0	457.5	0	0	0
	462.5	0	0	0	462.5	0	0	0	462.5	0	0	0	462.5	0	0	0	462.5	0	0	0
	467.5	0	0	0	467.5	0	0	0	467.5	0	0	0	467.5	0	0	0	467.5	0	0	0
	472.5	0	0	0	472.5	0	0	0	472.5	0	0	0	472.5	0	0	0	472.5	0	0	0
	477.5	0	0	0	477.5	0	0	0	477.5	0	0	0	477.5	0	0	0	477.5	0	0	0
	482.5	14.4	13.3	14	482.5	0	0	0	482.5	0	0	0	482.5	0	0	0	482.5	0	0	0
	487.5	0	0	0	487.5	1.19	1.22	1.2	487.5	11.3	11	12.2	487.5	0	0	0	487.5	0	0	0
	492.5	0	0	0	492.5	0	0	0	492.5	0	0	0	492.5	0	0	0	492.5	0	0	0
	497.5	0	0	0	497.5	1.19	1.22	1.2	497.5	0	0	0	497.5	0	0	0	497.5	0	0	0
	502.5	0	0	0	502.5	1.19	1.22	1.2	502.5	11.3	11	12.2	502.5	60.6	54	52.9	502.5	0	0	0
	507.5	0	0	0	507.5	2.37	2.44	2.4	507.5	0	0	0	507.5	0	0	0	507.5	0	0	0
	512.5	0	0	0	512.5	1.19	1.22	1.2	512.5	0	0	0	512.5	0	0	0	512.5	0	0	0
	517.5	0	0	0	517.5	0	0	0	517.5	0	0	0	517.5	0	0	0	517.5	0	0	0
	522.5	0	0	0	522.5	0	0	0	522.5	0	0	0	522.5	0	0	0	522.5	0	0	0
	527.5	0	0	0	527.5	0	0	0	527.5	0	0	0	527.5	0	0	0	527.5	0	0	0
	532.5	0	0	0	532.5	0	0	0	532.5	0	0	0	532.5	0	0	0	532.5	0	0	0
	537.5	0	0	0	537.5	0	0	0	537.5	0	0	0	537.5	0	0	0	537.5	0	0	0
	542.5	0	0	0	542.5	1.19	1.22	1.2	542.5	0	0	0	542.5	0	0	0	542.5	0	0	0
	547.5	0	0	0	547.5	0	0	0	547.5	0	0	0	547.5	0	0	0	547.5	0	0	0
	552.5	0	0	0	552.5	1.19	1.22	1.2	552.5	0	0	0	552.5	60.6	54	52.9	552.5	0	0	0
	557.5	0	0	0	557.5	1.19	1.22	1.2	557.5	0	0	0	557.5	0	0	0	557.5	0	0	0
	562.5	0	0	0	562.5	0	0	0	562.5	0	0	0	562.5	0	0	0	562.5	0	0	0
	567.5	0	0	0	567.5	0	0	0	567.5	0	0	0	567.5	0	0	0	567.5	0	0	0
	572.5	0	0	0	572.5	0	0	0	572.5	0	0	0	572.5	0	0	0	572.5	0	0	0
	577.5	0	0	0	577.5	0	0	0	577.5	0	0	0	577.5	0	0	0	577.5	0	0	0
	582.5	0	0	0	582.5	0	0	0	582.5	0	0	0	582.5	0	0	0	582.5	0	0	0
	587.5	14.4	13.3	14	587.5	1.19	1.22	1.2	587.5	0	0	0	587.5	0	0	0	587.5	0	0	0
	592.5	0	0	0	592.5	0	0	0	592.5	0	0	0	592.5	0	0	0	592.5	0	0	0
	597.5	0	0	0	597.5	0	0	0	597.5	0	0	0	597.5	0	0	0	597.5	0	0	0
	602.5	0	0	0	602.5	0	0	0	602.5	0	0	0	602.5	0	0	0	602.5	0	0	0
	607.5	0	0	0	607.5	0	0	0	607.5	0	0	0	607.5	0	0	0	607.5	0	0	0
	612.5	0	0	0	612.5	0	0	0	612.5	0	0	0	612.5	0	0	0	612.5	0	0	0
	617.5	0	0	0	617.5	0	0	0	617.5	0	0	0	617.5	0	0	0	617.5	0	0	0
	622.5	0	0	0	622.5	0	0	0	622.5	0	0	0	622.5	60.6	54	52.9	622.5	0	0	0
	627.5	0	0	0	627.5	0	0	0	627.5	11.3	11	12.2	627.5	0	0	0	627.5	0	0	0
	632.5	0	0	0	632.5	0	0	0	632.5	0	0	0	632.5	0	0	0	632.5	0	0	0
	637.5	0	0	0	637.5	0	0	0	637.5	0	0	0	637.5	0	0	0	637.5	0	0	0
	642.5	0	0	0	642.5	0	0	0	642.5	0	0	0	642.5	0	0	0	642.5	0	0	0
	647.5	0	0	0	647.5	1.19	1.22	1.2	647.5	0	0	0	647.5	0	0	0	647.5	0	0	0
	652.5	0	0	0	652.5	0	0	0	652.5	0	0	0	652.5	0	0	0	652.5	0	0	0
	657.5	0	0	0	657.5	0	0	0	657.5	0	0	0	657.5	0	0	0	657.5	0	0	0
	662.5	0	0	0	662.5	0	0	0	662.5	0	0	0	662.5	0	0	0	662.5	0	0	0
	667.5	0	0	0	667.5	0	0	0	667.5	0	0	0	667.5	0	0	0	667.5	0	0	0
	672.5	0	0	0	672.5	0	0	0	672.5	0	0	0	672.5	0	0	0	672.5	0	0	0
	677.5	0	0	0	677.5	0	0	0	677.5	0	0	0	677.5	0	0	0	677.5	0	0	0
	682.5	0	0	0	682.5	0	0	0	682.5	0	0	0	682.5	0	0	0	682.5	0	0	0
	687.5	0	0	0	687.5	0	0	0	687.5	0	0	0	687.5	0	0	0	687.5	0	0	0
	692.5	0	0	0	692.5	0	0	0	692.5	0	0	0	692.5	0	0	0	692.5	0	0	0
	697.5	0	0	0	697.5	0	0	0	697.5	0	0	0	697.5	0	0	0	697.5	0	0	0
	702.5	0	0	0	702.5	0	0	0	702.5	0	0	0	702.5	0	0	0	702.5	0	0	0
	707.5	0	0	0	707.5	0	0	0	707.5	0	0	0	707.5	0	0	0	707.5	0	0	0
	712.5	0	0	0	712.5	0	0	0	712.5	0	0	0	712.5	0	0	0	712.5	0	0	0
	717.5	0	0	0	717.5	0	0	0	717.5	0	0	0	717.5	0	0	0	717.5	0	0	0
	722.5	0	0	0	722.5	0	0	0	722.5	0	0	0	722.5	0	0	0	722.5	0	0	0
	727.5	0	0	0	727.5	0	0	0	727.5	0	0	0	727.5	0	0	0	727.5	0	0	0
	732.5	14.4	13.3	14	732.5	0	0	0	732.5	0	0	0	732.5	0	0	0	732.5	0	0	0
	737.5	0	0	0	737.5	0	0	0	737.5	0	0	0	737.5	0	0	0	737.5	0	0	0
	742.5	0	0	0	742.5	0	0	0	742.5	0	0	0	742.5	0	0	0	742.5	0	0	0
	747.5	0	0	0	747.5	0	0	0	747.5	0	0	0	747.5	0	0	0	747.5	0	0	0
	752.5	0	0	0	752.5	1.19	1.22	1.2	752.5	0	0	0	752.5	0	0	0	752.5	0	0	0
	757.5	0	0	0	757.5	0	0	0	757.5	0	0	0	757.5	0	0	0	757.5	0	0	0
	762.5	0	0	0	762.5	0	0	0	762.5	0	0	0	762.5	0	0	0	762.5	0	0	0
	767.5	0	0	0	767.5	0	0	0	767.5	0	0	0	767.5	0	0	0	767.5	0	0	0
	772.5	0	0	0	772.5	0	0	0	772.5	0	0	0	772.5	0	0	0	772.5	0	0	0
	777.5	0	0	0	777.5	0	0	0	777.5	0	0	0	777.5	0	0	0	777.5	0	0	0
	782.5	0	0	0	782.5	0	0	0	782.5	0	0	0	782.5	0	0	0	782.5	0	0	0
	787.5	0	0	0	787.5	0	0	0	787.5	0	0	0	787.5	0	0	0	787.5	0	0	0
	792.5	0	0	0	792.5	0	0	0	792.5	0	0	0	792.5	0	0	0	792.5	0	0	0
	797.5	0	0	0	797.5	0	0	0	797.5	0	0	0	797.5	0	0	0	797.5	0	0	0
	802.5	0	0	0	802.5	0	0	0	802.5	0	0	0	802.5	0	0	0	802.5	0	0	0
	807.5	0	0	0	807.5	0	0	0	807.5	0	0	0	807.5	0	0	0	807.5	0	0	0
	812.5	0	0	0	812.5	0	0	0	812.5	0	0	0	812.5	0	0	0	812.5	0	0	0
	817.5	0	0	0	817.5	0	0	0	817.5	0	0	0	817.5	0	0	0	817.5	0	0	0
	822.5	0	0	0	822.5	0	0	0	822.5	0	0	0	822.5	0	0	0	822.5	0	0	0
	827.5	0	0	0	827.5	0	0	0	827.5	0	0	0	827.5	0	0	0	827.5	0	0	0
	832.5	0	0	0	832.5	0	0	0	832.5	0	0	0	832.5	0	0	0	832.5	0	0	0
	837.5	0	0	0	837.5	0	0	0	837.5	0	0	0	837.5	0	0	0	837.5	0	0	0
	842.5	0	0	0	842.5	0	0	0	842.5	0	0	0	842.5	0	0	0	842.5	0	0	0
	847.5	0	0	0	847.5	0	0	0	847.5	0	0	0	847.5	0	0	0	847.5	0	0	0
	852.5	0	0	0	852.5	0	0	0	852.5	0	0	0	852.5	0	0	0	852.5	0	0	0
	857.5	0	0	0	857.5	0	0	0	857.5	0	0	0	857.5	0	0	0	857.5	0	0	0
	862.5	0	0	0	862.5	0	0	0	862.5	0	0	0	862.5	0	0	0	862.5	0	0	0
	867.5	0	0	0	867.5	0	0	0	867.5	0	0	0	867.5	60.6	54	52.9	867.5	0	0	0
	872.5	0	0	0	872.5	0	0	0	872.5	0	0	0	872.5	0	0	0	872.5	0	0	0
	877.5	0	0	0	877.5	0	0	0	877.5	0	0	0	877.5	0	0	0	877.5	0	0	0
	882.5	0	0	0	882.5	0	0	0	882.5	0	0	0	882.5	0	0	0	882.5	0	0	0
	887.5	0	0	0	887.5	0	0	0	887.5	0	0	0	887.5	0	0	0	887.5	0	0	0
	892.5	0	0	0	892.5	0	0	0	892.5	0	0	0	892.5	0	0	0	892.5	0	0	0
	897.5	0	0	0	897.5	0	0	0	897.5	0	0	0	897.5	0	0	0	897.5	0	0	0
	902.5	0	0	0	902.5	0	0	0	902.5	0	0	0	902.5	0	0	0	902.5	0	0	0
	907.5	0	0	0	907.5	0	0	0	907.5	0	0	0	907.5	0	0	0	907.5	0	0	0
	912.5	0	0	0	912.5	0	0	0	912.5	0	0	0	912.5	0	0	0	912.5	0	0	0
	917.5	0	0	0	917.5	0	0	0	917.5	0	0	0	917.5	0	0	0	917.5	0	0	0
	922.5	0	0	0	922.5	0	0	0	922.5	0	0	0	922.5	0	0	0	922.5	0	0	0
	927.5	0	0	0	927.5	0	0	0	927.5	0	0	0	927.5	0	0	0	927.5	0	0	0
	932.5	0	0	0	932.5	0	0	0	932.5	0	0	0	932.5	0	0	0	932.5	0	0	0
	937.5	0	0	0	937.5	0	0	0	937.5	0	0	0	937.5	0	0	0	937.5	0	0	0
	942.5	0	0	0	942.5	0	0	0	942.5	0	0	0	942.5	0	0	0	942.5	0	0	0
	947.5	0	0	0	947.5	0	0	0	947.5	0	0	0	947.5	0	0	0	947.5	0	0	0
	952.5	0	0	0	952.5	0	0	0	952.5	0	0	0	952.5	0	0	0	952.5	0	0	0
	957.5	0	0	0	957.5	0	0	0	957.5	0	0	0	957.5	0	0	0	957.5	0	0	0
	962.5	0	0	0	962.5	0	0	0	962.5	0	0	0	962.5	0	0	0	962.5	0	0	0
	967.5	0	0	0	967.5	0	0	0	967.5	0	0	0	967.5	0	0	0	967.5	0	0	0
	972.5	0	0	0	972.5	0	0	0	972.5	0	0	0	972.5	0	0	0	972.5	0	0	0
	977.5	0	0	0	977.5	0	0	0	977.5	0	0	0	977.5	0	0	0	977.5	0	0	0
	982.5	0	0	0	982.5	0	0	0	982.5	0	0	0	982.5	0	0	0	982.5	0	0	0
	987.5	0	0	0	987.5	0	0	0	987.5	0	0	0	987.5	0	0	0	987.5	0	0	0
	992.5	0	0	0	992.5	0	0	0	992.5	0	0	0	992.5	0	0	0	992.5	0	0	0
	997.5	0	0	0	997.5	0	0	0	997.5	0	0	0	997.5	0	0	0	997.5	0	0	0
	1002.5	0	0	0	1002.5	0	0	0	1002.5	0	0	0	1002.5	0	0	0	1002.5	0	0	0
	1007.5	0	0	0	1007.5	0	0	0	1007.5	0	0	0	1007.5	0	0	0	1007.5	0	0	0
	1012.5	0	0	0	1012.5	0	0	0	1012.5	0	0	0	1012.5	0	0	0	1012.5	0	0	0
	1017.5	0	0	0	1017.5	0	0	0	1017.5	0	0	0	1017.5	0	0	0	1017.5	0	0	0
	1022.5	0	0	0	1022.5	0	0	0	1022.5	0	0	0	1022.5	0	0	0	1022.5	0	0	0
	1027.5	0	0	0	1027.5	0	0	0	1027.5	0	0	0	1027.5	0	0	0	1027.5	0	0	0
	1032.5	0	0	0	1032.5	0	0	0	1032.5	0	0	0	1032.5	0	0	0	1032.5	0	0	0
	1037.5	0	0	0	1037.5	0	0	0	1037.5	0	0	0	1037.5	0	0	0	1037.5	0	0	0
	1042.5	0	0	0	1042.5	0	0	0	1042.5	0	0	0	1042.5	0	0	0	1042.5	0	0	0
	1047.5	0	0	0	1047.5	0	0	0	1047.5	0	0	0	1047.5	0	0	0	1047.5	0	0	0
	1052.5	0	0	0	1052.5	0	0	0	1052.5	0	0	0	1052.5	0	0	0	1052.5	0	0	0
	1057.5	0	0	0	1057.5	0	0	0	1057.5	0	0	0	1057.5	0	0	0	1057.5	0	0	0
	1062.5	0	0	0	1062.5	0	0	0	1062.5	0	0	0	1062.5	0	0	0	1062.5	0	0	0
	1067.5	0	0	0	1067.5	0	0	0	1067.5	0	0	0	1067.5	0	0	0	1067.5	0	0	0
	1072.5	0	0	0	1072.5	0	0	0	1072.5	0	0	0	1072.5	0	0	0	1072.5	0	0	0
	1077.5	0	0	0	1077.5	0	0	0	1077.5	0	0	0	1077.5	0	0	0	1077.5	0	0	0
	1082.5	0	0	0	1082.5	0	0	0	1082.5	0	0	0	1082.5	0	0	0	1082.5	0	0	0
	1087.5	0	0	0	1087.5	0	0	0	1087.5	0	0	0	1087.5	0	0	0	1087.5	0	0	0
	1092.5	0	0	0	1092.5	0	0	0	1092.5	0	0	0	1092.5	0	0	0	1092.5	0	0	0
	1097.5	0	0	0	1097.5	0	0	0	1097.5	0	0	0	1097.5	0	0	0	1097.5	0	0	0
	1102.5	0	0	0	1102.5	0	0	0	1102.5	0	0	0	1102.5	0	0	0	1102.5	0	0	0
	1107.5	0	0	0	1107.5	0	0	0	1107.5	0	0	0	1107.5	0	0	0	1107.5	0	0	0
	1112.5	0	0	0	1112.5	0	0	0	1112.5	0	0	0	1112.5	0	0	0	1112.5	0	0	0
	1117.5	0	0	0	1117.5	0	0	0	1117.5	0	0	0	1117.5	0	0	0	1117.5	0	0	0
	1122.5	0	0	0	1122.5	0	0	0	1122.5	0	0	0	1122.5	0	0	0	1122.5	0	0	0
	1127.5	0	0	0	1127.5	0	0	0	1127.5	0	0	0	1127.5	0	0	0	1127.5	0	0	0
	1132.5	0	0	0	1132.5	0	0	0	1132.5	0	0	0	1132.5	0	0	0	1132.5	0	0	0
	1137.5	0	0	0	1137.5	0	0	0	1137.5	0	0	0	1137.5	0	0	0	1137.5	0	0	0
	1142.5	0	0	0	1142.5	0	0	0	1142.5	0	0	0	1142.5	0	0	0	1142.5	0	0	0
	1147.5	0	0	0	1147.5	0	0	0	1147.5	0	0	0	1147.5	0	0	0	1147.5	0	0	0
	1152.5	0	0	0	1152.5	0	0	0	1152.5	0	0	0	1152.5	0	0	0	1152.5	0	0	0
	1157.5	0	0	0	1157.5	0	0	0	1157.5	0	0	0	1157.5	0	0	0	1157.5	0	0	0
	1162.5	0	0	0	1162.5	0	0	0	1162.5	0	0	0	1162.5	0	0	0	1162.5	0	0	0
	1167.5	0	0	0	1167.5	0	0	0	1167.5	0	0	0	1167.5	0	0	0	1167.5	0	0	0
	1172.5	0	0	0	1172.5	0	0	0	1172.5	0	0	0	1172.5	0	0	0	1172.5	0	0	0
	1177.5	0	0	0	1177.5	0	0	0	1177.5	0	0	0	1177.5	0	0	0	1177.5	0	0	0
	1182.5	0	0	0	1182.5	0	0	0	1182.5	0	0	0	1182.5	0	0	0	1182.5	0	0	0
	1187.5	0	0	0	1187.5	0	0	0	1187.5	0	0	0	1187.5	0	0	0	1187.5	0	0	0
	1192.5	0	0	0	1192.5	0	0	0	1192.5	0	0	0	1192.5	0	0	0	1192.5	0	0	0
	1197.5	0	0	0	1197.5	0	0	0	1197.5	0	0	0	1197.5	0	0	0	1197.5	0	0	0
	1202.5	0	0	0	1202.5	0	0	0	1202.5	0	0	0	1202.5	0	0	0	1202.5	0	0	0
	1207.5	0	0	0	1207.5	0	0	0	1207.5	0	0	0	1207.5	0	0	0	1207.5	0	0	0
	1212.5	0	0	0	1212.5	0	0	0	1212.5	0	0	0	1212.5	0	0	0	1212.5	0	0	0
	1217.5	0	0	0	1217.5	0	0	0	1217.5	0	0	0	1217.5	0	0	0	1217.5	0	0	0
	1222.5	0	0	0	1222.5	0	0	0	1222.5	0	0	0	1222.5	0	0	0	1222.5	0	0	0
	1227.5	0	0	0	1227.5	0	0	0	1227.5	0	0	0	1227.5	0	0	0	1227.5	0	0	0
	1232.5	0	0	0	1232.5	0	0	0	1232.5	0	0	0	1232.5	0	0	0	1232.5	0	0	0
	1237.5	0	0	0	1237.5	0	0	0	1237.5	0	0	0	1237.5	0	0	0	1237.5	0	0	0
	1242.5	0	0	0	1242.5	0	0	0	1242.5	0	0	0	1242.5	0	0	0	1242.5	0	0	0
	1247.5	0	0	0	1247.5	0	0	0	1247.5	0	0	0	1247.5	0	0	0	1247.5	0	0	0
	1252.5	0	0	0	1252.5	0	0	0	1252.5	0	0	0	1252.5	0	0	0	1252.5	0	0	0
	1257.5	0	0	0	1257.5	0	0	0	1257.5	0	0	0	1257.5	0	0	0	1257.5	0	0	0
	1262.5	0	0	0	1262.5	0	0	0	1262.5	0	0	0	1262.5	0	0	0	1262.5	0	0	0
	1267.5	0	0	0	1267.5	0	0	0	1267.5	0	0	0	1267.5	0	0	0	1267.5	0	0	0
	1272.5	0	0	0	1272.5	0	0	0	1272.5	0	0	0	1272.5	0	0	0	1272.5	0	0	0
	1277.5	0	0	0	1277.5	0	0	0	1277.5	0	0	0	1277.5	0	0	0	1277.5	0	0	0
	1282.5	0	0	0	1282.5	0	0	0	1282.5	0	0	0	1282.5	0	0	0	1282.5	0	0	0
	1287.5	0	0	0	1287.5	0	0	0	1287.5	0	0	0	1287.5	0	0	0	1287.5	0	0	0
	1292.5	0	0	0	1292.5	0	0	0	1292.5	0	0	0	1292.5	0	0	0	1292.5	0	0	0
	1297.5	0	0	0	1297.5	0	0	0	1297.5	0	0	0	1297.5	0	0	0	1297.5	0	0	0
	1302.5	0	0	0	1302.5	0	0	0	1302.5	0	0	0	1302.5	0	0	0	1302.5	0	0	0
	1307.5	0	0	0	1307.5	0	0	0	1307.5	0	0	0	1307.5	0	0	0	1307.5	0	0	0
	1312.5	0	0	0	1312.5	0	0	0	1312.5	0	0	0	1312.5	0	0	0	1312.5	0	0	0
	1317.5	0	0	0	1317.5	0	0	0	1317.5	0	0	0	1317.5	0	0	0	1317.5	0	0	0
	1322.5	0	0	0	1322.5	0	0	0	1322.5	0	0	0	1322.5	0	0	0	1322.5	0	0	0
	1327.5	0	0	0	1327.5	0	0	0	1327.5	0	0	0	1327.5	0	0	0	1327.5	0	0	0
	1332.5	0	0	0	1332.5	0	0	0	1332.5	0	0	0	1332.5	0	0	0	1332.5	0	0	0
	1337.5	0	0	0	1337.5	0	0	0	1337.5	0	0	0	1337.5	0	0	0	1337.5	0	0	0
	1342.5	0	0	0	1342.5	0	0	0	1342.5	0	0	0	1342.5	0	0	0	1342.5	0	0	0
	1347.5	0	0	0	1347.5	0	0	0	1347.5	0	0	0	1347.5	0	0	0	1347.5	0	0	0
	1352.5	0	0	0	1352.5	0	0	0	1352.5	0	0	0	1352.5	0	0	0	1352.5	0	0	0
	1357.5	0	0	0	1357.5	0	0	0	1357.5	0	0	0	1357.5	0	0	0	1357.5	0	0	0
	1362.5	0	0	0	1362.5	0	0	0	1362.5	0	0	0	1362.5	0	0	0	1362.5	0	0	0
	1367.5	0	0	0	1367.5	0	0	0	1367.5	0	0	0	1367.5	0	0	0	1367.5	0	0	0
	1372.5	0	0	0	1372.5	0	0	0	1372.5	0	0	0	1372.5	0	0	0	1372.5	0	0	0
	1377.5	0	0	0	1377.5	0	0	0	1377.5	0	0	0	1377.5	0	0	0	1377.5	0	0	0
	1382.5	0	0	0	1382.5	0	0	0	1382.5	0	0	0	1382.5	0	0	0	1382.5	0	0	0
	1387.5	0	0	0	1387.5	0	0	0	1387.5	0	0	0	1387.5	0	0	0	1387.5	0	0	0
	1392.5	0	0	0	1392.5	0	0	0	1392.5	0	0	0	1392.5	0	0	0	1392.5	0	0	0
	1397.5	0	0	0	1397.5	0	0	0	1397.5	0	0	0	1397.5	0	0	0	1397.5	0	0	0
	1402.5	0	0	0	1402.5	0	0	0	1402.5	0	0	0	1402.5	0	0	0	1402.5	0	0	0
	1407.5	0	0	0	1407.5	0	0	0	1407.5	0	0	0	1407.5	0	0	0	1407.5	0	0	0
	1412.5	0	0	0	1412.5	0	0	0	1412.5	0	0	0	1412.5	0	0	0	1412.5	0	0	0
	1417.5	0	0	0	1417.5	0	0	0	1417.5	0	0	0	1417.5	0	0	0	1417.5	0	0	0
	1422.5	0	0	0	1422.5	0	0	0	1422.5	0	0	0	1422.5	0	0	0	1422.5	0	0	0
	1427.5	0	0	0	1427.5	0	0	0	1427.5	0	0	0	1427.5	0	0	0	1427.5	0	0	0
	1432.5	0	0	0	1432.5	0	0	0	1432.5	0	0	0	1432.5	0	0	0	1432.5	0	0	0
	1437.5	0	0	0	1437.5	0	0	0	1437.5	0	0	0	1437.5	0	0	0	1437.5	0	0	0
	1442.5	0	0	0	1442.5	0	0	0	1442.5	0	0	0	1442.5	0	0	0	1442.5	0	0	0
	1447.5	0	0	0	1447.5	0	0	0	1447.5	0	0	0	1447.5	0	0	0	1447.5	0	0	0
	1452.5	0	0	0	1452.5	0	0	0	1452.5	0	0	0	1452.5	0	0	0	1452.5	0	0	0
	1457.5	0	0	0	1457.5	0	0	0	1457.5	0	0	0	1457.5	0	0	0	1457.5	0	0	0
	1462.5	0	0	0	1462.5	0	0	0	1462.5	0	0	0	1462.5	0	0	0	1462.5	0	0	0
	1467.5	0	0	0	1467.5	0	0	0	1467.5	0	0	0	1467.5	0	0	0	1467.5	0	0	0
	1472.5	0	0	0	1472.5	0	0	0	1472.5	0	0	0	1472.5	0	0	0	1472.5	0	0	0
	1477.5	0	0	0	1477.5	0	0	0	1477.5	0	0	0	1477.5	0	0	0	1477.5	0	0	0
	1482.5	0	0	0	1482.5	0	0	0	1482.5	0	0	0	1482.5	0	0	0	1482.5	0	0	0
	1487.5	0	0	0	1487.5	0	0	0	1487.5	0	0	0	1487.5	0	0	0	1487.5	0	0	0
	1492.5	0	0	0	1492.5	0	0	0	1492.5	0	0	0	1492.5	0	0	0	1492.5	0	0	0
	1497.5	0	0	0	1497.5	0	0	0	1497.5	0	0	0	1497.5	0	0	0	1497.5	0	0	0
	1502.5	0	0	0	1502.5	0	0	0	1502.5	0	0	0	1502.5	0	0	0	1502.5	0	0	0
	1507.5	0	0	0	1507.5	0	0	0	1507.5	0	0	0	1507.5	0	0	0	1507.5	0	0	0
	1512.5	0	0	0	1512.5	0	0	0	1512.5	0	0	0	1512.5	0	0	0	1512.5	0	0	0
	1517.5	0	0	0	1517.5	0	0	0	1517.5	0	0	0	1517.5	0	0	0	1517.5	0	0	0
	1522.5	0	0	0	1522.5	0	0	0	1522.5	0	0	0	1522.5	0	0	0	1522.5	0	0	0
	1527.5	0	0	0	1527.5	0	0	0	1527.5	0	0	0	1527.5	0	0	0	1527.5	0	0	0
	1532.5	0	0	0	1532.5	0	0	0	1532.5	0	0	0	1532.5	0	0	0	1532.5	0	0	0
	1537.5	0	0	0	1537.5	0	0	0	1537.5	0	0	0	1537.5	0	0	0	1537.5	0	0	0
	1542.5	0	0	0	1542.5	0	0	0	1542.5	0	0	0	1542.5	0	0	0	1542.5	0	0	0
	1547.5	0	0	0	1547.5	0	0	0	1547.5	0	0	0	1547.5	0	0	0	1547.5	0	0	0
	1552.5	0	0	0	1552.5	0	0	0	1552.5	0	0	0	1552.5	0	0	0	1552.5	0	0	0
	1557.5	0	0	0	1557.5	0	0	0	1557.5	0	0	0	1557.5	0	0	0	1557.5	0	0	0
	1562.5	0	0	0	1562.5	0	0	0	1562.5	0	0	0	1562.5	0	0	0	1562.5	0	0	0
	1567.5	0	0	0	1567.5	0	0	0	1567.5	0	0	0	1567.5	0	0	0	1567.5	0	0	0
	1572.5	0	0	0	1572.5	0	0	0	1572.5	0	0	0	1572.5	0	0	0	1572.5	0	0	0
	1577.5	0	0	0	1577.5	0	0	0	1577.5	0	0	0	1577.5	0	0	0	1577.5	0	0	0
	1582.5	0	0	0	1582.5	0	0	0	1582.5	0	0	0	1582.5	0	0	0	1582.5	0	0	0
	1587.5	0	0	0	1587.5	0	0	0	1587.5	0	0	0	1587.5	0	0	0	1587.5	0	0	0
	1592.5	0	0	0	1592.5	0	0	0	1592.5	0	0	0	1592.5	0	0	0	1592.5	0	0	0
	1597.5	0	0	0	1597.5	0	0	0	1597.5	0	0	0	1597.5	0	0	0	1597.5	0	0	0
	1602.5	0	0	0	1602.5	0	0	0	1602.5	0	0	0	1602.5	0	0	0	1602.5	0	0	0
	1607.5	0	0	0	1607.5	0	0	0	1607.5	0	0	0	1607.5	0	0	0	1607.5	0	0	0
	1612.5	0	0	0	1612.5	0	0	0	1612.5	0	0	0	1612.5	0	0	0	1612.5	0	0	0
	1617.5	0	0	0	1617.5	0	0	0	1617.5	0	0	0	1617.5	0	0	0	1617.5	0	0	0
	1622.5	0	0	0	1622.5	0	0	0	1622.5	0	0	0	1622.5	0	0	0	1622.5	0	0	0
	1627.5	0	0	0	1627.5	0	0	0	1627.5	0	0	0	1627.5	0	0	0	1627.5	0	0	0
	1632.5	0	0	0	1632.5	0	0	0	1632.5	0	0	0	1632.5	0	0	0	1632.5	0	0	0
	1637.5	0	0	0	1637.5	0	0	0	1637.5	0	0	0	1637.5	0	0	0	1637.5	0	0	0
	1642.5	0	0	0	1642.5	0	0	0	1642.5	0	0	0	1642.5	0	0	0	1642.5	0	0	0
	1647.5	0	0	0	1647.5	0	0	0	1647.5	0	0	0	1647.5	0	0	0	1647.5	0	0	0
	1652.5	0	0	0	1652.5	0	0	0	1652.5	0	0	0	1652.5	0	0	0	1652.5	0	0	0
	1657.5	0	0	0	1657.5	0	0	0	1657.5	0	0	0	1657.5	0	0	0	1657.5	0	0	0
	1662.5	0	0	0	1662.5	0	0	0	1662.5	0	0	0	1662.5	0	0	0	1662.5	0	0	0
	1667.5	0	0	0	1667.5	0	0	0	1667.5	0	0	0	1667.5	0	0	0	1667.5	0	0	0
	1672.5	0	0	0	1672.5	0	0	0	1672.5	0	0	0	1672.5	0	0	0	1672.5	0	0	0
	1677.5	0	0	0	1677.5	0	0	0	1677.5	0	0	0	1677.5	0	0	0	1677.5	0	0	0
	1682.5	0	0	0	1682.5	0	0	0	1682.5	0	0	0	1682.5	0	0	0	1682.5	0	0	0
	1687.5	0	0	0	1687.5	0	0	0	1687.5	0	0	0	1687.5	0	0	0	1687.5	0	0	0
	1692.5	0	0	0	1692.5	0	0	0	1692.5	0	0	0	1692.5	0	0	0	1692.5	0	0	0
	1697.5	0	0	0	1697.5	0	0	0	1697.5	0	0	0	1697.5	0	0	0	1697.5	0	0	0
	1702.5	0	0	0	1702.5	0	0	0	1702.5	0	0	0	1702.5	0	0	0	1702.5	0	0	0
	1707.5	0	0	0	1707.5	0	0	0	1707.5	0	0	0	1707.5	0	0	0	1707.5	0	0	0
	1712.5	0	0	0	1712.5	0	0	0	1712.5	0	0	0	1712.5	0	0	0	1712.5	0	0	0
	1717.5	0	0	0	1717.5	0	0	0	1717.5	0	0	0	1717.5	0	0	0	1717.5	0	0	0
	1722.5	0	0	0	1722.5	0	0	0	1722.5	0	0	0	1722.5	0	0	0	1722.5	0	0	0
	1727.5	0	0	0	1727.5	0	0	0	1727.5	0	0	0	1727.5	0	0	0	1727.5	0	0	0
	1732.5	0	0	0	1732.5	0	0	0	1732.5	0	0	0	1732.5	0	0	0	1732.5	0	0	0
	1737.5	0	0	0	1737.5	0	0	0	1737.5	0	0	0	1737.5	0	0	0	1737.5	0	0	0
	1742.5	0	0	0	1742.5	0	0	0	1742.5	0	0	0	1742.5	0	0	0	1742.5	0	0	0
	1747.5	0	0	0	1747.5	0	0	0	1747.5	0	0	0	1747.5	0	0	0	1747.5	0	0	0
	1752.5	0	0	0	1752.5	0	0	0	1752.5	0	0	0	1752.5	0	0	0	1752.5	0	0	0
	1757.5	0	0	0	1757.5	0	0	0	1757.5	0	0	0	1757.5	0	0	0	1757.5	0	0	0
	1762.5	0	0	0	1762.5	0	0	0	1762.5	0	0	0	1762.5	0	0	0	1762.5	0	0	0
	1767.5	0	0	0	1767.5	0	0	0	1767.5	0	0	0	1767.5	0	0	0	1767.5	0	0	0
	1772.5	0	0	0	1772.5	0	0	0	1772.5	0	0	0	1772.5	0	0	0	1772.5	0	0	0
	1777.5	0	0	0	1777.5	0	0	0	1777.5	0	0	0	1777.5	0	0	0	1777.5	0	0	0
	1782.5	0	0	0	1782.5	0	0	0	1782.5	0	0	0	1782.5	0	0	0	1782.5	0	0	0
	1787.5	0	0	0	1787.5	0	0	0	1787.5	0	0	0	1787.5	0	0	0	1787.5	0	0	0
	1792.5	0	0	0	1792.5	0	0	0	1792.5	0	0	0	1792.5	0	0	0	1792.5	0	0	0
	1797.5	0	0	0	1797.5	0	0	0	1797.5	0	0	0	1797.5	0	0	0	1797.5	0	0	0
	1802.5	0	0	0	1802.5	0	0	0	1802.5	0	0	0	1802.5	0	0	0	1802.5	0	0	0
	1807.5	0	0	0	1807.5	0	0	0	1807.5	0	0	0	1807.5	0	0	0	1807.5	0	0	0
	1812.5	0	0	0	1812.5	0	0	0	1812.5	0	0	0	1812.5	0	0	0	1812.5	0	0	0
	1817.5	0	0	0	1817.5	0	0	0	1817.5	0	0	0	1817.5	0	0	0	1817.5	0	0	0
	1822.5	0	0	0	1822.5	0	0	0	1822.5	0	0	0	1822.5	0	0	0	1822.5	0	0	0
	1827.5	0	0	0	1827.5	0	0	0	1827.5	0	0	0	1827.5	0	0	0	1827.5	0	0	0
	1832.5	0	0	0	1832.5	0	0	0	1832.5	0	0	0	1832.5	0	0	0	1832.5	0	0	0
	1837.5	0	0	0	1837.5	0	0	0	1837.5	0	0	0	1837.5	0	0	0	1837.5	0	0	0
	1842.5	0	0	0	1842.5	0	0	0	1842.5	0	0	0	1842.5	0	0	0	1842.5	0	0	0
	1847.5	0	0	0	1847.5	0	0	0	1847.5	0	0	0	1847.5	0	0	0	1847.5	0	0	0
	1852.5	0	0	0	1852.5	0	0	0	1852.5	0	0	0	1852.5	0	0	0	1852.5	0	0	0
	1857.5	0	0	0	1857.5	0	0	0	1857.5	0	0	0	1857.5	0	0	0	1857.5	0	0	0
	1862.5	0	0	0	1862.5	0	0	0	1862.5	0	0	0	1862.5	0	0	0	1862.5	0	0	0
	1867.5	0	0	0	1867.5	0	0	0	1867.5	0	0	0	1867.5	0	0	0	1867.5	0	0	0
	1872.5	0	0	0	1872.5	0	0	0	1872.5	0	0	0	1872.5	0	0	0	1872.5	0	0	0
	1877.5	0	0	0	1877.5	0	0	0	1877.5	0	0	0	1877.5	0	0	0	1877.5	0	0	0
	1882.5	0	0	0	1882.5	0	0	0	1882.5	0	0	0	1882.5	0	0	0	1882.5	0	0	0
	1887.5	0	0	0	1887.5	0	0	0	1887.5	0	0	0	1887.5	0	0	0	1887.5	0	0	0
	1892.5	0	0	0	1892.5	0	0	0	1892.5	0	0	0	1892.5	0	0	0	1892.5	0	0	0
	1897.5	0	0	0	1897.5	0	0	0	1897.5	0	0	0	1897.5	0	0	0	1897.5	0	0	0
	1902.5	0	0	0	1902.5	0	0	0	1902.5	0	0	0	1902.5	0	0	0	1902.5	0	0	0
	1907.5	0	0	0	1907.5	0	0	0	1907.5	0	0	0	1907.5	0	0	0	1907.5	0	0	0
	1912.5	0	0	0	1912.5	0	0	0	1912.5	0	0	0	1912.5	0	0	0	1912.5	0	0	0
	1917.5	0	0	0	1917.5	0	0	0	1917.5	0	0	0	1917.5	0	0	0	1917.5	0	0	0
	1922.5	0	0	0	1922.5	0	0	0	1922.5	0	0	0	1922.5	0	0	0	1922.5	0	0	0
	1927.5	0	0	0	1927.5	0	0	0	1927.5	0	0	0	1927.5	0	0	0	1927.5	0	0	0
	1932.5	0	0	0	1932.5	0	0	0	1932.5	0	0	0	1932.5	0	0	0	1932.5	0	0	0
	1937.5	0	0	0	1937.5	0	0	0	1937.5	0	0	0	1937.5	0	0	0	1937.5	0	0	0
	1942.5	0	0	0	1942.5	0	0	0	1942.5	0	0	0	1942.5	0	0	0	1942.5	0	0	0
	1947.5	0	0	0	1947.5	0	0	0	1947.5	0	0	0	1947.5	0	0	0	1947.5	0	0	0
	1952.5	0	0	0	1952.5	0	0	0	1952.5	0	0	0	1952.5	0	0	0	1952.5	0	0	0
	1957.5	0	0	0	1957.5	0	0	0	1957.5	0	0	0	1957.5	0	0	0	1957.5	0	0	0
	1962.5	0	0	0	1962.5	0	0	0	1962.5	0	0	0	1962.5	0	0	0	1962.5	0	0	0
	1967.5	0	0	0	1967.5	0	0	0	1967.5	0	0	0	1967.5	0	0	0	1967.5	0	0	0
	1972.5	0	0	0	1972.5	0	0	0	1972.5	0	0	0	1972.5	0	0	0	1972.5	0	0	0
	1977.5	0	0	0	1977.5	0	0	0	1977.5	0	0	0	1977.5	0	0	0	1977.5	0	0	0
	1982.5	0	0	0	1982.5	0	0	0	1982.5	0	0	0	1982.5	0	0	0	1982.5	0	0	0
	1987.5	0	0	0	1987.5	0	0	0	1987.5	0	0	0	1987.5	0	0	0	1987.5	0	0	0
	1992.5	0	0	0	1992.5	0	0	0	1992.5	0	0	0	1992.5	0	0	0	1992.5	0	0	0
	1997.5	0	0	0	1997.5	0	0	0	1997.5	0	0	0	1997.5	0	0	0	1997.5	0	0	0
	2002.5	0	0	0	2002.5	0	0	0	2002.5	0	0	0	2002.5	0	0	0	2002.5	0	0	0
	2007.5	0	0	0	2007.5	0	0	0	2007.5	0	0	0	2007.5	0	0	0	2007.5	0	0	0
	2012.5	0	0	0	2012.5	0	0	0	2012.5	0	0	0	2012.5	0	0	0	2012.5	0	0	0
	2017.5	0	0	0	2017.5	0	0	0	2017.5	0	0	0	2017.5	0	0	0	2017.5	0	0	0
	2022.5	0	0	0	2022.5	0	0	0	2022.5	0	0	0	2022.5	0	0	0	2022.5	0	0	0
	2027.5	0	0	0	2027.5	0	0	0	2027.5	0	0	0	2027.5	0	0	0	2027.5	0	0	0
	2032.5	0	0	0	2032.5	0	0	0	2032.5	0	0	0	2032.5	0	0	0	2032.5	0	0	0
	2037.5	0	0	0	2037.5	0	0	0	2037.5	0	0	0	2037.5	0	0	0	2037.5	0	0	0
	2042.5	0	0	0	2042.5	0	0	0	2042.5	0	0	0	2042.5	0	0	0	2042.5	0	0	0
	2047.5	0	0	0	2047.5	0	0	0	2047.5	0	0	0	2047.5	0	0	0	2047.5	0	0	0
	2052.5	0	0	0	2052.5	0	0	0	2052.5	0	0	0	2052.5	0	0	0	2052.5	0	0	0
	2057.5	0	0	0	2057.5	0	0	0	2057.5	0	0	0	2057.5	0	0	0	2057.5	0	0	0
	2062.5	0	0	0	2062.5	0	0	0	2062.5	0	0	0	2062.5	0	0	0	2062.5	0	0	0
	2067.5	0	0	0	2067.5	0	0	0	2067.5	0	0	0	2067.5	0	0	0	2067.5	0	0	0

## Sheet: EDF 3d
EDF 3d	Relative abundance [mol% of lipid]
EV source / lipid species	PS	PA	PC	PE	PG	PI	Cer	HexCer	SM	DAG	TAG	LyPA	LyPC	LyPE	LyPI	LyPS	PC-O	PE-O	CE	CL
Semen	57.46	0.63	4.95	2.11	0.02	1.84	1.58	3.26	14.25	0.44	0.03	0.14	2.36	3.8	0.03	0.59	1.43	4.78	0.27	0.03
Saliva	31.1931	1.1679	11.2659	8.29952	0.897998	0.897998	1.283	3.89552	20.8951	2.33326	0.439545	0	0.316228	1.51809	0	0.469468	0.664831	7.27461	4.00255	0
Urine	56.26	0.37	4.52	5.16	0.41	1.95	0.19	3.98	13.4	0.57	0.27	0.41	0.63	0.46	0	0.13	0.1	10.86	0.21	0.13
Milk	17.33	0.87	9.41	18.76	0.03	3.81	0.38	2.09	24.61	2.42	9.05	0.03	0.46	0.44	0	0.07	0.15	8.43	1.65	0
Blood	0.06	0.02	17.74	0.52	0.01	0.4	0.22	0.09	5.24	0.74	13.51	0	0.53	0.05	0.01	0	0.75	0.32	59.8	0

## Sheet: EDF 3e
EDF 3e
PS species	18:1/18:1			18:1/18:0			18:2/18:0			Brain PS
IC50 [particles x ml-1]	311348491	493258538	510792582	223025173	429577706	254352375	377703619	292980131	506051355	274874457	282266397
