# Supplementary material for: Phosphatidylserine-exposing extracellular vesicles in body fluids are an innate defence against apoptotic mimicry viral pathogens
Source: Nat Microbiol. 2024 Mar 25;9(4):905–21. doi: 10.1038/s41564-024-01637-6 (PMC10994849; doi:10.1038/s41564-024-01637-6)
Supplement: Supplementary file 16 — Microscopy quantification source data. [file 41564_2024_1637_MOESM16_ESM.xlsx]

## Sheet: EDF 5b 
EDF 5b
Time [h]	Pearson's colocalisation coefficient
0	0.1053	0.0734	0.053	0.0317	0.0304	0.0593
1	0.0986	0.0968	0.0961	0.0879	0.1169	0.1042
2	0.156	0.1493	0.1611	0.1649	0.1669	0.1578	0.1706
24	0.2682	0.344	0.3047	0.3185	0.3132	0.3572	0.3686
